# Supplementary material for: Spatial Metabolomics Reveals the Multifaceted Nature of Lamprey Buccal Gland and Its Diverse Mechanisms for Blood-Feeding
Source: Commun Biol. 2023 Aug 28;6:881. doi: 10.1038/s42003-023-05250-x (PMC10462737; doi:10.1038/s42003-023-05250-x)
Supplement: Supplementary file 5 — Supplementary Data 3 [file 42003_2023_5250_MOESM5_ESM.csv]

Name	Formula	Annot. Source: Predicted Compositions	Annot. Source: mzCloud Search	Annot. Source: Metabolika Search	MW	RT	Area Max.	# mzCloud Results	mzCloud Best Match	mzCloud Best Match Confidence	# Similarity Results	# Adducts	MS2	Area: B1.raw F1	Area: B2.raw F2	Area: B3.raw F3	Area: Bu1.raw F4	Area: Bu2.raw F5	Area: Bu3.raw F6	Area: E1.raw F7	Area: E2.raw F8	Area: E3.raw F9	Area: G1.raw F10	Area: G2.raw F11	Area: G3.raw F12	Area: H1.raw F13	Area: H2.raw F14	Area: H3.raw F15	Area: I1.raw F16	Area: I2.raw F17	Area: I3.raw F18	Area: K1.raw F19	Area: K2.raw F20	Area: K3.raw F21	Area: L1.raw F22	Area: L2.raw F23	Area: L3.raw F24	Area: M1.raw F25	Area: M2.raw F26	Area: M3.raw F27	Area: N1.raw F28	Area: N2.raw F29	Area: N3.raw F30	Area: O1.raw F31	Area: O2.raw F32	Area: O3.raw F33	Area: QC1.raw F34	Area: QC2.raw F35	Area: QC3.raw F36
D-+-Tryptophan	C11 H12 N2 O2	Full match	Full match	Full match	204.08978	4.093	67434704169	15	99.8	93.4	4	5	DDA for preferred ion	338063932.8	786940184.6	409145693.6	15514377026	24257942959	22465522099	437786108	1026793262	591253900.3	178211446	474941093	281176606.1	606655700.1	1197843603	533636357.9	1784082492	1016514972	668477106.8	3392321071	9322041244	2296675286	706260975.8	831935198.8	362723742.5	545939788	542375653.9	624998586.7	56251018014	67434704169	47739420333	562378282.3	1012726469	493408972.1	9754969953	10935514022	10849953364
trans-3-Indoleacrylic acid	C11 H9 N O2	Full match	Full match	No results	187.06324	4.141	65334921890	15	93.4	80.6	0	4	DDA for preferred ion	338515155.2	775348006.6	405024689.3	15419216488	24025189370	22314653897	434205667.2	1007741699	583428539.3	177435785.4	473486693.9	279647168.3	600572313.9	1183931740	528513046.8	1760848396	1005814581	660726062.7	3301019615	9128901588	2262759923	695825382.2	824344531.9	359439059.5	539828107.2	536546388.1	616533137.5	54258577283	65334921890	46373101399	557087718.4	999677391.8	489262711.8	9673555632	10853384162	10772441692
trans-Cinnamate	C9 H8 O2	Full match	No results	Full match	148.05236	2.158	59192918500	0			6	4	DDA for preferred ion	740503681.2	2192404745	575752804.6	59192918500	42743321240	57450114587	363827376.9	1890991860	432737563.3	1291465064	3818354589	1737457584	2666702616	8235724060	1577399523	7757121461	6192384902	3088482197	15508443654	35292240628	11307375670	1527246833	3564916666	238122943.9	1416652059	2918346411	903294508.7	30345203759	34695788247	25496164709	1737443767	5397212576	1346680813	21886716675	21587107897	22557361158
L-Phenylalanine	C9 H11 N O2	Full match	Full match	Full match	165.07895	2.147	58832132994	8	99.9	98.9	3	5	DDA for preferred ion	736305131.3	2180775437	572232917	58832132994	42511666583	57154335019	362324821.5	1880373924	430770229.6	1285244664	3798703044	1727772537	2650536398	8186906360	1568973986	7713809649	6157748574	3071907209	15418682465	35082216421	11246397146	1518891893	3548819868	236962935.6	1408881428	2902823751	897888619.5	30158026123	34482375279	25365359659	1727856450	5367235131	1337826719	21762933557	21458902705	22420691509
L-Kynurenine	C10 H12 N2 O3	Full match	Full match	Full match	208.08468	2.034	53468870948	5	99.3	98	1	5	DDA for preferred ion	854892.8473	1386761.418	1546827.057	50473642015	53468870948	40987283731	2775350.558	2422523.873	2005437.669	8139837.404	11237304.84	3942117.871	3248096.619	11963317.94	2659007.572	8288192.953	2815963.904	2740411.222	17799184.86	18484784.35	10153511.79	84888129.4	50271885.93	21311808.93	1421855.381	7101189.719	2565080.605	88301902.12	145221895	97518415.92	2249808.744	2851065.794	2001668.767	18640175833	18310432792	17635268515
5-Hydroxyindole-3-acetic acid	C10 H9 N O3	Full match	Full match	No results	191.05821	2.179	49639885305	5	74.8	8.7	0	3	DDA for preferred ion	565635.8278	1195283.406	948621.507	49639885305	13928537818	40493054929	2028214.127	2946938.346	2247069.359	8686811.226	11521692.33	4107639.871	4023562.108	13687838.47	4205052.075	9824706.202	3910963.376	2931366.06	19142629.67	24456252.86	11550283.97	84910125.74	50942244.02	22083008.53	1626500.073	7288423.984	2826525.483	91827269.97	149328165.7	98013278.71	2127768.999	3718321.283	2065913.333	18395769748	18105085822	17465810671
L-Kynurenine	C10 H12 N2 O3	No match	Invalid mass	No match	226.09527	2.082	45202052625	2	98.7	98.4	1	2	DDA for other ion	281771.67	702302.9771	385222.3902	42243527417	45202052625	35140466775	1479036.619	2203925.418	1085305.157	9370665.588	15758604.43	6067514.016	4456962.076	13648928.94	2953720.533	9176119.763	5625744.227	3309144.032	22601833.12	28571504.87	15464699.86	74138771.52	45689908.18	19407323.15	1321100.309	6490911.388	2203543.838	74183597.9	126564678.6	84892076.37	3769242.969	5675939.772	3066803.946	15769103610	15605008576	14865507986
L-Norleucine	C6 H13 N O2	Full match	Full match	Partial match	131.09466	1.324	41130383805	20	99.8	10	5	3	DDA for preferred ion	1170349442	3327351241	1126903518	39525858960	41130383805	39195075207	335876867.8	1857942903	485517867	1658788618	4121708428	2258335239	3067779803	7090991043	1812411890	7166973957	6482177045	3759612872	13078812965	33162516009	10271538387	2830281098	4769241743	1076057686	1608747125	3090432648	991226438	6804027903	8556303991	5268277171	2154202907	4901940799	1903552600	14188620655	15425716333	14677848921
L-Kynurenine	C10 H12 N2 O3	Full match	Full match	Full match	208.08466	1.823	33939225287	2	99.3	97.1	1	4	DDA for preferred ion	252988.2513	636611.3889	757722.4248	33939225287	25566690197	17303475603	876072.1452	1675295.771	1087982.806	528396.3411	2484088.413	813538.7947	550233.7442	3007179.201	1644018.942	296386.1919	793248.2692	873025.641	5383428.529	1203000.773	2718517.074	361817.5943	13432082.89	4689930.51	382039.0975	1761299.438	1399878.936	2057580.236	2314516.943	23706854.75	607333.1844	1041149.444	663097.2551	723675.3067	1438287.618	884762.9086
5-Hydroxyindole-3-acetic acid	C10 H9 N O3	Full match	Full match	No results	191.05818	1.815	33619968854	3	75.6	8.8	0	3	DDA for preferred ion	254470.6341	825914.2687	925685.4416	33619968854	25122135617	17148690586	264686.8788	898134.7974	856568.8112	740486.4401	1369911.747	808479.2386	700111.2593	3131051.114	1419751.735	274630.6093	930265.2141	941301.5179	814391.4089	988401.1731	2524356.525	461433.3855	13702557.72	4768107.605	396197.4552	1891989.389	1674381.404	2025397.065	2246901.954	26891477.7	482095.1467	1187527.12	765824.7572	570224.5121	1538593.797	890318.7236
Betaine	C5 H11 N O2	Full match	Full match	Partial match	117.07914	0.708	26481592045	9	97	9.9	4	2	DDA for preferred ion	7372338970	10318066770	8710095053	1890880033	2413497959	3736816663	1978514291	2834165415	2304526935	7715446042	8176270361	8707067312	15120299537	17475335320	12976356290	8628781278	6675188519	10611759104	13240795585	17839329098	7788786335	16829284024	12365787926	13904109109	7939978416	8130152208	8328972063	8440505281	14048906774	15351885708	5043236295	5744113496	4822239681	10041022743	12252848379	12649964724
	C8 H6	Full match	No results	No results	102.04712	2.154	21529119835	0			0	3	DDA for preferred ion	262990257.2	806768258.6	219709766.5	21162837432	14780174177	21529119835	110983807.5	683772206.2	156514097.8	473067666	1426213868	649929468.4	965733403	3131641030	575358975.1	2857363779	2134153935	1134853915	5608842781	14395043545	4170895525	551720289.7	1311080715	92372494.07	518272108.3	1094611716	349718503.6	11340480930	13087075692	8710015315	641062116.1	1997878263	536488815.8	7856736237	7939510450	8606724447
	C8 H9 N	Full match	No results	No results	119.07369	2.199	20380555673	0			0	1	DDA for preferred ion	245277821	754132466.6	205386014.6	19865610946	13882277615	20380555673	103763479	640622255.1	146541289.2	442201511.2	1333828875	607603174.6	903508425.8	2920748199	538192042.6	2665504030	1989362720	1061219515	5225622816	13486243002	3898091243	514511101.9	1223449088	86313305.91	484486807	1027546658	326695972.6	10571338139	12298376881	8084233663	599454665	1871241916	510513950.4	7341374719	7359778096	8069274606
8-iso-13,14-dihydro-15-keto Prostaglandin F2?	C20 H34 O5	Full match	Full match	No results	354.2402	9.017	20002211105	24	95.3	85.6	0	7	DDA for preferred ion	423770.1132	282867.8341	275129.0832	18239047612	18476772286	20002211105	620149.7748	1256155.478	474109.0675	12234653.88	2773345.435	1831937.805	1272210.792	2400305.236	1278502.874	39543470.04	134455619.6	10950479.75	3896423.414	3757390.005	1768302.362	594305.7539	1577686.75	567270.5986	254125.8713	1293487.902	294523.5373	586258.8358	1124772.632	735674.4303	312613.8115	567780.2824	462749.5269	5608845031	5895357576	5903508116
3-3,4-dihydroxyphenylpropanoic acid	C9 H10 O4	No match	Invalid mass	No match	164.04726	1.113	17022459895	6	88.4	81.2	10	3	DDA for preferred ion	133315747	532297574.8	74497029.74	12969880551	13030774782	14192418722	141703039.9	637627813.3	180984298.1	65217753.25	1393511451	657400762.4	1060686204	2342046011	525206338.2	3486017984	2299137791	1684273595	4901827509	11750400066	3822531872	140001061.8	309245611.7	43182854.73	535642308	913109690.9	385828382.1	17022459895	13686914730	12451256081	355000592.4	999019512.5	315173080.6	7055052329	6887449212	8047667897
	C8 H13 N O3	Full match	No results	No results	171.08946	0.785	15417162539	0			0	4	DDA for preferred ion	966229553.9	805990610.1	828160315.6	6296677976	15417162539	12396907632	615871642.9	736086863.7	465150324.7	799951332.9	1258507333	663412013.5	699528082	512178391	1309137680	602025128.3	514317174.4	783372420.1	1196074656	1021590374	844755743.8	960042558.7	959850768.6	654268957.5	953732073.3	631938472.1	525520729.3	810337826.3	1068336713	805252381.1	782384701.5	886593395.6	962764110.8	2076720031	2303286905	2380092685
	C6 H10 O2	Full match	No results	No results	114.06811	1.216	15406965476	0			0	2	DDA for preferred ion	458941727.8	1211049291	386576625.5	8911013812	9358828696	10194776843	150153709.5	874960416.6	195661639.6	1656777513	4116915361	2254992301	3064396898	7082780622	9671140.746	7157278116	6473922111	1513883422	13063485947	12316054355	10253390918	2826490260	4761444406	1074880307	1606856849	3086534853	990987218.4	6795234587	8548128409	5263324225	2151063868	2295588453	1900605439	14171832327	15406965476	14660499828
Acetyl-L-carnitine	C9 H17 N O4	Full match	Full match	No results	203.11566	0.772	15335126719	2	99.4	91.5	0	3	DDA for preferred ion	1061640097	918080600.8	980262969.4	6798945330	15335126719	12317302400	684930011.4	870925485.4	533045555.8	940805299.8	1609564804	725517779.2	735151336.3	556380226.3	1019442235	649696743.6	489482209	870953347.1	1212721247	1105908607	897301739.2	1189402298	1024377531	731645692.7	774607329.8	699355194.1	575756221.9	778936895.9	1125977051	922813158.6	836407677.5	929191068.6	1106301383	2360323326	2586837947	2353269365
Creatine	C4 H9 N3 O2	Full match	Full match	No results	131.0695	0.708	15193541691	3	99.9	93.4	0	2	DDA for preferred ion	6160011320	5846120940	6204564864	604913222.4	309034792.1	190514473.1	663075955.4	715746895.7	836530899.9	632789353	494426816	669358645.9	5977166896	5711726271	4979282850	812977891.7	615726407.5	693586403	1662046422	1619225758	1556048366	1225238231	2297179239	1602219724	15193541691	10849806674	11281966874	1018132623	803824042.3	776691509.4	75621506.31	80073477.06	132164510.7	3379750886	2950353871	3360843303
	C39 H70 N4 O5	Full match	No results	No results	674.53582	12.788	15146906484	0			0	2	DDA for other ion	2843350511	2011490.986	7970089932	3918586735	4151351970	2876092450	1775111641	238812545.8	3189115882	7028069974	6493573298	7492055402	5328755422	6984260792	4080813422	12817038.34	9045913.688	7921844.574	5645193.844	2834402.153	11875696.7	12580443.06	13027646.23	43113423.01	4991649722	3849342181	5534568242	15146906484	6056659217	10409805976	14250760788	11415967697	10802947633	6437641.16	3722417.186	4249185.908
	C20 H32 O4	Full match	No results	No results	336.2296	9.118	14680370934	0			0	1	DDA for preferred ion	124246.0662	37301.54473	38159.06449	13254098871	13714256293	14680370934	285230.9941	488055.6062	37954.60883	6966871.304	1283718.49	1087855.211	252924.6862	630492.2916	541134.4237	9465312.602	33859279.88	2763142.541	1046486.789	892797.8654	317282.6124	183930.9808	475461.3388	45276.60106	36039.90279	343968.2721	71430.29038	359291.8716	603922.1614	334830.4782	151907.1974	152220.4032	44022.78849	3409689235	3589192823	3630647860
L-Tyrosine	C9 H11 N O3	Full match	Full match	Full match	181.07381	1.131	14514305739	6	99.7	100	6	1	DDA for preferred ion	113139472.7	450608710.4	63095526.09	10984499039	11097229707	12108003212	128573007.8	536225214.1	154604747.1	49142675.77	1171645076	555879892.5	901386528.5	1979132380	447321986.8	3009700342	2084496642	1468244799	4142492157	9873981613	3301839612	122309066.8	261950546.4	36734285.14	453851275.9	835944380.4	324856916.9	14514305739	11408263365	10767404951	299909496.3	845880472	235600858.3	6021002984	6228102999	6622301447
3-oxo-2,11-dioxatricyclo[5.4.0.0â´,â¸]undeca-5,9-diene-10-carboxamide	C10 H9 N O4	No match	Invalid mass	No match	224.07948	1.089	12541256065	4	65.1	66.5	3	3	DDA for preferred ion	297955.0109	299545.7231	447275.1591	173706177.6	216189157.9	12541256065	91637625.42	83555913.93	2150678.384	525304.5821	748921.1456	1324653.414	2000900.425	2761433.407	1692745.657	1617749.42	1091020.63	1093185.732	2133117.043	4023784.771	1340261.932	2121327.739	1253891.381	780951.5527	755540.1347	842434.2159	948122.066	64045028.26	49724138.57	45628206.83	572692.1768	485924.921	261026.7184	2742451036	2683733279	3550355224
L-Isoleucine	C6 H13 N O2	Full match	Full match	Partial match	131.09467	1.227	12328547632	16	99.8	10	7	3	DDA for preferred ion	460808112.4	1212550663	387177734.7	8917391432	9369629860	10207226187	150353351.9	876248730.1	196942850.9	696677095	1622868224	917927391.8	1293418273	449412131	730968187.6	629221488.7	2540493649	1515434799	6389131999	12328547632	4459868988	1079082572	1869697733	416062682.8	285653772	1432689943	395474103	3497814261	5155696178	3530530363	715168463.3	2299462531	698506287.8	6166639124	5272582431	5401146621
	C9 H10 Cl N O2	Full match	No results	No results	199.03999	4.251	11914944909	0			0	3	DDA for preferred ion	5305745931	5332479784	5322482753	2701930419	2773716957	2423034792	5319463842	4460319094	3525363070	3083795819	4442146284	4049386462	3123275387	5941211574	4941455822	4369877427	3845203378	4158842214	4480496574	5062035652	3892098260	5007101392	3802897615	3639215165	5765665747	4600725237	4973542508	11914944909	7049995101	5941797672	4077597213	3709318710	4250583446	6958741762	5652300905	7158682884
	C5 H8 O2 S	Full match	No results	No results	132.02447	0.815	11827621844	0			0	2	DDA for preferred ion	49679488.17	485119008	218737346.4	10454377970	8865164326	6858475838	5308977.605	92834684.91	33662025.61	195278637.9	532615817.6	295668545.1	211008500.2	882787120.4	165618582.8	1138529438	746891506.1	464073679.3	1628481707	5335767556	1212388088	507989493.8	662552239.5	224028340.1	248468443	351453584.2	193947433.4	9753209843	11827621844	11294369577	89931343.48	303905499.7	102753033.8	2379419787	2529473461	2371855746
Kynurenic acid	C10 H7 N O3	No results	Full match	Full match	189.04247	4.478	11728857409	6	98.3	9.9	1	1	DDA for preferred ion	205527.8765	240963.8592	219590.7447	11728857409	11340704141	6593096803	95167.19337	121797.6315	251519.1457	1500572.001	678359.5518	202956.8689	282146.8858	256533.9392	213493.2579	122592.6658	200557.2064	233905.8445	246206.2657	156830.243	111489.0351	1227700.921	2160355.076	417005.777	132391.2061	222184.8942	180231.4519	124635.647	431168.7322	202551.8685	223112.5168	142066.2924	75297.89339	1757743701	2863910777	1693676465
	C37 H75 N2 O6 P	Full match	No results	No results	674.53592	12.963	10489651929	0			0	3	DDA for other ion	3015869245	1981377152	8415950934	4066627785	4306700932	3223289313	3699725883	3042890501	3377591644	7285197231	6852098491	7775333887	5690131920	543934156.1	4509416330	74531147.09	18531752.7	130500870	387111756	1754288590	88608224.03	439020077.1	123833628.4	302331099.7	5531631513	4350927147	5943541876	471542674.4	6943629681	809955328.4	1881388836	10489651929	292501689	5100310.838	5686140.476	5795113.727
L---Methionine	C5 H11 N O2 S	Full match	Full match	Full match	149.05095	0.823	9823064122	6	99.6	98.9	2	1	DDA for preferred ion	38629195.68	338398215.6	170729298.8	8803164289	7507950845	5898371229	4220784.586	76281181.61	28451505.1	149305236.6	496571502.1	260423194.4	148126422	759497504.5	123344255.5	839700664.2	568331277.8	380041996.7	1236950894	2559806522	997287272.9	341058711.8	495813726	171232893.3	189334123.4	327619127.9	161643824.2	8474738603	8392619694	9823064122	60692482.21	231294009.4	78571133.01	1810236683	2006227825	1990023534
D-+-Proline	C5 H9 N O2	Full match	Full match	Full match	115.06361	0.731	9453757740	4	99.9	10	8	2	DDA for preferred ion	265202776.1	690257338.8	188926635.7	2485864246	1623802092	1547007008	54067910.48	270953536.7	82729115.8	94833531.72	1728528137	793350002.6	420447605.6	1235224276	313988110	2856158697	440802530.8	1450899777	4583713695	9453757740	3470291003	704582499.9	1388265395	445432272	395765223.6	657765702.1	239043968.3	380083585.6	400385056.7	316505594	282259347.8	692562888.1	53279454.45	1646709506	1696946511	1649071631
	C30 H50 N O7 P	Full match	No results	No results	567.33226	10.957	9123458673	0			0	2	DDA for preferred ion	1089967178	964631932.2	922729549.9	60972953.27	57728523.46	9912925.913	417690984.9	3079560513	1399993917	278672195.6	359425908.1	458577847.4	4454709401	1723256146	3037758392	623315619.7	599766851.4	603969557.2	2906437395	1271663284	3453654025	9123458673	7447580546	6533697797	4168769908	3074954751	2854738687	12703414.18	11719210.07	6097085.458	23156657.47	126599055.2	45588139.34	3692503078	3702961547	3506802880
R-Pantothenate	C9 H17 N O5	Full match	No results	Full match	219.11055	2.857	8976147271	0			3	5	DDA for preferred ion	879265410.5	1354549363	942576688.6	5028066987	7164849801	8976147271	113328782.7	184751654.1	102129015.3	195421820.2	296865267.8	214811636	180058126.6	244461491.8	151099169.3	224307895.7	185772099	179977016.5	522867425.5	672325455.7	617515734.7	786810175.7	665339764.6	557435000.7	465069213.3	509208698.8	353536069.6	1090601011	1558089266	696125958.5	664155022.2	525221934.4	613847454	2084240075	2209426899	2108265270
3-3,4-dihydroxyphenylpropanoic acid	C9 H10 O4	No match	Invalid mass	No match	164.04726	0.854	8758862395	6	87.9	80.9	10	3	DDA for preferred ion	24739106.4	205937961.2	16476423.03	7690978687	8758862395	5770554395	31783235.22	109727265.8	21784802.78	56631915.52	225907031.3	81058657.11	58779832.33	431420306.8	76412238.19	672839937.6	446172555.1	313298192.2	739073773.7	1943327578	856741217.5	18169061.57	55650690.44	2226145.907	87978170.37	108292252	73146529.42	3408000643	3461813055	2825904270	46795076.18	125627992.7	54690292.13	1398223949	1292253158	1198103083
N-Hydroxy-L-valine	C5 H11 N O3	Full match	No results	Full match	133.0742	0.733	8663450491	0			1	3	DDA for preferred ion	288800908.6	737840750.3	211061839.7	2551684672	3201027367	1753971056	55871760.53	273247859	81717270.33	113675951.2	1599018580	727743063.5	429741388.1	1258142274	321957834	2720898274	463834735.4	1426741129	4622654974	8663450491	3328781291	649731792.3	1235479264	438464581.9	445330173.7	654026356.6	267930138.9	266302917.1	341077388	206692207.7	282155485.9	727579882.3	63550188.61	1848257991	1624197279	1664098346
L-Phenylalanine	C9 H11 N O2	No match	Invalid mass	No match	148.05242	2.309	8590605375	5	99.9	98.9	5	3	DDA for other ion	4518774.464	7744052.448	1090368.384	391897981.6	8590605375	12723573.18	2192256.901	5236766.265	2926839.838	8661483.29	9713471.006	10078784.84	50476237.79	29450111.11	10706061.3	45354903.71	17423659.23	3575368.092	111063112.2	8926995.662	60639694.41	20419913.78	11889373.13	2351058.908	3693999.421	4152469.365	1251664.627	20590641.46	54591825.92	146049206.9	7693693.551	8556007.376	1365547.625	9538523.139	4543579.32	15683072.19
L-Tyrosine	C9 H11 N O3	Full match	Full match	Full match	181.07381	0.831	8479878029	6	99.7	100	6	3	DDA for preferred ion	24371239.98	203833542.1	15738644.87	7599883841	8479878029	5608996015	30537111.39	104892983.2	19723186.41	56710998.82	215892479.9	72875074.18	27307126.84	421813599.8	70000587.83	666450339	439438390.6	302860961.2	637829857.2	1924595984	816657917.7	17619810.7	16447151.69	2119219.763	84360404.3	212966377.3	69210828.07	3339815307	3429636149	2744649661	37306967.22	95595086.6	52851982.63	1364629413	1439317495	1359708101
N6,N6,N6-Trimethyl-L-lysine	C9 H20 N2 O2	Full match	Full match	Partial match	188.15242	0.629	8477166759	5	97.6	80.8	2	1	DDA for preferred ion	24652440.22	27164983.64	20969495.99	4271974446	8477166759	2722247407	4103763.571	9138647.68	3810398.555	71775351.3	56695146.47	58295891.03	19541605.39	42879716.74	22465313.83	100418607.5	71820549.05	106766047.4	459221513.5	184033635.9	183385527.6	32131648.69	43288107.16	25358635.73	317733257.7	89709195.12	83523114.05	53425149.75	37475384.65	41389116.42	354703767.4	458507656.6	530988502.8	1179628156	1293783441	1096335453
3-Hydroxyanthranilic acid	C7 H7 N O3	Full match	Full match	Partial match	153.04256	3.948	7855619434	15	99.8	10	4	3	DDA for preferred ion	811452.1956	2205137.242	1172980.112	7855619434	4033773805	2339138498	1713095.836	2436180.5	2494556.107	1660900.522	2248990.032	2376576.689	1550459.043	1867181.921	2647288.288	1313128.172	1809411.342	2213645.977	1521453.044	2629044.987	2371081.048	1833610.853	2216628.652	2353249.405	882043.2354	2141138.549	2913289.874	17403664.2	20233565.16	2936353.763	1356460.47	2010647.472	2289092.931	588837770.3	621885428.2	641572742.7
	C11 H9 N O4	Full match	No results	No results	219.05293	2.221	7761480623	0			0	3	DDA for other ion	627190.9348	1215605.445	426027.1835	7761480623	2374260162	2896584754	1852932.681	11361092.52	2224208.845	6667948.561	6436352.587	8508436.719	6324355.717	22074323.62	3866928.693	19640071.09	8959581.337	8116200.217	56453482.82	45358856.93	32917203.79	4718683.739	6996222.031	622357.0923	1329021.556	9605717.076	1037824.299	17778874.91	11955462.13	8650997.286	7870235.015	9216634.215	2708219.011	1110122820	1051272674	1101796433
Valine	C5 H11 N O2	Full match	Full match	Full match	117.07912	0.789	7746618666	12	99.8	10	5	1	DDA for preferred ion	358657224.8	1217203744	334972797.7	2325893984	2656731352	5858438374	131518299.1	667616447.5	89665235.41	303300358.9	1353587090	861171572.5	989495292.9	2479407410	57771784.06	2719536473	2360716212	1282612752	4811902448	7746618666	2469729156	130154907	1736318908	209292402.6	536105259.9	1032660791	332950666	3189315551	3021158476	3856663497	630579723.4	1252310843	81793610.46	2224029374	2264956663	2260420321
3-oxo-2,11-dioxatricyclo[5.4.0.0â´,â¸]undeca-5,9-diene-10-carboxamide	C10 H9 N O4	No match	Invalid mass	No match	224.07948	1.134	7715944639	4	65.7	66.7	3	1	DDA for preferred ion	109945.2701	155027.4631	122572.4388	5151062118	7715944639	249453176.2	78436792.72	69084304.06	321360033.6	100713.9034	376397.2292	142355.7618	67191.37557	137970.6598	63586.04292	188018.1314	180880.6334	239962.2732	715653.3087	1135227.986	493456.6508	185935.0937	223895.2961	85472.07247	96694.06335	155551.2459	63247.36179	580637.3404	45599726.61	42895835.77	98947.31448	198420.5418	84695.31328	2352908311	2293205725	3055994013
N-Formylkynurenine	C11 H12 N2 O4	Full match	No results	Full match	236.0794	2.22	7492832204	0			4	1	DDA for preferred ion	283484.7355	426818.3026	149584.8839	7492832204	2310552293	2817129360	1678185.151	10713795.88	1603492.75	6086284.425	5101683.953	7763100.135	4912379.004	18629505.43	2846116.977	16774436.6	7130057.453	7139956.892	51642332.4	37573813.15	29450174.15	3910728.063	5788630.636	438073.0248	702128.2695	8255372.903	686308.4823	3305008.808	5147484.503	3152007.071	7146734.172	7666463.346	5115630.626	1080219736	1020206747	1066816401
	C11 H16 O2	Full match	No results	No results	180.11484	8.835	7204383131	0			0	5	DDA for preferred ion	8595016.636	6778747.131	5121813.235	8254338.272	8060239.579	8313890.745	11316969.05	37887455.82	20123188.72	3850381.003	6090139.108	5473183.153	123270758.4	49350372.6	73809348.73	4411300513	7204383131	1928336304	626187660.4	146132837.1	299841586.2	77860708.38	83914302.25	27181018.54	15017792.47	15007953.36	10272668.32	8172488.745	7545032.211	5661289.727	12002024.52	20897039.23	28442343.11	692951080.1	872009770.3	695615277.2
	C26 H52 N O7 P	Full match	No results	No results	521.3481	11.476	7179173014	0			0	3	DDA for preferred ion	913675714.6	999922534.2	564230993	95052874.83	107909208.9	39157958.76	317682432.8	1584277747	508805775.7	241707250	820118936.8	447026582.3	2559565896	1548257753	1705869302	397520577.2	1093311064	429930921.1	2962626084	1423270664	3659312257	6880940910	7179173014	4176832971	1792769265	2153457265	1435259745	168304877.1	273180165.3	155799168.9	840249668.5	1048577044	545321663.6	3349072824	3322442790	3464515708
1-Methylhistidine	C7 H11 N3 O2	Full match	Full match	No results	169.08505	0.643	7121347602	12	99	87.5	0	2	DDA for preferred ion	4379698.361	3421135.876	10945154.02	4858552636	7121347602	5616415302	1563320.049	2284640.322	3690521.718	4689539.808	4922729.057	4420085.23	14293513.07	8519407.297	25782733.81	10148343.76	4984598.945	1424594.759	7479242.322	22719826.21	5785645.693	4979708.586	17651854.62	4256077.012	18654795.75	15764455.77	27626325.4	1190418021	1207081199	1031313872	4358853.386	4941380.297	4932985.482	964348771.3	1081442820	973575871.2
	C11 H18 O3	Full match	No results	No results	198.12542	8.953	6912990649	0			0	2	DDA for preferred ion	8489603.407	6830184.825	5268478.623	4852327.083	3459536.277	4637807.673	11757856.52	37393111.84	20269187.34	15158867.63	17628826.62	58523538.11	125093486.5	24803140.67	33595688.24	1445456896	6912990649	676121960.2	213563788.4	151025465.1	99793034.78	93288266.58	232927065.6	28368091.93	15192913.64	15727500.86	10391355.74	7922992.307	7288375.207	5418570.308	32361522.2	20137908.02	35764189.42	219185533.8	855407059.1	250674407.8
	C12 H20 O4	Full match	No results	No results	228.13591	7.59	6798270483	0			0	5	DDA for preferred ion	6808373.809	3342888.677	921401.3807	5927219.13	7133371.892	5827629.042	6916109.985	20725223.27	24470941.67	207665720.3	37626877.38	198601396.5	270425868	54816504.19	268256109.3	6798270483	4781789170	4839895162	1269751374	182659115.2	1034433046	332710777.5	549096001.5	73992876.75	15565055.62	7456066.099	8859169.811	2140075.893	1603784.182	1231014.225	51716592.21	66496309.73	55395926.97	1394424768	1409686654	774973170.3
3-oxo-2,11-dioxatricyclo[5.4.0.0â´,â¸]undeca-5,9-diene-10-carboxamide	C10 H9 N O4	No match	Invalid mass	No match	224.07947	0.912	6757505125	5	67.8	67.3	3	1	DDA for preferred ion	137065.2575	198718.4419	171573.2958	4537770511	6757505125	5227465269	13472463.96	12469691.55	54413476.71	145905.8809	207060.3907	140857.14	126199.1166	199983.6845	135720.6697	255782.2099	280155.7433	166037.8564	417769.2982	635157.858	273734.0723	135899.443	218376.2572	164910.0642	138291.0369	226530.004	168268.1411	4519121.167	11759105.84	11518742.76	98651.1525	153774.6338	102891.4491	292195093.9	321409289.9	223579433
L--Pipecolinic acid	C6 H11 N O2	Full match	Full match	Full match	129.07896	0.605	6576740858	12	99.7	10	9	3	DDA for preferred ion	359100269.1	688670415.5	341259979	852381011.8	883073048.3	470498054.3	17510528.41	70952107.43	26336156.88	578500491.9	1313276226	737132447.3	487341423.7	1208250372	349519583.7	2501591382	2013356199	1109308665	3736195491	6576740858	2006956618	609153110.9	1034136958	457737877	287655654.4	546428269.4	181242073	1055773173	1114742655	856582445.9	610496993	1225476866	638364459.8	1311056617	1252924543	1148550045
	C23 H40 N6 O2 P2	Full match	No results	No results	494.26999	10.731	6545934034	0			0	3	DDA for preferred ion	774122.0723	1108512.373	799107.8221	5036422128	6545934034	6345498345	365216.3102	1189060.609	527218.7432	1243733.274	817503.4503	532612.6699	1418003.405	1025880.567	1039443.189	1002916.909	1173129.654	829210.806	1591365.988	1034918.699	1771184.064	3584204.044	4079097.632	2954795.664	805515.375	1002747.254	643559.2348	728448.64	528377.2395	888849.2581	470078.8884	502521.2699	410670.5614	684010118.7	724868378	710667777
	C18 H43 N9 O P2	Full match	No results	No results	463.30631	11.673	6281461608	0			0	4	DDA for preferred ion	1524713946	1066317523	1078686241	321179660.8	322738800.5	91431845.33	189875941.2	1158844617	460214390.9	45272088.33	57963544.22	118889802.6	2997477111	933556571.4	1553987685	39317137.99	42558955.93	43531911.62	774686589.1	212529598.9	944736608.6	6281461608	4027506451	3568806544	3119044016	1691066467	2405473689	654235860.3	1056199926	537388835.8	172796972.6	256037736.1	118587851.7	1884813062	1811363637	2303357054
Pyridoxamine	C8 H12 N2 O2	No results	Invalid mass	No results	168.08732	0.615	6138525317	1	78.1	8.9	0	2	DDA for preferred ion	25388306.47	42638881.34	21740859.16	4161737860	6138525317	5333559985	3431650.325	9414336.004	2735567.99	22166466.04	53294771.15	35627240.05	15913789.91	35625857.2	14115449.04	64155979.59	80163963.48	58852321.31	109676969.6	181379600.1	77313711.34	12383861.18	29816228.91	9960742.855	17298886.36	20384858.61	13841793.8	1224785295	1181792082	967522580.9	23559777.48	53558981.21	35953460.15	871311934.8	1016034989	921237039.6
Prostaglandin E2	C20 H32 O5	No match	Invalid mass	No match	334.21395	7.49	5829426903	137	90.3	82.5	8	5	DDA for preferred ion	135734.7724	171498.7895	149586.0083	4930830943	5829426903	5273168768	813479.5139	4147151.57	668120.9301	1682866.432	5422999.924	1302410.303	3775716.136	7096868.448	2867204.997	3777596.069	7238944.308	3109847.944	5986015.941	4862186.48	4704729.075	1886348.482	9116166.134	583060.5581	676681.9928	4865562.317	463814.4626	356340.3113	838911.3765	313849.588	4830517.791	8488350.951	4433865.222	1421659741	1472999773	1316930453
DL-Arginine	C6 H14 N4 O2	No match	Invalid mass	No results	157.08505	0.627	5786446248	8	95.1	83.2	0	2	DDA for other ion	181321703.7	380761381.4	131507534	104335531.5	120967163.5	32535508.25	4635340.189	27138900.72	6413580.009	322283175.8	869405834.9	411229740.7	219805944.4	686974289.3	153754318.1	1627316190	1615286604	762756981.4	2726045720	5786446248	1588156642	266987207.6	462457381.6	153201856.3	133010810.1	339857728.1	94736365.04	356501724.1	406506340.7	322711565.2	382674614.4	820924906.6	337660434.7	543454992.6	616441296.6	589277576.5
DL-Arginine	C6 H14 N4 O2	Full match	Full match	Full match	174.11162	0.623	5759409726	8	96.1	86.2	2	1	DDA for preferred ion	179943411.1	377520138.8	126951487.1	101965230.2	118718616.1	31547408.51	4478454.705	26955976.24	6138399.879	321071987.9	864981086.8	408657291.4	218815806.8	683743258.1	153104643.6	1618791224	1607102960	745591344.9	2522469546	5759409726	1580329747	264768139.3	484757326.3	141524645.9	132543446	329336733	94009600.49	353795290.3	404401444.1	320358294.1	381437295.9	817058163.1	336444236.8	541550631.2	614135725.8	562291298.3
Prostaglandin F2?	C20 H34 O5	No match	Invalid mass	No results	336.22969	8.037	5736995808	42	98.5	98.4	0	4	DDA for preferred ion	177196.2031	85732.41742	92052.58836	5139593294	5736995808	5510659811	180285.529	1461651.71	1003178.104	3043563.674	643194.6565	679724.5471	945106.974	1460393.37	838038.5885	20114694.24	10359495.41	6061124.657	5692502.767	1327035.324	2960177.751	246722.6227	2297984.009	378656.8294	80755.29399	450575.8655	117479.5196	390007.7589	663263.7604	253108.563	764991.7214	1313252.003	937071.4416	1369613718	1460598965	1440206199
	C41 H81 N2 O6 P	Full match	No results	No results	728.5827	13.615	5552549717	0			0	3	DDA for preferred ion	5552549717	3296485740	95682184.71	82735349.16	46105691.47	738803978.2	4123678491	5083946223	4623015918	4950940.691	3924772.423	5108166.768	617536693.5	5850534.224	12185055.97	28722663.23	13468392.47	656834407.7	11716476.38	16741768.85	69419562.93	3555619241	2118747094	2480770978	380976596.8	15367460.33	319536322.5	65475153.7	31881703.32	14913985.09	722659875.8	1453402026	2144045173	12479102.28	537694429.5	6615446.526
	C23 H46 N O7 P	Full match	No results	No results	479.30114	11.421	5017301098	0			0	5	DDA for preferred ion	1108304834	870201421.3	914386002.6	375130581.1	286511129.7	214744538	536534413	1107746330	720421884.9	79863327.79	142615270.4	182216063.5	3676558115	1254338251	1197823250	79292220.04	101786365.7	107273934.6	762581307.7	231494198.2	1193315722	3430206070	2922424991	2066274670	2203403841	1671435679	2134025661	400573940.2	468093885.5	374367005.8	300153716.4	608284625	258051473.8	2084738131	1955489375	2142003369
DL-Lysine	C6 H14 N2 O2	Full match	Full match	Full match	146.10539	0.596	4934669037	4	96.6	78.3	2	1	DDA for preferred ion	253801742.4	482414058.5	246113943	551002609.9	579385391.5	326966640.2	13003182.52	50162836.97	17990309.18	410571766.7	930693703.6	521409266.6	340095098.2	853212080.4	247765035.9	1744766924	1489796401	764429256.1	2639429309	4934669037	1327169147	429594005.2	731125845.2	319788348.8	177887827.2	381133140.4	127217276.2	672790969.8	816049309.9	606133658.9	428600977.3	839126023.6	421740780.7	902493500.8	762310024.6	884196368.8
	C8 H20 N O6 P	Full match	No results	No results	257.10269	0.683	4820278142	0			0	1	DDA for preferred ion	1224681669	1101030350	813046636.5	82752889.17	48353204.2	197477890.6	360865695	707816990.4	454740624.9	2141097978	2001112366	1660735909	2773258809	2788267801	2804167603	2219950859	1414658227	1607468507	2658336121	2535067598	3329235617	3214091512	3321473631	2934633768	4820278142	4309398204	3225232338	678516184.3	413217825.5	664844081.8	939728600.7	1267404392	1326224362	1504473175	1507922181	1267084975
	C24 H38 O4	Full match	No results	No results	390.27659	9.53	4775972172	0			0	2	DDA for preferred ion	250600.4657	241913.3623	256112.1078	4775972172	4696834802	4555021048	359676.1133	386790.1589	231694.1999	1702262.834	942585.8679	295820.9389	404068.8865	469226.2073	510157.7599	301325.0961	264121.9811	116789.7152	281599.039	465253.1649	470743.5884	109793.6898	341996.1812	325610.9213	294383.6712	274532.0897	247918.9214	485042.6695	712390.9833	786742.793	190346.5934	189245.6305	202395.5961	1917017600	1944017143	1801355437
	C24 H50 N O7 P	Full match	No results	No results	495.33225	11.255	4703620580	0			0	3	DDA for preferred ion	1936751962	2145157333	1409835704	42908706.83	55911775.57	54163331.09	1081789777	2193470332	1291670356	479481281.8	989549881.1	804943007.3	2084020935	908871561.4	1503116206	313708763.7	443467072.9	522600045.4	1073456071	320846128.3	2108328734	2082712608	1837497088	1272632274	2314513067	2388154278	2047650699	173837541.9	281189722.1	209338220.3	949009034.9	1033298455	926608162.5	2897743540	2887115372	2542557369
	C26 H52 N O7 P	Full match	No results	No results	521.3482	11.331	4700025031	0			0	2	DDA for preferred ion	913613722.9	517773761.1	467991362	12201115.65	20381773.91	5956262.808	96454401.57	1033122711	273153897.7	188148477.2	499851551.2	283599076.4	2199960917	969617955.3	1421412518	469084814.6	1129168053	398857042.2	3446054585	950035217.3	4004192049	4700025031	3662899958	2141011855	460688581.3	652660249.2	261125075.3	30254722.11	35339961.85	19489769.81	185080301.2	408459224.8	149611072.2	1752876754	1802353489	1729054618
	C13 H20 O2	Full match	No results	No results	208.14623	11.423	4613930548	0			0	2	DDA for preferred ion	1041274921	823936481.2	862598767	354393213.6	273529345	205750503.5	504181075.7	1050012956	683957939.5	76114451.37	133183078.7	172513645.9	3501544014	1173869312	1108536842	89954826.03	116096923.9	112698731.1	729095989.2	217261422.9	1140713406	3214493570	2754823707	1981143401	2057968525	1558699109	1977856421	379091063	442532628.7	353170023.9	283504278.9	574608166.1	244901665	1981141611	1867679909	2032245011
	C23 H42 N6 O2 P2	Full match	No results	No results	496.28546	8.799	4545944724	0			0	2	DDA for preferred ion	983518.4993	479854.462	507825.5078	3809185785	3646992132	4545944724	911884.0681	727623.1407	543823.3219	679937.9383	875625.3688	587894.3123	1180144.097	918717.5436	615869.4408	3358852.274	3447700.876	1791640.36	1073589.104	778570.1288	2320714.466	1529288.257	878181.0923	1466227.42	637276.2722	716177.7689	453406.3268	1073615.712	751227.7485	661287.6797	723024.9319	580971.9301	604743.0678	3378787.38	3535966.248	10429812.56
	C48 H80 O10	Full match	No results	No results	816.57399	9.531	4400804675	0			0	3	DDA for preferred ion	90752.68825	96169.43423	90426.41623	4338236873	4400804675	3757910057	97551.87068	130653.9542	91878.9213	104793.9597	132447.4952	107498.6039	174766.1913	187445.8291	160335.3601	182801.0257	183714.285	145471.4605	173544.4012	140049.849	172616.8051	128761.1997	178706.3598	107872.5284	112772.9413	160489.6619	91641.51369	103509.8675	100816.098	100105.0387	106512.5926	115709.35	108712.1127	950482011.4	1051219566	962974277.6
	C41 H81 N2 O6 P	Full match	No results	No results	728.58292	13.912	4388173666	0			0	3	DDA for preferred ion	4388173666	2997947452	1654099031	1213282488	968750605.6	1456413310	447067715.6	2123201125	461430453	5646713.517	3475316.415	7114996.359	2999173550	19761027.01	8326187.649	925765792.4	551001199.7	1139099375	927526032.5	268544361.7	622975731.8	566460658.5	809521847.1	2551530479	1860861306	699118695	1113473118	247583689.7	172655425.8	204543076.2	211737522.8	1453402026	83737903.08	769395738.5	176986311.1	646480664
	C10 H12 N2 O7 S	Full match	No results	No results	304.03627	0.925	4363956683	0			0	3	DDA for preferred ion	231454.3107	307049.2557	260696.0613	2638452788	4363956683	1107866571	153856.9379	292418.6918	182567.9981	266644.5888	314398.2216	201632.805	219530.075	309664.3227	259759.3157	290632.1015	398279.4822	262464.6576	599132.1539	890791.994	368928.5343	234261.3967	387476.3417	279807.9946	250334.4385	361944.1147	340776.52	567134.7116	998647.2154	1181817.683	159076.4709	279916.4564	207234.4829	776630060.2	837270709.1	754576041.8
	C24 H36 O3	Full match	No results	No results	372.26608	9.529	4211899875	0			0	2	DDA for preferred ion	64847.67736	68718.23372	121929.4635	4211899875	4141120622	4015967641	220803.5824	177938.0543	65652.43145	1638935.561	780914.1314	76813.53486	165950.4899	373410.6456	321782.1836	130621.1658	131273.7386	103947.1834	124006.8096	236210.9494	430240.905	92006.80329	285525.6878	171283.4043	80582.33264	114678.4962	71946.26999	446097.562	487658.7437	622440.6095	83737.69714	82680.55463	77680.6522	1682078532	1708592840	1588416441
	C11 H16 O3	Full match	No results	No results	196.1098	7.588	4187851429	0			0	3	DDA for preferred ion	3280016.209	1633381.011	969214.0392	4185835.352	6377569.709	4617145.087	4138382.157	10709640.42	12554730.28	102786086.5	20840969.85	99820940.57	136692591.3	29056515.9	136379115.8	4187851429	2742918581	2785481957	655885887	94367625.52	552870656	162698010.3	281834870.2	39601254.35	7948286.524	4039120.662	4306511.852	1141505.014	779577.7608	568828.6811	26661057.62	37142217.51	30227181.1	763628450.7	761197919	316998618.5
	C28 H48 N O7 P	Full match	No results	No results	541.3167	10.588	4131604514	0			0	2	DDA for preferred ion	394016159.9	286975061.4	294415753.6	75058629.33	77639265.85	16460106.18	153894763.2	979458181.7	560909989.7	233257950.8	374943742.7	481984133.1	2126526811	883871486.1	1723983581	443476985.1	663475598.4	452473994.5	1722503696	885581422.9	2023908623	4131604514	4130792006	3193494299	2163753542	1196544523	1587069840	19516229.22	15812388.68	11775299.58	90605943.26	338313678.6	147121352.6	1816062660	1856686014	1943649184
Emetine	C29 H40 N2 O4	No match	Invalid mass	No results	480.29081	10.503	4074431610	5	74.2	46.7	0	2	DDA for preferred ion	668047.0524	576403.8924	618319.331	3928734946	4074431610	3884557904	354783.9548	780157.2875	538850.5082	2449682.443	522377.4443	472106.4728	1433562.819	751413.7579	1547457.625	738657.9614	847312.9742	557268.2867	1356914.245	695450.8238	1647463.451	2132125.767	1821114.718	1482317.75	806785.4713	564369.2786	664372.0942	429389.8364	412223.8883	398248.4359	517333.188	755613.5641	715375.8536	934507684.3	838852577.2	833963725.5
	C26 H54 N O6 P	Full match	No results	No results	507.36878	11.718	4046930081	0			0	2	DDA for preferred ion	105561733.4	103784845.8	70650824.23	37650687.09	44836560.08	31453499.74	144368771.1	439353576.6	129410311.5	45071169.26	375442695.4	75588516.25	1006835779	582609498.5	570635179.4	47794597.26	134047197.1	50717924.88	656913481.6	308343925.6	1086362709	2729255033	4046930081	1582085117	764291597.7	1136886302	523581896.8	44988067.47	89395847.13	56251748.14	734734156	826325967.4	564934775.5	1603779666	1590939577	1664313711
	C46 H80 N O8 P	Full match	No results	No results	805.56122	13.908	4002390274	0			0	1	DDA for preferred ion	138214951.5	55873712.7	109600845	1529859307	1024245260	1894417381	2639969542	3036370339	2193847671	11266804.55	5840170.357	28227212.14	502401306.3	38258893.2	20748580.02	291379395.5	77073972.59	641965853.3	1195310018	74268978.5	1380063802	2037141654	139113713.3	538606943.5	481620222.2	152703966.4	4002390274	133024566.5	169711187.9	54378331.82	3761234351	1793003148	127593155.9	246900280.3	46525758.85	84109435.55
15-Deoxy-Δ12,14-prostaglandin D2	C20 H30 O4	No match	Invalid mass	No match	316.20352	7.493	3902633572	76	90.1	82.4	9	3	DDA for preferred ion	119174.1921	92967.90468	77231.88019	3274665956	3902633572	3413893998	1169014.192	4227101.424	526303.445	1610977.052	2600801.153	676144.2189	2300332.323	5483487.225	1627060.322	4943757.98	4540026.598	3049853.412	2974891.139	3057187.471	2460959.443	1740014.315	9134989.098	373276.8411	575650.6913	9201382.644	576023.5172	191908.4301	347414.9112	217800.3731	4847585.408	11065201.8	4154549.059	933459988.9	891031900.6	136087417.3
	C37 H75 N2 O6 P	Full match	No results	No results	674.53591	13.189	3898115028	0			0	3	DDA for other ion	2005474588	2187140932	780332058.8	120660104.4	156986426.9	123023051.2	3898115028	681853325.8	297505724.4	638458414.8	785202621.2	557992295.4	1493418846	339764854.9	3539621877	1097959258	1085527773	1210517680	2555248193	1956363119	799253019.7	2200138447	767320600.4	1298579458	1517655867	1443463720	2852199517	480940727.2	1067229754	345563730.4	471373936.9	336316158.7	350314872.9	3724638.709	16574858.6	2864125.369
	C21 H49 N4 O4 P3	Full match	No results	No results	514.29618	8.946	3862948153	0			0	3	DDA for preferred ion	276596.6104	226468.69	244185.8519	3334193104	3076463479	3862948153	281036.4455	277980.5776	239864.1492	1914021.158	480409.2485	502272.3616	342539.1652	328074.8444	290813.5748	465571.4143	485338.4576	375915.2899	767697.0441	635921.6921	514843.852	3753756.669	1435315.856	1350884.239	254292.9617	310903.5026	235133.2044	312242.3602	272008.9897	260361.6359	253495.5123	300942.2807	518969.0541	694051618.7	817025776.4	723336324
		No results	No results	No results	805.56145	14.067	3773516417	0			0	1	DDA for preferred ion	35187618.82	5293953.124	368180240.8	1305878707	1024245260	380742270	429601912.8	729509865.8	601360641.8	7998383.524	4912248.377	12497089.99	1572218918	63573272.65	12299857.35	295719650.4	111386454	641965853.3	868826019.4	215557796.7	1486576075	69772617.7	119631674.1	148746925.2	57399752.36	542895225.4	3773516417	159678481	29106388.3	91026649.31	366269934.3	1793003148	347247613.1	73596099.33	39851870.84	6014885.938
	C23 H44 N6 O2 P2	Full match	No results	No results	498.3011	10.513	3713332360	0			0	2	DDA for preferred ion	506998.268	430268.2763	493574.6599	3104592070	3713332360	3581969426	275482.8139	569571.705	402786.1659	250696.2863	365897.9332	287856.8285	1058997.423	557503.7235	968437.3939	545659.2953	630855.6603	405054.8386	1042162.86	445495.5143	1117886.031	1495658.873	1256083.451	1053223.261	617511.3589	428646.0187	420512.8594	259072.478	211579.5042	235666.0998	372859.6606	463459.7596	417747.4546	342063212.6	345215281	339009035.1
	C27 H46 O6	Full match	No results	No results	466.32894	9.892	3613020073	0			0	8	DDA for other ion	379642.6839	399998.6458	395539.672	3613020073	3108730367	3328094326	384589.182	479939.2451	404226.21	774778.4436	582722.7016	468149.7411	652155.5627	639844.7382	603023.2734	797804.804	812312.3542	670868.9608	783724.3505	531240.0214	844418.1291	628491.692	652504.4379	483860.9712	413288.1664	570276.7655	408407.4171	419165.2374	435969.8015	441492.6053	464398.9942	551620.7694	508794.902	714258537.6	760183451.1	704061905.5
	C10 H9 N O7 S	Full match	No results	No results	287.00979	0.966	3607465238	0			0	2	DDA for preferred ion	185768.7259	276391.868	213094.1058	2208607843	3607465238	967066233.3	144710.1385	266485.8472	157310.4985	235447.9531	268505.3311	155940.0462	193488.0047	292225.3893	234702.9441	235147.0925	342163.8834	213929.5898	473967.8407	868558.5389	300289.5221	171608.8403	327832.9141	250263.1973	229146.1503	288503.7994	299283.5129	259699.4988	522643.2745	686085.4356	138719.8676	228284.9323	170755.5523	696163054.9	747338736	661969858
5-OxoETE	C20 H30 O3	Full match	Full match	Partial match	318.21919	8.038	3589353172	45	89.3	81.9	8	3	DDA for preferred ion	139737.0564	101789.4921	91308.60883	3368760030	3589353172	3537317796	273679.4538	342175.1666	1121966.162	1326863.236	1934041.683	258167.4243	414872.2757	926410.2064	774151.2622	18278498.46	7760366.242	879720.3982	1283281.059	851894.1225	2068695.997	225320.685	1436332.725	312013.1358	73952.66057	243141.9397	78981.39103	276474.749	390864.7364	190222.6415	170949.1757	758334.1255	507231.3601	732675222.1	852618165.1	920271628.6
NP-018711	C15 H20 O4	No match	Invalid mass	No results	302.09004	6.164	3580318816	3	69.8	8.5	0	2	DDA for preferred ion	547089.6426	452681.8085	662405.9948	3580318816	1565345495	3270791915	829321.2213	874613.5261	926910.059	1461176.043	1256147.08	1252289.444	1786973.725	1417836.133	1516977.877	146478.3891	186303.1111	154364.4261	429122.8161	508080.6543	579974.7652	995385.9136	726240.1927	760238.0567	298550.2174	249489.1844	281169.6264	1289556.789	1049518.363	1255175.119	344714.0275	576460.5184	637716.5012	318470878.5	356403872.4	272249453.3
	C6 H9 N3	Full match	No results	No results	123.07976	16.034	3501695126	0			0	1	No MS2	1129640965	2762327924	1056488611	2696329923	1292265751	2045805092	947165037.3	1061818343	1772827033	77825261.13	1308134003	2041077260	45530734.24	2967374804	619679893	374847478.9	1468421528	3501695126	1950290011	139234101.5	821116788.9	798500021.4	2073961027	243534354.3	348089084	1663081425	1288862000	2406368393	3245256355	3367488212	2266862736	88629329.31	422522424.2	363981532.8	257193929.2	238280638.5
	C24 H48 N O7 P	Full match	No results	No results	493.31666	10.699	3456203049	0			0	2	DDA for preferred ion	571360809.2	704363629.2	379410166.4	31221714.84	43017019.28	10570560.23	135055904.2	1213338487	279071353.6	118114325.2	385791350.7	166109090.6	893184474.8	447133262.3	547491309.1	237029830.7	568271122.7	206834636.3	1014024521	523559302.3	1471086733	3197906271	3456203049	2359950880	477879971.5	611323366.5	286776521.7	74260250.74	104568904.4	50671113.97	107400572.8	210411012.2	92174442.25	1599056036	1329293447	1368617065
Valine	C5 H11 N O2	Full match	Full match	Full match	117.07916	0.993	3447986769	15	99.8	10	4	1	DDA for preferred ion	132900058.1	510118282.6	124339976.4	1902943349	1915851974	2273684772	28513924.87	164998462.5	46919092.92	174995045.2	537327369.4	235128232.5	401676234	685054935.9	199581959	813694021.6	687838843.8	455931588.1	1687709208	3447986769	891173026.2	220543011.7	542909770.5	169482262.2	176134236.5	996990806.5	102393505.4	770245328.6	1207834476	1168870659	200848006.9	403670912.1	156447631.3	818778262.4	1095906761	344501022.4
	C18 H26 O	Full match	No results	No results	258.19822	13.267	3430977020	0			0	2	DDA for preferred ion	761098.2284	184160.5643	292909.2809	190157.267	274252.7716	752152.0821	10723731.99	22771614.93	30984263.87	37845030.54	5717056.433	49012242.31	87740399.63	4819765.291	64484511.19	3430977020	1293679105	3002069611	183512398.9	16563069.66	291240654.9	37775487.04	71152159.94	5624618.52	1286320.035	2617456.723	507956.0495	204448.2171	149395.6033	147284.4121	3630404.997	4042965.597	2885706.083	300965986.1	274380417.4	296911538.6
Emetine	C29 H40 N2 O4	No match	Invalid mass	No results	480.29077	10.678	3378208627	5	65.9	43.5	0	2	DDA for preferred ion	994308.8082	544826.1402	825716.8486	3378208627	769695.5381	454717075.7	1952651.722	3071168.053	2910174.467	37803720.88	14896096.1	32174662.16	11827649.61	3483208.987	10429190.41	50991267.64	38362413.03	27210578.26	89800898.8	53364134.29	77253227.48	55412050.16	52773495.23	46457791.01	6188228.27	3828126.752	4978720.832	1243873.697	893069.6027	1005309.399	5628699.39	4946809.89	7004900.841	594407154.8	838852577.2	833963725.5
	C8 H9 N O	Full match	No results	No results	135.06845	2.183	3361092617	0			0	2	DDA for preferred ion	3499246.687	7326993.56	3406697.987	3361092617	903610659.9	2312149247	813551.7171	6057238.407	2643562.221	4721286.847	11366809.4	6235439.011	8708218.682	21904289.16	6512166.917	18618046.56	16670893.24	8785879.176	39911685.05	102507424	29758561.8	7511068.261	10284559.82	2068398.601	4254343.378	8397999.432	4549217.083	78026353.2	80074797.87	65805535.39	5328482.648	14617253.17	4893296.911	1137972399	1026744324	1218140511
N-Acetyl-L-ornithine	C7 H14 N2 O3	Full match	No results	Full match	174.10034	0.728	3237032023	0			1	1	DDA for preferred ion	6519863.679	15566541.67	3684011.036	2624735277	3237032023	1762639822	2686672.336	2848868.392	2109972.118	20292497.16	64411518.22	12174146.11	8864744.164	14546409.01	7844317.857	147485562.7	192859418.3	160366397	19889834.13	49013538.88	30834925.76	5831893.246	6753768.154	3629883.748	5147036.582	6524823.1	4903025.833	409650659.6	486639089.4	471822807	13720540.15	39996335.23	15895101.68	324592564.5	181460051.2	170853892.7
16,16-Dimethyl prostaglandin A1	C22 H36 O4	No match	Invalid mass	No results	386.24559	9.802	3202247899	4	72.1	50.9	0	1	DDA for preferred ion	24569.27924	23956.57359	27332.34005	3068112992	3202247899	2322260245	23658.62942	89971.20548	26158.37884	31440.56512	98906.78988	31558.341	45276.33444	38987.42348	36741.35089	38265.60421	141782.5744	36909.92402	41967.13032	32663.91927	50871.01643	32417.8731	38004.50107	30853.51576	22827.94335	33090.981	23385.81934	31335.50366	39683.87417	78530.71071	27502.24736	32418.71836	28756.58928	459442099.3	449427288.7	457318729.6
	C6 H10 N2 O2	Full match	No results	No results	142.07431	0.741	3187834620	0			0	4	DDA for other ion	22559951.33	40987724.67	21544298.05	3187834620	3100681193	1640426974	8602989.148	10760264.42	12587697.9	23795533.97	29112588.75	23044033.25	25538441.61	96004529.01	82148454.91	33213721.25	36753500.18	26232974.02	50477949.76	55899451.86	46083758.98	35084153.77	32592498.36	26059433.58	26913513.32	27432829.49	27341977.77	71494447.73	110147757.5	63215479.58	23504829.19	68862754.03	27339153.83	382788377.1	228094969.5	220657521.1
	C8 H6	Full match	No results	No results	102.04714	2.309	3139373043	0			0	2	DDA for preferred ion	960913.749	2916178.169	1229843.238	253742378.8	3139373043	6501029.658	636855.8507	1897379.859	1414845.593	3315912.481	3872791.908	3332786.871	15422683.23	11667418.07	4006825.688	17366691.13	6438446.5	1287672.346	45004443.84	1798750.653	17693640.02	8288094.141	2743731.133	834066.7289	3003561.318	3125977.186	470137.9516	4189516.47	14307029.4	54559048.24	3222940.896	2451808.078	555630.7257	2397937.987	2396556.079	20906330.03
N1-Hydrazino[3-methylthioanilino]methylidenebenzene-1-sulfonamide	C14 H16 N4 O2 S2	No match	Invalid mass	No results	336.07425	6.325	3075667862	2	72	8.6	0	2	DDA for preferred ion	429998.07	483540.8849	555686.4233	3075667862	1065815428	2849150289	640863.7855	939979.4112	932992.207	1290370.946	1350870.49	1128016.951	1492888.354	1669243.924	1622717.999	356472.2523	307062.5508	209757.8755	474922.044	577696.4562	450752.2192	933904.1903	933618.1934	956844.124	244236.1738	245434.8574	278853.3415	1173678.848	907213.5946	1391850.386	366666.5316	389671.5491	396248.4402	280085424.6	286015732.9	299640790.3
	C H3 N O5	Full match	No results	No results	109.00146	0.574	2988569012	0			0	2	DDA for preferred ion	495031084.2	730621861.7	639637803.7	2988569012	2462614454	1402366961	114115946.8	409851445.9	166491457.7	198895785.1	417091579.2	333626111.4	1699003164	1852674161	1493439756	321227952.3	473832415.2	347706695.7	622611556.3	980821213.4	786774163.1	449704421	426876589	250655318.5	936717889.1	949422167.3	502283972.9	165678397.7	354443349.3	225675509	501430056.3	600026682.9	415273519.7	1131383295	1173210091	1142956168
Xanthurenic acid	C10 H7 N O4	Full match	Full match	Full match	205.03731	4.238	2977387088	5	98.9	9.9	9	1	DDA for preferred ion	504653.2202	674781.2523	721512.8735	2226321346	2040724155	2977387088	627142.2354	1061130.469	928406.2978	329374.1102	384051.2311	254687.7989	607308.6058	750593.0998	553762.9707	164629.446	310564.7174	430388.6002	77498.06342	115603.3838	323934.0666	439264.7284	212418.2255	196093.9157	801284.5601	468173.5821	445163.9778	1178839.404	629364.8106	657902.2288	547514.4051	348625.4803	398024.2184	431649381.6	441285012.8	426572168.1
L-Histidine	C6 H9 N3 O2	Full match	Full match	Full match	155.06947	0.612	2946944725	2	99.7	98.9	6	1	DDA for preferred ion	257369908.9	415937929.7	301982866	117490501.7	767167083.6	130402357.4	29934881.08	21537798.83	22231014.49	97207220.5	150214573.7	115081467.1	1016630051	1026196437	880588070.9	399228986.2	182124225.7	146993868.3	433596141.9	1135684448	283940765.3	42667181.72	50708825.36	30333910.53	2946944725	1655628844	2101201567	409961806.4	417981741	319170116.8	44774953.96	104756464.1	49107706.79	411084987.1	483977796.8	351262465.3
		No results	No results	No results	201.03663	4.255	2927466335	0			0	1	DDA for preferred ion	1309626167	1326437082	1307151906	739037740	2411261129	677879254.8	1306711482	1089595009	1110178316	759044629.9	1094445872	1004354254	1087188543	1461246059	1212621752	1078688399	949220072.6	993416302	1111353234	1234313224	1269394819	1234545957	986110507.5	892625807.1	1448625328	1164583360	1226065242	2927466335	1714561856	1465059113	1008163416	913927371	1027474021	2180110738	2357230704	2224534595
	C10 H22 N2 O4	Full match	No results	No results	234.15767	0.703	2892850430	0			0	1	DDA for preferred ion	779163593.4	926372505.9	1019205592	110563294.2	63280078.76	154905027.9	236264311.4	424748758.9	304087225.4	743956195.2	643497716.1	838811506.5	1536798004	1988778220	1325519888	844212854.2	701831147.9	729774225.8	791856704.2	710694093.3	721451126.9	1832628992	896734151.6	1407964241	357847466	475142983.8	420233231.6	1306115470	1696479687	1673154507	731454587.1	641835486.5	705549699.7	745402600.3	853120661	931062776.2
15S-HpETE	C20 H32 O4	No match	Invalid mass	No match	318.21917	9.017	2850362008	13	82.8	77.2	7	1	DDA for preferred ion	46519.65837	38123.18763	35228.59189	2558787324	2553260131	2850362008	136652.6279	443562.2933	53683.09329	267519.9246	1105130.156	107016.9056	766227.1997	935771.5836	487875.3499	1023856.768	1868264.552	1185402.743	1635498.412	1361715.365	985286.0864	207561.1088	891122.8927	82827.67254	47718.25137	593154.7628	38932.71676	64735.09805	137047.143	128363.0234	120261.5447	260225.5549	105342.9448	665645036.1	708478470.1	715948389.2
	C21 H17 N3 O5	Full match	No results	No results	391.11662	4.392	2807089492	0			0	1	DDA for preferred ion	24664.58295	35515.47421	24246.26919	2807089492	1422276532	875324595.4	28624.82351	31907.94372	28198.82509	43248.26985	57176.88962	44930.31432	38078.41032	54845.17315	44929.36602	60472.99084	59959.57581	47403.11427	77917.77562	93702.78271	74762.70163	31915.46647	42582.97751	25992.18414	24046.6957	36851.76276	23688.03186	27386.28422	28548.63587	25256.70718	32879.52195	46848.40758	36444.42722	219536625.9	252195610.1	240940140.3
Hypoxanthine	C5 H4 N4 O	Full match	Full match	Partial match	136.03846	0.781	2789423959	6	99.8	10	4	2	DDA for preferred ion	794659166.4	888558486.2	1297920680	226520660	311030498.7	443731338.9	360695374.6	863273812.3	422598809	901467865.7	623398285	919888329.2	473834879	1014735714	446140252.2	547652961.3	602795003.8	424244940.8	604359219.5	824056942.8	705241871.9	721021132.9	1142272443	645872490.6	1157807901	1955185543	1900675048	176135596.9	372587661.8	161840322.8	180363089.9	277717441.6	206067634.8	515378372.2	984966398.6	514203262.9
	C3 H8 N2 O6	Full match	No results	No results	168.03851	0.576	2782453266	0			0	2	DDA for preferred ion	406932111	680434948.5	588038751.2	2782453266	2258039817	1265892687	97828102.02	336029763.1	134043672.8	164679308.3	341403477.1	306981843.1	1596862075	1716188439	1378298357	263828668.4	387880629.1	319148707.1	511107892.4	797272240.2	714151173.9	423744507.4	351178963.7	206774830	778240299.4	876182821.5	467599227.3	134200754.2	327861767.3	185150124.2	410210710.6	549292461.5	381454890.3	1045457446	1088498826	1058231937
Prostaglandin H1	C20 H34 O5	No match	Invalid mass	No results	371.2668	9.118	2778193644	8	71	68.7	0	1	DDA for preferred ion	37848.06093	36451.47056	37289.44809	2703174501	2487867487	2778193644	43784.43834	215066.4619	37089.65182	1753552.978	767497.5124	100071.8629	311151.4201	1324108.63	484874.3965	18438605.75	63343927.96	4789253.834	1660457.882	534328.5363	759553.4099	34607.37993	603253.9081	36164.71648	35218.58049	394352.5863	37882.5839	39758.0022	160299.1155	43695.96206	123289.6419	75643.50471	50954.5275	890770820.5	951155984.4	974922387.6
	C3 H6 N2 O5	Full match	No results	No results	150.02796	0.577	2749657718	0			0	2	DDA for preferred ion	466888024.9	677770822.4	582148982.1	2749657718	2238071063	1255354056	109360851.3	381387677.8	155917618.2	185941498.4	391877504.3	305239485.6	1590468688	1707271303	1373901281	301136066.1	442614365.6	318354556.7	581187191.8	902211627.9	708289075.5	421836227.3	423687668.3	235024131.8	880478721.6	872915433	464406472.5	151888794.5	325254604.5	211817061.7	464523438.6	545528984.1	378253963.2	1038792797	1082408101	1052539503
	C41 H81 N2 O6 P	Full match	No results	No results	728.58278	13.241	2735702374	0			0	3	DDA for preferred ion	1177220539	130825018.4	9429265.382	17041927.55	17328738.63	7787255.984	1695739889	658877353.1	131410994.4	12978822.02	22010368.88	19131149.89	9240981.663	10939028.03	14618716.03	9622943.16	6438681.832	6029697.675	28325984.9	19564273.94	17302795.29	531765287.1	2006864360	2735702374	13033522.56	14561056.45	14487007.8	35760269.79	51347260.91	20713280.02	11106695.5	9733795.293	41759004.44	8713156.837	1185203328	9382145.349
2,4-Quinolinediol	C9 H7 N O2	Full match	Full match	Partial match	161.04758	3.7	2698370003	15	99.9	10	5	2	DDA for preferred ion	461549.8935	1050670.793	1519574.901	2698370003	1696920726	1474803310	966496.697	1227067.719	1910877.259	808794.8458	1173475.719	1352418.658	774871.0593	1771057.776	2587409.116	389672.7098	720677.1753	162562.8021	539035.252	1230229.071	1641721.2	752219.1011	1370090.467	2003158.263	436730.2202	903694.9233	1342669.385	2243710.052	3619960.918	3711930.203	433455.6726	836296.1925	1117123.459	5190943.89	16392452.8	4736230.378
	C46 H80 N O8 P	Full match	No results	No results	805.56117	14.235	2620800701	0			0	3	DDA for preferred ion	633626487.2	54896530.84	676932502.6	589774925.4	1060705652	91077954.83	300994525.7	1185425954	126090148.3	57220091.44	45314888.22	64517665.78	2424633483	57775560.09	49961671.49	388376979.4	239923574.1	327068112	1435149119	224124624	310614944.3	648378734.7	734053111.2	556163216.9	819811893.8	2620800701	1498699342	131651100.4	84597264.68	85494977.45	188854271.7	159142247.2	400442048.6	676154450	99245607.84	79721822.47
Oleamide	C18 H35 N O	Full match	Full match	No results	281.27176	13.422	2604973967	8	99.2	96.4	0	3	DDA for preferred ion	940509340	314482767.6	1244006249	486081576.4	660851983.1	1140372992	402096474.5	328708452.8	1715831489	415343082.4	493182515.9	768992708.3	1435196297	810270165.6	1221422684	882786335.1	866191306.7	1654079054	758535202.8	550864714.6	1260920417	1214962388	1433514696	1057287546	1506448588	1536934306	918274272.1	2529505438	981111313.5	1537840849	2522678101	1389994204	947273443.5	1958037167	1913526579	1922584764
	C18 H32 O	Full match	No results	No results	264.2452	13.422	2592308403	0			0	3	DDA for preferred ion	936929053.3	313059560.1	1238984721	483607402.4	658069134.4	1136261639	400289769.2	327278306.7	1707852276	413650054.6	491203358	765575949.5	1429888515	807268984.2	1216303932	879031291.8	862685011.1	1646162795	755586570	548527904.7	1255376252	1210501492	1424742325	1052081034	1500063435	1530324384	914146391.9	2519478213	976751473.2	1530746857	2512794979	1383607640	943212232.8	1949403377	1903873196	1914614948
	C7 H5 N	Full match	No results	No results	103.04216	2.03	2545591905	0			0	2	DDA for preferred ion	1807286.469	3053902.715	2431085.569	2545591905	2373482043	1731083716	1766974.861	2523568.989	2242368.593	2238946.772	3196092.47	2327814.047	2166847.535	3414805.455	3178268.396	1709733.689	2648833.464	2177133.927	2212044.455	3559472.756	3038610.456	3709220.316	1296542.217	526896.1118	201857.8277	2917864.626	2342585.654	11470259.47	9148473.113	3025770.698	1427652.822	2061081.835	2173088.017	839475381.5	830041437.3	856384794
Erucamide	C22 H43 N O	Full match	Full match	No results	337.33415	15.658	2521062439	4	97.9	81.8	0	3	DDA for preferred ion	1793077979	1643637332	1789873312	2440152612	1658451631	2380251854	2408522802	1761661088	2094023063	2106082909	1679152152	2521062439	1788940342	1502898859	1946186541	1823641209	1863535865	2231255741	1555836537	1733480192	1908974313	1922610227	1706306828	1528974308	2139770765	1767167731	1790874218	1791882853	1989778591	2205522753	1914907879	1562634010	1820316738	2415622177	1986665341	2323848961
	C7 H5 N	Full match	No results	No results	103.04217	1.817	2516941798	0			0	2	DDA for other ion	792385.944	1514208.035	1305051.058	2516941798	1084362592	907282127.2	774763.0598	1326509.046	1354727.312	993645.2527	1445358.006	1151081.213	940620.1447	1525466.601	1366605.618	824213.8405	1139224.093	1027145.456	849463.3519	1545200.84	1309767.097	764130.5316	1878948.054	1648432.462	663108.2769	1170449.969	1114010.436	1852016.321	1827832.452	2475971.356	691074.6619	941688.3983	1089414.411	962783.706	1418581.383	1412174.15
	C37 H73 N2 O5 P	Full match	No results	No results	656.52518	12.818	2491948004	0			0	1	DDA for other ion	575228150.2	25761703.84	1587594535	817605350.9	701277598.2	374540433.1	755408483.9	353453867	529477649.3	1245508895	898599792	1483110463	1112631654	1351916031	1279625009	6521415.307	2901512.765	5211801.276	2389265.718	3435767.284	7000343.827	8659436.527	3368725.58	20571178.38	1242429948	1436317328	1273532795	296673616.8	163633668.7	2491948004	2428122119	1773692873	2430050217	3745928.404	5328606.055	16905617.01
	C28 H44 N4 O4 S	Full match	No results	No results	532.30647	8.852	2477212660	0			0	4	DDA for other ion	1413529.904	689655.1841	773221.0791	1921617568	2330207326	2477212660	1707545.827	1324867.099	902470.3225	11408001.55	3178616.319	4671957.813	3645804.856	2146679.644	2091357.448	7591292.539	9177822.754	4048011.466	20316642.82	18154598.17	10267835.44	80465057.85	26467012.69	14793109.1	2144074.268	1905372.327	1094092.83	1543019.187	1079677.594	950414.1623	3167189.509	1707406.931	2165826.716	808089031.8	809938031.4	783019824.3
N-Benzylformamide	C8 H9 N O	Full match	Full match	No results	135.06839	1.113	2446700031	2	70.8	8.5	0	3	DDA for preferred ion	19559344.91	75333462.73	10187872.78	1820085784	1779250020	2001867085	18718228.01	85262708.84	24142007.38	58604971.19	196660653.8	91580964.01	127341584.5	319767903	71790994.55	431886805.4	331129436.7	237710069.8	694043202.5	1661012876	500799210.7	18098219.41	41041985.12	5542301.612	73270740.66	132146425.1	54119049.85	2446700031	2033353386	1869885213	48969729.45	137132277.2	38191755.21	971355812.4	807073358.1	1052010870
L-Glutamic acid	C5 H9 N O4	Full match	Full match	Full match	147.05304	0.691	2405581337	3	99.3	97.8	5	2	DDA for preferred ion	683607219.8	922434782.8	811345802.9	729103293.6	121074605.2	179907764.6	470926160.7	393702590.1	424649379.8	858715378.9	1243719879	860879655.2	356801834.2	486865932.8	300286327.2	1700714852	1938596189	1273386942	2057701272	2405581337	1484933602	846108373.9	1667300590	1512095895	92652396.91	284864403.3	112550084.7	573079952.8	551800912.6	669850041.9	431297620.5	681578228	575525698.1	837736572.1	610375706.4	825596213.3
	C8 H6 O	Full match	No results	No results	118.04192	1.122	2385630627	0			0	2	DDA for other ion	19272124.09	73306490.19	9415988.146	1774652443	1739761196	1977335992	18021894.48	83092622.61	23856949.06	57175976	193564520.9	89416086.82	124175378.9	311512585.4	70193083.7	421261505.9	320382133.7	234000286.1	686264269.9	1622131371	485172628.8	17430789.72	40070655.01	3528746.251	71732256.15	120313469.3	53019351.64	2385630627	1979275779	1729098138	47775265.4	134335470.8	36181759.51	955885252.5	783511065.9	998595729
12-oxo Phytodienoic Acid	C18 H28 O3	No match	Invalid mass	No results	274.19321	11.871	2333959512	11	74	53.5	0	3	DDA for preferred ion	826838.5511	153772.1884	288983.5884	220355.1197	174423.681	176102.0888	21359833.77	27876062.13	18233761.41	77767361.24	25588101.56	72247074.13	87198254.7	29595446.43	58021169.03	2333959512	1477897983	1990852238	317921836.4	59129381.9	238099593.9	16335284.25	38071066.87	4729562.321	1106582.391	2374861.811	365210.885	192548.4668	203321.3916	235318.0775	8529770.493	6113066.234	8329149.271	257887879.7	265793179.6	262837255.2
3-Hydroxyanthranilic acid	C7 H7 N O3	Full match	Full match	Partial match	153.04256	4.141	2331166766	9	99.9	10	5	2	DDA for preferred ion	423648.1334	532930.106	736173.5044	920457772.4	1735701013	2331166766	608071.1612	556759.317	787946.8035	1091820.865	358244.7885	452523.1703	461128.252	865164.7978	923371.912	1162091.798	679562.3073	651566.9622	1910950.402	4034274.974	1219488.375	503789.7729	543901.7414	857845.3889	571338.1059	748270.147	969517.8969	8659770.764	8917800.895	8570603.528	457115.9804	670572.6859	622988.7426	588718844.5	621752952.9	641454686.6
DL-Tryptophan	C11 H12 N2 O2	No match	Invalid mass	No match	408.1794	4.082	2302910382	5	72.9	8.6	1	1	DDA for preferred ion	118981.8736	12654748.83	3664901.397	145384187.2	310819113.7	216882753	3862032.795	17438443.99	7642443.972	776791.4216	3389002.234	1630367.375	6875785.604	15863558.85	5883401.94	26288883.33	11094014.97	8109730.377	65948711.41	216729562.9	37892173.84	9669474.084	8312121.255	3102341.241	5820388.871	6364641.841	7958547.024	2124406751	2302910382	1497737675	5194909.92	14407797.12	4176208.335	109185551.6	111113536.1	104877408.7
	C7 H7 N O6 S	Full match	No results	No results	232.99926	4.002	2260590329	0			0	4	DDA for preferred ion	269573.3042	356506.4412	278981.6581	1678967226	2260590329	551769275.3	255443.9147	299299.9927	267229.3445	539856.3729	379885.4462	306271.4383	382486.8501	485180.3232	350745.7537	456590.88	408224.946	345576.7702	520183.7318	637349.7877	486779.2532	286540.5706	339813.8418	270367.4027	294719.4965	351303.2006	262395.2377	28966792.16	33733667.71	16252687.8	320591.4388	413618.8624	347689.207	193340935.1	157220391.9	161945242.8
	C12 H23 N O4	Full match	No results	No results	245.16245	7.588	2214193902	0			0	1	DDA for preferred ion	2596962.994	1272439.314	146135.7656	1138026.173	548388.2475	945148.4459	2633468.75	7787234.638	8671920.635	79121912	13713031.07	74598597.75	108852575	21579920.25	103262635.1	2214193902	1642748397	1624806311	475781580.5	69581177.64	373347711.5	120825990.7	207079290.5	25218301.83	5605047.87	2935838.767	3348781.076	926655.33	547388.554	486021.4163	20411247.04	25642787.87	21779363.41	502169025	513349778.4	515823748.4
	C8 H5 Cl	Full match	No results	No results	136.00789	4.247	2204129450	0			0	2	DDA for other ion	933318148	970739941.6	923124920.1	515194203.4	484902615.2	381979335.9	921919694.1	784491621.2	808814542.6	551305974.4	780749877.1	693167504.7	784498761.9	1009677389	881590360.9	724668256.4	685764495.1	712640823	809067600	886245764.4	734282407.4	906564808	659123973.4	633816659.2	1011481190	826032118.7	866418763	2204129450	1315638871	1082982010	721529798.4	644072419.9	719196722.2	965047581	1403928342	968315816.9
	C27 H42 O4	Full match	No results	No results	430.30801	9.892	2191534864	0			0	1	DDA for preferred ion	51076.64761	53161.24905	54021.98486	2078995953	2017176488	2191534864	51799.97836	65838.31734	54219.92499	402668.4654	239167.3765	62018.88139	86673.80417	82002.10016	80143.94738	106031.1087	108310.9161	92456.01844	104159.7661	70603.69674	112226.1861	85933.57611	87236.64844	64879.50956	54927.47382	75791.81949	55482.74327	58129.04022	180204.9142	188916.4151	61720.28544	73312.37096	67620.6602	505898647.8	518326132.1	522181367.1
	C8 H8 Cl N	Full match	No results	No results	153.03441	4.254	2190353712	0			0	1	DDA for preferred ion	925807271.9	961824753.6	917197139.1	499268770.6	481942886.3	380417915.9	914137006.7	776723871	803610505.8	551494667.3	773972391.7	689624570.7	838927621	1013312405	873847302	719252703.7	678839708.8	706474468.1	802178365.1	877953968.4	728660815.7	896899493.2	652863065.8	630521198	1003686677	821202895.3	853672887.5	2190353712	1308293171	1076161194	716230738.4	638098053.5	712222222.8	957228453.7	1410021034	960808661.5
Hypoxanthine	C5 H4 N4 O	Full match	Full match	Partial match	136.03849	1.246	2165382246	8	99.8	10	4	2	DDA for preferred ion	248370250.4	103546246.6	413487281.7	253930436.9	515628412.3	389495139.4	124281332.5	255190464.4	269077256.2	90132543.4	62324104.48	206084394.4	2165382246	1255593443	1835124145	166101518.3	95707480.42	207357146.2	182336273.8	361681495.4	257484604.6	633596083.1	421278874.4	355800773.6	1265074830	332217847.5	932177579.3	437683753.4	365269138.1	314310256.4	400176778.6	278690580.2	518897543.2	844043386.4	935769995.2	829462691.8
12-oxo Phytodienoic Acid	C18 H28 O3	Full match	Full match	Partial match	292.20385	11.872	2149778516	11	73.8	53.3	4	2	DDA for other ion	729911.9826	160845.9556	242551.5008	155833.9926	115477.2414	115649.1435	19818099.31	26218331.91	16943887.2	72338138.93	24137535.56	67220595.73	81811462.41	28057151.23	54394098.35	2149778516	1366578444	1827560401	295002925.4	55392714.7	221957409.5	15745869.5	38087753.6	4481524.543	1193595.549	2990648.74	472071.6167	127317.5869	142383.2204	180869.2829	8116955.728	4467999.268	7897518.277	238502292.7	246438031.3	243388428.5
	C33 H69 N8 O3 P	Full match	No results	No results	656.52512	12.48	2146825485	0			0	1	DDA for other ion	4601298.638	2122507.664	181401596.8	3170098.008	289421.8727	3517073.472	8162466.717	6843302.467	28829710.1	285694.8462	1621380.32	299431.5206	13072518.46	544015165.8	64753951.98	2593571.998	8875268.485	3416854.244	12087156.02	5075945.337	18182640.91	15214825.65	23659645.46	17751248.68	98125040.61	4845477.799	254649552.7	2146825485	9111249.881	655746625	744648167.3	588917614.5	620020544.4	18076905.74	13481583.86	12823244.32
	C6 H9 N O4	Full match	No results	No results	159.05308	0.72	2101633661	0			0	5	DDA for preferred ion	13812088.3	17933662.95	10967962.48	2101633661	1235459463	770381349.5	6299012.703	11557706.52	5478307.992	68419938.56	74436467.6	65095553.72	21149365.66	25871182.82	18018030.33	36569999.76	56549676.51	31445899.38	94463021.13	89023896.66	74779631.19	15339513.09	56025381.98	12506595.97	14287254.56	18547099.42	11815868.16	18923398.58	17715059.52	13251528.61	16346758.93	26140353.73	21827994.65	150249599.7	125282875.6	134464588.9
	C28 H47 N5 O4 S	Full match	No results	No results	549.33309	8.864	2098864818	0			0	1	DDA for preferred ion	278962.6219	136104.6681	152596.545	1540676822	2008750461	2098864818	711411.1777	530017.57	308402.2023	9506040.294	2700634.364	3795253.106	2356625.159	796067.3254	1418586.741	3922109.965	5411582.698	2121234.111	17979955.98	15384705.58	8412891.848	62042094.78	21678510.6	12405678.04	1447918.914	935521.0345	598795.4912	304517.5604	213076.2792	187565.9127	2551384.183	640616.2282	1041820.251	684901779.8	681618830.2	660062832.4
N-Hydroxy-L-isoleucine	C6 H13 N O3	Full match	No results	Full match	147.08943	0.782	2088480530	0			3	3	DDA for preferred ion	95235283.29	176533364.9	88621959.5	2088480530	1657696644	1631610295	7754749.222	15476212.07	9232350.579	154896557.4	337572980.4	204103270.4	159903749.2	321885797.3	104641166.6	672065690.4	545652620.8	311793637.1	970856765.1	1684601173	496854619.9	173356062.2	288193597.8	135122379.7	80150318.48	149306437.7	56025755.02	182624198.9	519386662.4	374745243.4	185479095.7	389252709.9	204594057.3	527529737.9	515927547.1	573705341.5
	C23 H48 N O7 P	Full match	No results	No results	481.31672	12.125	2069614176	0			0	4	DDA for preferred ion	725995379.6	778012931.9	357193346.5	101985470.9	111036986.4	39669015.05	235838084.3	552872207.5	342563211	86882278.41	162864554.4	183474476.5	1463389742	729536893.3	1010693179	61391187.41	76689501.54	79524066.81	589502691.2	237156891.2	1016220480	1633463223	2069614176	1165580083	1739088010	1497192988	1589796964	68815895.93	107771506.2	52412754.86	119041780.7	228857166.9	99667818.65	1287006700	1294398017	1285812267
methyl 2-{4-[2-2,3-dihydro-1,4-benzodioxin-6-ylamino-2-oxoethoxy]-6-methyl-5-pyrimidinyl}acetate	C18 H19 N3 O6	No match	Invalid mass	No results	373.12075	3.339	2052291856	5	67.1	43.7	0	2	DDA for preferred ion	105447.2912	120498.2154	113773.3817	2052291856	2370622.442	982580713	96226.47649	113926.7064	105823.1348	125021.819	270872.7115	122563.1036	109099.2504	126309.9612	109303.2547	118785.9397	120394.9131	110842.7182	177737.9684	205022.1634	150239.5218	129439.9061	120423.5419	105133.5277	96366.89377	111651.0164	100373.7672	124019.1057	133440.5293	120145.25	109710.9194	123114.2542	110761.3043	1281691.936	4755795.669	1519621.762
	C11 H15 N O10	Full match	No results	No results	321.06928	1.149	2031368247	0			0	7	DDA for preferred ion	559303630.7	615055196.6	587562106	379462390.8	188494731.9	599442812.9	6136610.296	4355437.432	3299802.423	130147037.6	72230383.31	170261649.5	10292470.28	8296089.525	10588584.87	134690998.7	38798298.85	147149948.4	101637366	145744105.4	112600033.5	429847579.2	127400394.9	159801534.8	6108187.151	3588198.033	6031207.12	128177388.2	213057658.4	138343696.8	21231436.47	12874507	21621633	349623295.2	370796256	335279242.1
	C30 H60 N O7 P	Full match	No results	No results	577.41049	13.522	2014613134	0			0	2	DDA for preferred ion	10363688.95	10514647.2	7280685.836	5552544.582	2659001.343	1902690.099	13790260.76	23721168.94	17165992.93	148706283	233564364.8	232650926.2	80853729.8	41015105.66	38713931.75	22073329.17	32807420.72	35726158.44	58518707.43	22113740.04	105330395.7	193674718.5	187153555.4	62830803.77	132095327.6	203471851.3	111068982.5	16114729.72	21012305.09	15035841.24	161095853.3	228179749.8	148903494.7	434816727	431491293.1	461814729.8
	C4 H8 N6 O3	Full match	No results	No results	188.06645	4.164	2011096097	0			0	1	No MS2	11845143.38	28770078.79	14509288.18	583314103.7	871632925.2	826706872.9	15224015.72	35318126.22	20060095.47	6280995.273	16991877.72	9531838.873	21394378.11	43491000.11	18605981.18	63977305.57	34022326.39	24389130.44	119078923.9	339598219.6	85940261.06	24694969.34	30007795.43	13037627.35	19621115.85	19094827.64	22872478.16	1836113925	2011096097	1639360643	19345151.21	38634109.12	17855151.55	354728071.6	386992961.9	389416184.9
	C6 H9 N3	Full match	No results	No results	123.07978	15.91	1985607259	0			0	1	No MS2	1129640965	1233752334	630621678.7	50942677.78	462401498	432049903.9	132358338.2	1061818343	1749063625	78582355.96	921773461.4	775230732.4	822587428.4	1726196246	619679893	374847478.9	1489674841	756720267.3	109257385	139338444.4	496519601.7	798500021.4	1206290838	243534354.3	348089084	966862180.9	1288862000	1273158368	1887541222	1958281665	608014358.3	88741040.51	422522424.2	363981532.8	257743425.5	238280638.5
	C5 H14 N O4 P	Full match	No results	No results	183.06598	0.689	1965581152	0			0	1	DDA for preferred ion	457885327.4	88023709.66	507566437.6	431417793.4	289344453.1	740440683.8	44322564.11	13390152.48	68473021.3	44173230.48	22493429.28	442589070.7	497829334.4	228892408.6	440329036.6	45987331.17	18838061.39	43215624.49	55529673.4	33943294.24	34631864.59	142759866.9	35265820.29	113677879.9	152324784.9	31054959.32	115310764.8	1502284748	1965581152	1758155248	870754268.6	716350129.5	787167622.5	190261971.6	164824553.9	303581365.1
	C50 H77 N3 O7	Full match	No results	No results	831.5766	14.346	1963160918	0			0	3	DDA for other ion	1963160918	71349203.28	423445522.2	242835860.7	203540169.3	464532710.6	638319108	709316652.3	514815240.1	57137114.83	50173928.53	51183649.9	142324492.9	22182757.2	22463167.09	315077824.2	32725746.71	363359022.3	146513285.6	159562180.7	337073924.7	704768685.6	277018920	794628282.7	431168718.1	232026639.6	332807765.7	28459805.27	43267657.17	25079267.86	184503001.8	186061767.3	131116811.8	212282582.4	146997742.8	167319856.9
	C24 H40 O5	Full match	No results	No results	408.2869	9.528	1936471350	0			0	6	DDA for other ion	456455.415	471508.6957	402574.7463	1910095764	1936471350	1723718978	517423.6862	2045688.144	511234.0156	660050.5574	1228507.328	630078.0657	980349.078	986521.4517	971133.2137	697838.9141	1330219.489	474899.7096	873010.79	1217558.752	700281.0721	549544.9266	1042282.237	478725.1061	545409.3617	975166.1732	453534.3528	622037.9598	628802.2053	739780.1833	418404.6719	1402034.42	1201095.783	780801450.1	820065564.9	772191930.6
Primobolan	C27 H42 O3	Full match	Full match	Partial match	414.31305	10.724	1906291626	5	66.6	66.9	1	2	DDA for preferred ion	432380.1981	619151.445	446335.8052	1533152524	1836324174	1906291626	203988.8878	664141.0705	294474.157	233997.1362	456610.5482	297486.8951	792015.3876	572998.0561	580573.3594	502227.0103	642108.2906	463149.6057	888845.7851	578046.2384	989281.8508	2001930.845	2278350.024	1650379.417	449914.6968	560077.114	359455.2841	232989.8271	260756.8324	201522.1691	248461.7731	280679.5646	229377.026	195253335.5	224550430.6	208848213.2
	C31 H44 N O2 P S	Full match	No results	No results	525.28533	10.845	1895911987	0			0	1	No MS2	878943799.8	577003437.3	704222768.9	17640275.95	34790869.61	32625506.87	450827764.2	1025528790	856057160.5	41761016.94	43517459.97	80191444.35	1303059487	397730290.7	1289601413	73600886.42	81191315.91	120031601.1	569161920	320968369	729032985.4	879679847.2	471091993.4	484166195.3	1152811319	551129351.1	832853975.3	15468358.72	14329081.13	9176140.529	36308598.19	43447944.44	33838840.1	1485489776	1497899253	1606141909
	C11 H14 O2	Full match	No results	No results	178.09921	7.588	1884258469	0			0	4	DDA for preferred ion	1376156.442	786001.7233	609431.637	3108151.699	5461283.256	5067822.097	1633645.61	5314877.558	5328581.452	43293777.45	9029942.303	44122071.49	59308354.53	12332992.99	57222388.11	1884258469	1277963332	1267413738	286634028.8	44835408.85	234851614.8	70028395.42	123884608	17199395.77	3367482.767	2172169.28	2021535.562	580644.6791	494905.1894	339154.7571	11780565.87	17812963.52	14354661.91	312229401.8	320614734.4	105684014.9
Cyclopentyl fentanyl-d5	C25 H27 [2]H5 N2 O	No match	Invalid mass	No results	381.28764	9.655	1879364394	3	89	55.4	0	1	DDA for preferred ion	33330.67807	114144.541	83970.77119	1026682888	1879364394	1469394587	5460860.226	8032580.241	4807349.547	564335.594	533534.0135	474747.106	59345.55298	78440.07327	35771.23235	234510.8402	762708.7579	381718.6491	561975.2907	334125.1846	1391088.196	749993.1699	506628.551	475805.6221	22763.10245	33927.67907	24053.14471	219770.0058	26998.01279	25276.3785	755094.7716	88001.57613	594134.1241	278211659.3	280601644.7	300095094.1
	C30 H52 N O7 P	Full match	No results	No results	569.34782	11.145	1860845300	0			0	2	DDA for preferred ion	223063618.9	210203433.8	128733819.2	3565855.04	1296158.136	388059.5615	20549929.25	245092351.3	74092126.49	20182854.51	27612957.8	22543040.41	237251183	55697972.37	127850781.2	71255250.83	61221998.59	46926480.15	599835134.6	154338309.3	521025442.1	1860845300	1120647542	721545820.8	214962099.4	163384364.3	111280620.3	1927469.739	1745105.415	689887.3945	7193419.553	16585725.04	6841474.555	399159665.7	398882748.3	396260663
DL-Homoserine	C4 H9 N O3	Full match	Full match	Not the top hit	119.05835	0.697	1808863503	4	94.3	71.3	5	2	DDA for preferred ion	88034629.15	73975608.96	56945359.09	530579997.6	400835092.3	1045662746	29653721.21	49329628.25	32157278.26	124390938.5	310279823.3	157617809.8	51208526.81	117647697.1	28736099.83	449557443.7	394104807.9	270497946.7	510731256.1	504835567.6	359728455	60053925.16	140008745.8	86801301.22	25451332.07	73170530.54	21150820.54	1457751729	1700663055	1808863503	45785852.49	108979898.7	41269017.69	205235151.4	168553224	255169613.4
Acetylcholine	C7 H15 N O2	Full match	Full match	No results	145.1102	0.703	1784699236	3	92.7	9.6	0	2	DDA for preferred ion	570453666	172502616.6	581194709.9	776911428.7	634402200.5	875869067.9	224556242	184487504.3	236367600.1	69772828.08	43681992.21	482168826.3	499759351	264230841.1	413037599	48110079.24	20981514.24	70110023.08	73698282.98	30641534.07	49485501.65	1478289272	409442443	552808444.5	206365244.3	61710285.86	143495644.8	1549893023	1616224030	1784699236	881399621.1	727055317.6	864633850.9	362105099.8	352513943.4	306140358.3
	C23 H48 N O6 P	Full match	No results	No results	465.32164	11.661	1781369782	0			0	2	DDA for preferred ion	2807864.595	2342318.696	1724430.395	10998854.18	3342215.218	3412866.455	9159752.807	7211931.596	5385995.497	1131220.469	4824780.646	666520.0344	5781509.882	13193010.03	4135044.551	1445157.034	2749500.472	1199088.755	371887.0815	3000333.691	1771761.604	320100486.6	290795532.6	46837926.45	82815007.27	109724884	37768631.18	1148257.106	698562.2336	1762107.598	17216825.64	24379827.68	16359321.4	191084376.3	184909209.8	173963995
	C37 H73 N2 O5 P	Full match	No results	No results	656.52516	13.005	1773692873	0			0	1	DDA for other ion	575228150.2	343085889.9	1406192938	817605350.9	701277598.2	281075929.1	755408483.9	353453867	529477649.3	1245508895	898599792	1483110463	1112631654	281804463.8	1637014216	120077896.7	124609058.2	224573003.8	52118458.45	356680121.4	66252774.76	169442666	42305896.6	212384600.6	1242429948	1431640658	1273532795	1121548014	1184374467	117575918.3	146410725.8	1773692873	95480226.28	1623762.237	1837372.883	1477906.974
Maleamate	C4 H5 N O3	Full match	No results	Full match	115.02679	0.693	1766788214	0			0	4	DDA for preferred ion	667641289	742862080	487470698.5	634195726.5	183890602.8	251239608.6	265026271.3	241361089.3	227119669.6	624348446.5	1072279234	686230695	298877649.6	410889875.5	248843112.7	1135698811	1498511994	796275266.8	1509891963	1766788214	1175316308	696521493.9	1405547307	1221007437	65408111.13	171226789.5	85963578.1	917775889.2	756574528.3	1095324178	364202817	580208055.3	493184704.8	756893902.1	670279728.9	729409227.2
8-Hydroxyquinoline	C9 H7 N O	Full match	Full match	No results	145.05273	2.043	1744362009	10	99.6	10	0	2	DDA for preferred ion	2201878.237	6147781.935	7774635.81	1744362009	1621039607	1610283123	3512833.721	6345451.816	6096263.753	5046416.082	7768370.054	8442012.157	4961081.905	11390709.44	13760698.74	1919060.028	4381376.386	5312982.43	3380352.366	7444009.71	8475326.548	3042693.657	1310510.961	10949833.37	1875794.72	5116475.742	6228805.003	20162610.42	24305092.93	18895351.32	1877636.072	4216677.519	4966817.179	711379798.8	684611217.6	673408414.5
	C25 H50 N O7 P	Full match	No results	No results	507.33252	12.344	1688959221	0			0	2	DDA for preferred ion	118821016.4	94616797.96	81856155.39	80465904.38	100458667.8	44326881.56	181222150	402945216.5	237796786.7	32389330.39	96553493.21	87889727.59	413958568.1	235051278.9	264591769.7	33488617.91	49382560.96	51257624.7	231700712.5	111142306.7	443478359.1	592358252.9	604075049.2	323056984.4	622032250	518345586.2	568124998.2	49764328.19	63412178.99	40115565.44	67063960.68	162747679.6	47962779.65	608079761.6	614890909.9	635299861
Palmitic Acid	C16 H32 O2	No match	Invalid mass	No results	273.26658	8.855	1684388564	4	85.9	53.6	0	1	DDA for preferred ion	1082311070	309967714.9	446965626.5	550443421.1	768079392.5	695734704.6	809027857.7	546420637.8	431662317.5	587575244	754881818.4	457156604.4	1074935350	679305041.9	368184468.9	997242875	406625094.7	417073331.1	666101717.8	413716232.6	495792958.4	1202114980	1041792376	196110948.1	620900986.1	647896641.1	251554030.2	1044026748	615645721.3	473774158.6	544130503.3	428306719.3	410120836.3	1684388564	1615234815	1674584056
NP-016928	C20 H28 O3	No match	Invalid mass	No results	298.19298	7.491	1682624764	9	92	83.1	0	2	DDA for preferred ion	56428.27835	39727.89411	38627.40467	1411614805	1682624764	1451067571	140960.7434	1200834.243	115228.2942	545058.079	1270357.764	255123.39	1066175.077	1579159.091	749091.6342	1129157.273	1262275.647	1053240.19	1240035.038	1555993.956	996200.8539	420043.1748	2569660.654	174440.3779	214337.8035	1452804.319	177288.2771	91437.47634	235853.2315	99851.92268	1477662.193	2644554.101	1163832.352	387778192.9	365699916.4	334021282.5
	C28 H56 N O7 P	Full match	No results	No results	549.37933	12.42	1672155687	0			0	2	DDA for preferred ion	39297420.12	36882531.1	20780635.23	11148972.32	13904647.18	6696508.669	32266575.74	135542940.9	47108358.02	70135945.44	192233290.2	163219706.9	308266645.8	146029762.1	205600383	82021668.27	184484611.8	125878265.6	498502850.3	281538316.7	882880954.8	1433999359	989596792.7	537297663.8	263561584.3	330462771.9	177524363.9	17744440.34	25369274.51	16235881.21	146817598.2	203642296.8	107141287.6	651711750.2	638221328.9	714563368.6
Nicotinamide	C6 H6 N2 O	Full match	Full match	Full match	122.0481	1.053	1667900791	3	99.7	93.4	7	1	DDA for preferred ion	615506310.3	421469880.7	504993756.5	74267953.33	142075975.4	64080811.28	205085816.2	471642696.5	186961052.5	254944491.5	266349760.7	228275681.4	1374904094	1586389811	1180147730	194812341.7	174414130.7	192684557.5	673393953.8	510628593.5	446497687.9	976717626.7	707939653.6	639615357.6	1667900791	649339347.7	1093228637	54809470.23	70728801.23	78684697.36	173036638.6	143586523.6	178109960.2	613328434.8	692114108.7	659150317.4
L-Pyroglutamic acid	C5 H7 N O3	Full match	Full match	Full match	129.0426	0.688	1654495215	4	96.3	9.8	10	3	DDA for preferred ion	671558980.2	703753670	822243695.1	90503042.01	4974110.451	15600795.49	367850610	330321250.5	390361715.4	481692231	585593241.5	498669591	122721889.6	212102720.6	89287611.85	1654495215	1077021952	927625667.3	1471231853	1648988731	779512363.3	194331398.6	422444450.6	403013032.7	81014572.85	147416543.8	62932559.03	502258849.7	494584090.2	959472493.9	168727755.8	332474712.2	202576012	304682053	271708215.5	301744202.6
	C6 H8 N2 O2	Full match	No results	No results	140.05848	0.721	1639450175	0			0	2	No MS2	6462743.544	15100747.4	6000797.656	1639450175	1608462815	1225043561	1544096.536	5550206.548	1222633.16	7576093.788	11893160.21	13443201.97	19073883.39	19567372.42	29194656.84	51710342.15	30498813.38	17379732.85	53731522.4	114207581.6	49188469.79	17684288.56	17914892.07	5977183.333	5380101.206	8714456.188	6578466.82	3285398.858	4012119.411	3108406.335	15128021.51	56604484.39	20991566.81	88921852.73	111196515.8	111603290.6
	C6 H8 O2	Full match	No results	No results	112.05251	0.786	1634187408	0			0	2	No MS2	81247018.34	163356582.1	84528583.07	181351653	155750614.2	149882619.6	3365759.097	17983521.2	6698468.46	137837024.6	304632582.5	175417519.3	118592800.5	276732926.1	84442279.74	612270400.7	521447129.3	276101515.7	868015029.6	1634187408	454257865.4	144260667.5	246984040.2	112220611.4	74554817.11	133203961.6	44013576.92	23413734.02	262397497.5	192808387.4	147212139.4	320159501.6	179899083.7	322498687.5	263611052.4	267479082.5
	C6 H11 N O5	Full match	No results	No results	177.06365	0.711	1624983679	0			0	2	No MS2	4550024.637	3778893.385	4151083.653	1624983679	932558094.2	579297293.4	2671550.516	3505666.38	1810471.721	47191779.09	59535004.56	36223310.73	8948923.71	10760659.14	6035089.354	21750072.97	27379896.94	18232023.5	43192804.57	18924153.55	39050847.62	6434518.68	29765696.73	4639625.646	5699691.668	7283918.52	4622774.473	4146759.585	4708330.156	4763677.619	5872200.507	8631854.613	10199883.93	110009067.7	82332505.45	96546132.41
	C28 H47 N5 O3 S	Full match	No results	No results	533.33847	10.501	1619112135	0			0	1	DDA for preferred ion	315089.5872	176016.5742	309222.7224	1619112135	1606132160	1319646911	186605.9047	303415.4767	266088.403	526007.3525	199802.9304	194873.2815	631928.4996	326492.9496	682134.4431	325607.6477	363856.4372	245649.3066	510441.2477	304967.8486	726217.9884	688628.5236	631815.7212	472633.2633	306036.2606	214059.2976	288775.2803	173608.4626	138566.8184	156958.0507	239129.934	239103.1187	205503.8714	206048538.5	213836301.2	226706515.5
Prostaglandin E2	C20 H32 O5	No match	Invalid mass	No match	334.21396	7.658	1618870902	139	88.9	81.6	6	4	DDA for preferred ion	145807.6937	231728.636	182998.4576	1259792165	1125393518	1618870902	2702482.61	4081120.128	1480200.263	1484215.079	6061248.071	938678.8998	3312975.32	7252470.28	3118585.06	4490932.348	8378412.492	3704406.065	7722950.18	6744297.917	4467286.541	1615322.659	10329591.62	579908.1114	611503.6668	5830386.5	432981.3522	323300.8921	722984.2376	338834.0965	3495814.772	4945740.266	2595117.477	191671573.7	185611855.6	204064961.5
	C24 H48 N O7 P	Full match	No results	No results	493.3167	10.552	1614031534	0			0	2	DDA for preferred ion	542821729.1	507635528.8	379017662.2	5092343.37	6584143.219	2712082.334	89165359.44	673944914.7	213966349	117705997.1	311492675.5	165797695.6	878865688.2	425316751	596179992.3	260287923.5	596352632	170605920.4	1164418653	379350692.1	1524643345	1614031534	1539641566	982172739.3	198223564.9	264078023.3	183424083.6	37548497.32	64574485.11	26382291.78	145020295.9	288434977.3	105824336.7	694962262.4	683923616.1	629466328.3
	C21 H17 N3 O5	Full match	No results	No results	391.11672	3.742	1581344943	0			0	1	DDA for preferred ion	39112.76196	44534.76392	41264.63241	1581344943	1239727214	503616868.9	39724.67249	44774.50863	42004.95262	43578.39415	46795.09354	42630.76458	47621.68067	56939.39426	47249.55147	42901.82113	45312.569	40285.60099	53257.67738	64915.89922	53632.12635	40867.97439	47983.69659	42263.61004	40675.46657	46367.62759	40354.01172	80715.05013	80499.0914	64363.26541	43499.40048	46761.53637	42832.14671	159477429.9	159042043.1	163857988
		No results	No results	No results	806.56499	14.137	1576267474	0			0	1	No MS2	37639274.08	5077291.859	146745935.6	30880044.44	389809733.6	77523563.86	70377946.87	80477780.63	30725470.13	14845081.83	8012488.365	30024340.31	534275804.3	235244379.3	23729515.53	283346480	40806938.65	41501337.02	546397868.4	67295135.46	722723815.7	288086466.3	99530880.99	203047796.6	388505882.9	665585123	1576267474	188142092.5	71458566.7	185269448.1	151825816.6	462509265.7	255115762.2	152594147.7	51334970.67	29485660.91
2,4-Quinolinediol	C9 H7 N O2	Full match	Full match	Partial match	161.04761	3.92	1550828441	15	99.9	10	5	2	DDA for preferred ion	81735.31812	732634.3715	993760.9081	11316761.41	82785295.39	1550828441	547744.7755	831740.8228	970664.4349	514525.2756	883570.8739	164795.3417	566838.9516	993168.4011	1601449.903	328368.8908	495025.6433	782159.7737	322334.3385	820926.0148	1290006.36	482948.0229	96577.6349	1380139.557	245756.0464	599809.7286	942021.9216	1717007.634	2446716.711	2337113.894	85074.48504	524012.0191	774264.3935	274659291.1	270728665.8	283421646.3
	C29 H43 N9 S	Invalid mass	No results	No results	549.33342	9.009	1540676822	0			0	1	DDA for preferred ion	276783.1907	100494.0787	40482.33774	1540676822	1749289.905	1775067.039	711411.1777	530017.57	308402.2023	9506040.294	2700389.816	3795253.106	2349189.482	834576.3757	1561388.998	3922109.965	5411582.698	2121234.111	17338104.18	15384705.58	7760093.867	64489458.89	21678510.6	12405678.04	1447918.914	913291.4287	598795.4912	274554.8428	267009.169	326310.9083	2265853.536	774083.0805	1441234.289	684901779.8	681618830.2	660062832.4
	C11 H15 N O10	Full match	No results	No results	321.06929	0.906	1485451294	0			0	5	DDA for preferred ion	8506045.57	219474263	147381319.7	743529581.2	262425498.5	843381529.8	1834250.842	569676.3614	2585317.388	515601.5562	2690895.611	25100349.34	12998701.21	4250671.864	15828061.68	47062797.1	1838063.502	9509469.989	23769996.72	111047421.6	67497798.72	104872330.8	8928118.381	2565194.615	19538544.74	1227821.531	51820707.56	74416119.57	96984975.57	57792713.67	3561683.547	920765.1218	5331872.58	457135922.2	395172088.9	434927627.7
methyl 2-{4-[2-2,3-dihydro-1,4-benzodioxin-6-ylamino-2-oxoethoxy]-6-methyl-5-pyrimidinyl}acetate	C18 H19 N3 O6	No match	Invalid mass	No results	373.12074	3.483	1461888816	5	67	43.7	0	2	DDA for preferred ion	103267.9989	110096.6462	106839.1869	141839955.9	1461888816	3559039.152	98970.99662	108388.2975	102198.2207	106165.4153	117536.6141	110978.8646	113653.9493	134109.2665	113535.5499	119330.3019	123629.0045	106270.2041	130274.3662	167162.5149	123383.9711	103191.0096	114177.267	107682.2663	104278.0641	117396.2798	104690.9227	124751.8805	137613.9704	123015.3415	102220.4838	110532.1677	103957.8964	485351.1756	824882.6338	574031.7175
	C11 H16 O2	Full match	No results	No results	180.11485	8.971	1436412203	0			0	2	DDA for preferred ion	2229204.581	1649481.304	4947751.011	13579395.01	15167183.9	15390684.04	3922487.815	9280803.284	3233762.415	9114241.347	32738836.76	8898468.381	39950089.54	19534500.7	29578868.44	1436412203	219902299.2	693041724.2	198840901.9	80357734.39	90611696.58	28117347.31	111105359	6768252.652	6147798.99	13225984.06	3227220.118	1705929.843	1655671.061	1394306.692	22640584.33	11380373.86	16740780.25	212651687.3	57859993.1	246369959.4
	C8 H14 O	Full match	No results	No results	126.10466	7.588	1406008336	0			0	3	DDA for preferred ion	8137668.663	3950273.279	5160052.894	16029341.3	18314730.62	7617656.261	4874089.837	8463166.258	7465385.303	36716975.68	10744273.85	34728479.09	51642254.72	15950183.15	45945131.29	1406008336	923178892.6	936041401.6	213001602.5	35232908.64	179414773.9	59119575.84	95556220.79	14737625.43	6270208.188	6079814.971	5888569.191	6446111.564	4482934.535	3527822.337	13250394.38	14455839.71	11928868.12	257805186.8	243689729.4	231961664.8
Prolylleucine	C11 H20 N2 O3	Full match	Full match	No results	228.14721	1.113	1388942341	10	94.3	9.7	0	1	DDA for preferred ion	27026222.73	38058869.95	23841820.6	1388942341	1157934840	735658422.4	13476266.97	11938672.57	8256019.941	35011277.21	78389525.77	63301396.09	1093287289	791539616.8	500577014	18983584.58	16399244.13	19615794.02	406971830.9	841161444.6	434189798.8	55914338.87	52774748.95	18202893.52	550848098.9	219050344.1	235445995.2	15801293.57	26034510.69	15666454.47	52958867.8	65610779.54	77083204.08	523111897.4	422615867.2	451098187
	C21 H18 N2 O7	Full match	No results	No results	410.11126	5.435	1381362242	0			0	2	DDA for other ion	65253.22912	86467.04479	75450.81332	1381362242	536816038	483385942.3	74876.39511	96651.4266	70118.81217	106483.8287	175816.6046	115028.978	143260.2805	219614.6451	114649.1625	178042.9664	168146.7249	123878.9257	394674.5483	514209.2314	301840.6606	81904.18056	175686.7179	64532.01923	75763.24824	131485.9398	66821.68124	74191.93211	83862.23279	67823.33805	133607.1588	163279.1955	128282.6302	79211013.79	76862572.26	81655410.54
2E-5-[8aS-2,5,5,8a-tetramethyl-3-oxo-3,4,4a,5,6,7,8,8a-octahydronaphthalen-1-yl]-3-methylpent-2-enoic acid	C20 H30 O3	No match	Invalid mass	No match	300.20864	8.036	1375555268	24	92.5	83.3	8	2	DDA for preferred ion	37065.43044	39488.14338	52647.20551	1351549387	1315248995	1375555268	322823.8035	65447.73018	147156.4221	396174.0606	153848.6682	42132.81573	166587.6656	185698.814	110407.6541	2107571.575	1069003.487	1751533.543	270005.5104	180944.6953	370901.9481	118727.9884	230439.1408	54925.54637	37101.95251	95271.83112	38658.3456	112018.3332	130940.7878	99836.72047	44434.4786	59583.96289	52160.85863	225039798.5	284970729	359345453.5
	C21 H21 N3 O7	Full match	No results	No results	427.13789	5.429	1375539886	0			0	1	DDA for preferred ion	40565.34105	53753.12777	46904.77416	1375539886	535445735.8	481225515.2	46547.68117	60084.35347	43590.0808	66196.76734	109298.2006	71508.9473	89059.22691	136525.703	71272.83111	110682.2414	104530.141	77010.60832	245353.4924	319663.4577	187642.3513	50916.57628	109217.4552	40116.99351	47099.00254	87065.91221	41540.38545	46122.17771	52133.81959	42163.07571	83058.26448	101504.1913	79748.21652	79024911.96	76669562.23	81433767.38
	C18 H45 N10 O4 P	Full match	No results	No results	496.33527	11.257	1365692427	0			0	2	No MS2	467601815.6	608643629.4	330209054	11776450.47	13843331.61	12594813.6	257564225.2	521061348	311823269.3	115023659.4	246204745	190647666.9	497037076.9	41216617.02	355632447.3	78451562.93	103478037.4	109176504.1	244775558.6	75039169.47	510486388.5	498150807	448035567.6	298627697.8	551127869.2	570640460.2	1365692427	43790257.83	78678042.62	43749564.2	243572523.8	231687688.1	216650988.9	698149283.7	702440043.7	703161299.3
	C42 H83 N5 O7 P2	Full match	No results	No results	831.57667	14.103	1349619028	0			0	1	No MS2	1349619028	2287058.111	14484769.7	16004592.22	9580896.153	30200053.95	117511342.8	35689292.49	101104019	2215068.318	1907193.454	7284596.143	5248034.489	3432542.866	3561254.411	8269603.137	4462014.521	12219290.99	3228814.517	12708206.08	36807223.84	103848768.7	335150458.2	559470707.3	211412579.5	11661603.43	14134153.49	20690003.76	13780061.93	8912375.797	150333145.1	144363096.3	240516941.2	11286378.04	33508846.14	7781573.705
	C11 H21 N O7	Full match	No results	No results	279.13158	0.785	1347120024	0			0	2	DDA for preferred ion	80752538.75	169496840.5	61820298.09	21751373.83	21323777.61	32091017.3	8082754.941	59243479.19	11792307.26	64616670.36	49006359.6	46258158.53	56455352.75	261080920.2	38869527.71	27145245.65	23356875.95	79119662.61	69963334.96	116231045	152989273.7	1347120024	169212655.5	102399189.5	241768088.7	98889808.45	45267513.87	34806172.8	158952696.6	128872048.4	12832798.83	26647248.33	25613378.48	48950509.97	55247081.73	56665270.3
	C7 H5 N O	Full match	No results	No results	119.03736	5.392	1345011082	0			0	1	DDA for preferred ion	160215.7368	67526.99808	156452.8374	40505618.52	51249085.76	1345011082	525014.5141	795323.823	741306.0311	84666.91671	292266.9969	387119.6763	192191.5902	650901.1807	201121.5711	166936.5441	210875.611	104440.0877	452635.6669	189925.3119	514789.1016	2431332.711	1199954.968	1141818.227	208634.7493	213629.1713	195631.6226	418954.0659	272676.5461	103268.9182	252992.7401	246809.2387	491266.7945	80592259.63	89166192.26	82980213.42
	C6 H9 N3	Full match	No results	No results	123.07977	15.59	1342514846	0			0	1	No MS2	700537681.8	91487153	170141502.3	725409090.7	609565036.8	16670655.58	544072029.5	1342514846	465215218.7	855678777.4	55873198.35	626842954.7	164857469.9	618268173.3	1037013436	515092516.3	742950048.3	699054161.9	342752399.5	1078659005	198346749.5	126669680.9	688853416.3	679128429.2	166488198.5	803473692.2	527182151.5	161360114.6	243200197.7	352203328.3	639596643.1	722743659.2	601632100.7	802227789	719801113.2	73986495.07
N2-[4-tert-butyl-3-4-chlorophenyl-2,3-dihydro-1,3-thiazol-2-yliden]pyridin-2-amine	C18 H18 Cl N3 S	No match	Invalid mass	No results	343.0954	6.87	1315949802	1	60	8	0	2	DDA for preferred ion	32936.55051	40871.91123	36435.70527	1315949802	921176597.7	492288653.2	35707.39132	47494.6458	36230.77803	56570.71422	63729.36162	47989.86063	57534.74078	77095.43992	54007.79251	91345.79909	137569.2669	71574.55694	82706.42808	88157.90548	79834.58909	48490.13488	182861.2606	49878.21226	36505.223	63406.73547	39963.44569	37621.78767	41534.1517	39602.32388	45967.85721	52328.26556	48839.30996	174097911.2	153612038.4	148912316.3
a Jasmonic acid	C12 H18 O3	Full match	No results	Full match	210.12542	7.59	1307963492	0			0	1	No MS2	938250.2076	493685.193	229289.9021	232217.6068	1198477.326	901684.2418	865069.6187	3482918.977	3767742.539	29294018.63	5761835.077	29704700.12	40376645.1	7671100.412	39407033.49	1307963492	888525000.6	884827385.1	197527986	30925337.51	163751940.7	47791523.09	86405811.39	11869129.62	2264309.536	1014655.211	1381345.059	238467.4368	269418.7047	156810.5476	7180288.509	10106906.57	8499124.517	217103471	222325353.8	13552179.02
	C26 H54 N O7 P	Full match	No results	No results	523.36374	12.173	1303953525	0			0	2	DDA for preferred ion	105041721.5	136154739.4	76765549.38	11808659.25	14734197.41	11199504.68	52279516.62	166154381.7	75394285.01	102318916.8	200282923.6	145005424.5	316567071.2	127751846.6	275972092.5	88577689.61	121752300.6	140967813.4	236437645.1	75434920.94	509482618.3	806740978.2	852688302.8	479062685.4	316669908.2	325865809.3	232826009.6	21503581.98	33570103.53	25384444.28	233986956.4	254578181.8	172407924.7	616804791.9	625360698.5	622621434.7
	C22 H40 N5 O3 P	Full match	No results	No results	453.28523	11.212	1280110546	0			0	1	DDA for preferred ion	108110683.6	109056988.1	30855401.06	38951686.67	28810647.74	28077282.72	56532246.96	219277025.3	95348692.21	8031606.705	24645924.12	22445840.31	319531164.4	148043955.1	195722482.8	8190485.611	17210916.84	10872585.82	93796192.3	31715688.45	188002074.3	1280110546	1092921474	659557451.1	434227663.9	430030988	408517352	21821837.57	30274407.5	20025701.68	24963751.23	52606745.67	25709970.39	385693800.9	418107232.8	401140171.1
N-2,5-Dimethylphenyl-N'-2,6-dimethylphenylthiourea	C17 H20 N2 S	No match	Invalid mass	No results	284.13706	2.016	1276636426	10	67.9	43.9	0	1	DDA for preferred ion	45216959.8	75128897.87	79665361.22	4205494.745	5778838.351	3644021.271	720692835.2	899895851.1	1276636426	481854.0474	4214880.389	2747905.506	3151497.691	2023941.522	4058057.55	7621361.823	4412461.488	5744273.815	9155986.451	16452372.59	18428097.83	5195852.41	1765265.988	3764218.264	6665942.033	876059.6281	4405536.942	48759857.88	21173658.93	14184689.92	756501.2261	1581724.405	1463677.568	439815735.3	444960946.4	462477259.4
	C40 H79 N3 O8	Full match	No results	No results	729.58709	13.87	1250222720	0			0	2	DDA for other ion	595551902	1149507772	516217146.5	428806952.3	298202508.3	456256457.6	100649199.2	397932497.5	486938413.3	2378107.182	1399465.978	1672181.401	1250222720	1477113.966	1743516.381	44317620.42	170108989.6	337099782.6	174050331.2	25374177.79	105006286.3	1174876777	902412744.5	768422932.8	537977611.6	237970517.7	345203729.9	74661361.03	3323754.099	51597499.42	459839964.9	470798258	19068659.88	46350517.16	43916656.99	112868314.3
	C2 H6 N2 O4	Full match	No results	No results	122.03319	0.575	1243473562	0			0	2	DDA for preferred ion	215486380.8	310840923	289384185.6	1191689335	1243473562	652540143.5	67743775.55	233530770.5	107020319.4	118563148.5	226317184.1	215572618.9	679505106.1	678781180.4	567881178.8	191000132	214755744.6	169121938.6	307622302.2	447704880.4	372363866.8	215252503.3	247128184.9	148682800.7	463744243.8	533834908.2	297806254.8	96509603.64	196691732.5	137186737.6	298971019.1	271257477.9	244312493.8	446796221.8	442093718.4	461984287.7
L-Methionine sulfoxide	C5 H11 N O3 S	Full match	Full match	Partial match	165.04583	0.741	1242383037	2	99.4	98.3	3	2	DDA for preferred ion	50565654.85	18881723.11	7063127.106	807610175.3	881464531.7	1242383037	36509471.42	67709514.34	22852166.88	48425991.81	104251410.4	59288173.21	45401654.06	67650082.6	28162875.12	240413811.7	243025460.2	153859730.1	297629537.9	161882898.6	245611990.2	9008777.919	47593145.67	7739467.789	9823489.766	54147918.11	8300640.603	116057444.5	107281147.7	40563403.99	91267711.21	172261344.1	67242701.58	100483873.8	94169271.65	91570222.81
	C17 H41 N10 O3 P	Full match	No results	No results	464.30937	11.764	1241876013	0			0	1	No MS2	346675072	221685096.7	218849294.8	64189593.07	64384396.16	17973961.58	34000705.21	252731257.4	95386759.15	8997329.621	9662708.435	21547956.79	635191824.8	184476107.5	330470287.6	7555075.395	890646.5273	7954490.333	141250166.6	40625556.3	191658041.4	1241876013	113488143.9	737332015.8	641330652.6	327011823.1	490842992.1	109687361.8	211618122.6	109692613	37247126.18	49351294.97	21711281.22	365293359.6	428439331.8	439164385.5
	C2 H8 N2 O5	Full match	No results	No results	140.0438	0.572	1240485373	0			0	2	DDA for preferred ion	214477532.6	310567198.6	289862382.8	1163065479	1240485373	650906845.2	65839984.83	186470246.5	84108038.69	99005524.43	175480190.3	171699105.2	673330944.9	678601737.5	567487624.5	150952123.4	210256623.3	168873690	244959479.1	352148153.4	372691544	212726691.3	187811216.3	117999380.8	363713195.5	420901049.4	241366945.3	76742709.04	195658870.2	109490165.6	235382071.9	267557062.6	192171641	436295696.7	432757478.4	450208655.1
Indole	C8 H7 N	Full match	Full match	Full match	117.05787	4.085	1235399893	10	99.1	10	10	2	DDA for preferred ion	1014983.222	4001225.35	3944194.082	2106195.101	2697928.249	2212955.572	2073576.167	2294574.698	1383123.359	1550414.956	1660104.556	1593451.985	1186161.659	1677820.967	2953519.93	965663.8366	2310712.292	1223127.122	992726.7977	2262487.981	1187355.911	1079706.338	1432190.424	1812913.258	1004000.473	2599089.713	2359439.492	958185319.7	1235399893	857113308.1	1011698.788	2377677.891	2565487.948	1088817.171	1699501.634	1078308.39
L-Pyroglutamic acid	C5 H7 N O3	Full match	Full match	Full match	129.04265	1.087	1229408796	2	95.2	9.8	10	1	DDA for preferred ion	35771797.9	75474856.19	46594699.37	1229408796	235848313.4	69781245.03	7614643.303	17020533.36	14295235.54	46416132.6	102380013	64263629.66	24052466.21	43569069.56	25024546.11	34987725.87	68833391.62	20975222.07	125055041.5	108406950.1	147547215.5	16336066.77	96094903.42	19512377.81	13329182.08	23335833.12	10427481.26	4414818.418	55682155.02	16946854.65	32168823.3	36961951.43	35445804.12	299674060.2	157389663.8	84002497.23
	C24 H36 O5	Full match	No results	No results	404.25598	8.254	1227288236	0			0	2	DDA for preferred ion	39556.18859	42723.42375	42146.7975	1227288236	1192058566	503819025.2	43443.90454	104831.7014	42076.73702	45108.37514	61791.78146	46327.96686	69696.43359	89459.85149	63719.78853	97441.45821	140259.5875	70385.48886	83154.81243	81010.52173	79942.04812	40519.7842	71261.23413	40874.13262	41067.20914	69201.68563	42296.77931	46065.76341	47800.28862	45023.29458	58808.80215	133779.7286	113735.8937	179628472.7	182112659	186602560.5
N-Benzylformamide	C8 H9 N O	Full match	Full match	No results	135.0684	0.856	1218567666	1	64.4	8.2	0	3	DDA for preferred ion	4199156.22	25953884.93	2912487.084	1037098678	1218567666	863048291.7	4502046.244	13588898.55	4075991.925	1649686.881	41537586.28	11443919.98	9519749.248	59999448.03	11275593.86	81131463.75	67204640.35	42946880.2	94149453.44	268138009.8	126778327	2154797.243	9643421.433	2747069.984	12338964.12	31288849.67	11872029.87	451521689.3	458169351.2	478940866.3	5263109.268	34385071.32	6782994.526	198184001.8	196541834.8	178240840.8
Inosine	C10 H12 N4 O5	Full match	Full match	Full match	268.08052	1.244	1209850660	4	99.8	10	1	2	DDA for preferred ion	158980207.9	63014276.76	240535362.3	151595943.2	314413078.8	218982392.3	73826434.08	127733883	170725353.6	53842969.37	60204627.49	115798089.6	1209850660	795198985.5	1020574864	113093293.5	61731987.8	107314358.5	114196822.8	236881944.9	128131857.8	381892703.9	261335120.5	230414230.5	714020736	200038855.5	586508069.9	253552154.3	201991534.7	189970013.9	246695439.7	168366472.6	282483784.1	482017245.7	484284693.2	496735626.4
	C7 H5 N O2	Full match	No results	No results	135.03201	4.151	1193302171	0			0	1	DDA for preferred ion	111671.5277	268015.4413	335384.9208	448356854.3	936257920.3	1193302171	308880.6333	349346.2613	487964.0937	502232.6679	208117.3339	347177.6817	306966.5445	416516.6564	564503.9041	584426.6305	276554.2613	312398.7453	961034.4951	2028873.91	613291.8958	247163.288	265665.6255	391836.135	393137.8236	348591.3225	532155.2623	3717383.556	4205081.625	4310235.172	252425.7437	342431.9598	342369.2454	286958512.4	328835773.2	318759322.6
	C22 H43 N10 O4 P	Full match	No results	No results	542.31963	10.599	1180826346	0			0	1	No MS2	101274135.9	72209519.66	74367191.65	18608887.35	20906000.72	4009672.7	38842669.76	249112216.8	141718775.6	77104441.42	93966865.4	118546282.4	560867604.9	217148773.8	430146766.9	110838980.7	157960971.9	115279344.6	448270227.8	225913482.9	521772030.3	1180826346	1076810303	834208169.5	565145895.7	310559459.1	412332265.5	7281090.855	3933389.168	2965976.333	42130080.53	42891275.39	37911832.99	492064272.4	504643644.9	511357260
	C10 H12 N2 O7 S	Full match	No results	No results	304.03628	1.294	1159138444	0			0	3	DDA for preferred ion	116525.1677	389720.2235	271580.283	646340567.3	1159138444	901576502.7	180188.0834	191685.7879	118376.7923	3185563.896	759181.2891	177856.7658	1840970.344	1679950.459	1590911.204	868756.2165	705043.2913	316045.5948	2229854.867	5386751.355	395659.8381	255630.8918	642590.8373	320257.5289	440566.6654	238093.7469	163425.2391	2276589.198	2402404.876	382759.2807	173365.7097	211814.7444	140293.2088	1051123273	1051755341	983783582.4
Griseofulvin	C17 H17 Cl O6	No match	Invalid mass	No results	352.06938	5.342	1155703619	8	77.5	8.9	0	1	DDA for preferred ion	62770.64982	76363.00834	51266.01012	896725895.7	488096934.1	1155703619	122190.622	236278.2589	176738.9024	282957.0816	332084.2641	292629.1778	197607.1077	118359.4	235764.1274	67800.38313	58406.27397	39465.30247	87472.38021	99875.17738	66394.44806	119183.4652	178252.4989	119259.8004	89827.25124	34011.40185	47867.57742	239910.4713	143113.8125	324180.2296	35584.30396	51252.54046	43368.60516	114033717.2	127305540.7	86967779.98
4-2-Aminophenyl-2,4-dioxobutanoate	C10 H9 N O4	Full match	No results	Full match	207.053	0.882	1144275125	0			3	2	DDA for preferred ion	498718.7514	780598.1365	854922.0371	841091180.6	1144275125	962509368.5	5130675.108	2166930.287	10513912.69	457474.0278	750065.8865	663568.1469	474236.0999	1123142.278	1048767.635	946838.2131	917733.8774	665403.1814	1530464.695	3303301.713	878671.5225	513938.5688	812352.6915	704523.0959	484412.9686	761290.2074	480586.7045	2864212.219	5139315.951	4432161.642	437568.7484	502358.7828	490984.148	90038999.41	159054721.8	119209626.5
Guanine	C5 H5 N5 O	Full match	Full match	Full match	151.0493	0.753	1118040360	2	99.7	10	4	1	DDA for preferred ion	3350138.899	3985872.16	47072945.16	88237412.55	79268065.32	238823025.9	336004549	943710729.3	342268791.3	2541976.596	2098986.708	2726205.6	33728295.66	95572485.2	28198052.14	582450.7264	5615345.855	1957451.717	5285873.235	10818621.34	9684593.41	7535406.158	22261764.12	4296605.382	41566378.41	65078795.33	58383382.31	64745232.6	91577026.02	18724925.2	21451345.48	55676501.42	12050329.22	138264483.4	132455172.3	130201596.6
Unsaturated archaetidylserine	C46 H78 N O8 P	No results	No results	Full match	803.54564	14.435	1110555320	0			1	2	DDA for preferred ion	40879755.43	22238056.72	78170099.34	152969460.2	110566362.6	98176125.93	19684901.71	52770239.42	34369495.91	218386652.6	166299837.4	213013198.5	192636238.8	316368528.3	233368903.8	262898158	57472144.11	130312301	1110555320	186477690.3	344734436.3	129522655.4	109886941.7	129022756.5	158085074.5	19561183.88	97789295.99	240017030.3	167625052.1	78977624.48	73159955.45	39094321.58	78570433.65	11723358.39	66910889.91	5443871.987
Prostaglandin E2	C20 H32 O5	No match	Invalid mass	No match	334.21398	8.195	1081661488	110	90.6	82.6	8	3	DDA for preferred ion	461826.6463	763947.1743	239083.2916	917651739.9	1081661488	1012231325	11411793.75	78001839.66	7887491.118	19213919.18	166654077.4	15763955.67	87226938.31	249230809	77180795.44	17360809.01	75283722.59	11966801.96	101344333.6	163172752.2	78652201.3	8901894.426	165995489.3	1676375.292	8566267.104	180916910.8	6013399.368	443655.3771	1428811.15	795447.3032	90080806.73	207801230.3	94165390.9	224517420.4	249735076.4	246938165.4
	C31 H38 N O4 P3 S	Full match	No results	No results	613.17397	9.827	1078166587	0			0	2	No MS2	94476.44722	109451.5028	179317.4047	990860.3743	891381.6857	710574.7223	85959.82775	111654.5747	93316.8774	117499.1255	117520.0902	117939.2754	169205.9186	359643.1079	329882.7787	195612.0977	209759.7783	165861.2611	222044.8747	143510.2044	252263.9582	144749.749	423623.5291	132255.9456	88954.28974	133133.1908	105885.4398	4049053.649	2906520.23	2408647.862	110662.463	124466.8758	107468.6183	13448303.07	14289014.71	12148971.7
	C46 H82 N O7 P	Full match	No results	No results	791.58231	14.96	1072006360	0			0	2	DDA for preferred ion	1072006360	101965908.2	60857188.5	639998780	419546485.9	521980299.7	588717790.7	636642203.1	622877125.4	46258874.83	52944321.1	47757381.03	82628605.7	7773819.968	13070634.16	261563204.3	26935628.83	593678536.7	77605176.74	46670416.65	53880127.42	554762647.3	319065646.6	803279134.9	124357355.8	42977245.7	147879518.5	66933367.67	48902429.09	28761030.2	34183978.83	26724598.59	54669518.12	94363791.11	32875803.99	19643742.7
Testosterone cypionate	C27 H40 O3	Full match	Full match	No results	412.29738	9.895	1070397384	10	84.9	68.6	0	2	DDA for preferred ion	95129.00258	100842.9345	102475.6863	1037772910	1000427217	1070397384	98260.70523	119477.3104	102851.164	116019.4657	673191.1445	121308.2036	164413.7583	155551.8834	152027.1058	201133.1249	205457.7499	175382.1886	197583.3272	133929.9601	212884.7259	163009.6008	165481.432	123071.6029	104193.3315	143771.443	105246.6363	106386.4172	111587.4267	114457.7427	117078.7897	139068.1136	128271.3617	239791774.8	253116745.6	254447215.3
N-4-{R-Hydroxy[3R-5-oxo-4-3-pyridinylmethyl-3-morpholinyl]methyl}phenyl-2-methoxyacetamide	C20 H23 N3 O5	No match	Invalid mass	No results	367.1565	1.698	1064306888	4	63.2	46.8	0	1	DDA for preferred ion	24465012.49	21226706.5	11306433.89	2932971.943	3065894.757	3147862.802	1899942.556	2576623.594	5647951.015	288546051.9	49118216.16	217288480.2	48860148.66	53078168.06	81630833.85	379307199.9	154276732.2	500144769.3	644824368.8	240996251.5	1064306888	829605321.1	113568366.1	235987016.1	29724454.79	5311738.299	22478289.62	1158273.045	417910.4899	543648.7436	4272705.046	6625709.886	3239471.141	132567098.1	225284497	235245017.7
	C6 H9 N3	Full match	No results	No results	123.07977	0.121	1060069884	0			0	1	DDA for preferred ion	491445107	589698611.4	747235323.6	634436241.1	710959072	629249328.1	716171222.6	580378442.1	611513715.1	6305832.245	642317312.2	740310968.3	669343416.3	585095115	673099885.5	521005233.1	507067472.2	809114877.9	1060069884	646901716.8	636984627.9	624551580.8	700696103.1	617724137.7	649628594	11074086.39	17761221.1	606499778.4	698475943.1	734783114.8	648792030.7	671854855.4	697399094.3	698951589.8	592120615	601982721.7
	C43 H84 N O8 P	Full match	No results	No results	773.59288	14.078	1050629524	0			0	1	DDA for preferred ion	18486929.71	1480510.251	7601357.419	1249017.269	5955598.001	1233472.055	17584907.67	12914731.34	2017236.469	1208470.572	1156209.803	5062734.334	2668537.262	1803357.254	20337836.91	7278607.721	7128013.891	1652918.403	16754090.55	1597807.723	6570125.634	2455583.773	29319422.45	1872400.634	2642548.171	1574827.41	1727035.519	8458341.215	8166361.563	4559905.121	21809048.5	1332452.826	1323265.173	2078460.882	1050629524	1895880.23
L-Serine	C3 H7 N O3	Full match	No results	Full match	105.04261	0.701	1050559443	0			0	2	DDA for preferred ion	358841839.8	406665441.2	496674179.4	37399796.85	28058768.43	21348155.74	210460170.7	198186893.2	231174682.7	311684065.1	401920878.8	325252303.3	177391108.7	122263497.4	90978320.41	1050559443	673084414.7	607194780.4	935222413.9	891306108.1	513413921.2	48520112.09	171152148.7	263067490.7	103795417.6	96656990.24	96638792.29	444193682.6	381858627	792207323.9	92788111.96	212944803.4	92842183.39	168324153.8	152514167.9	181140342.4
	C24 H34 O2	Full match	No results	No results	354.25542	9.531	1047850049	0			0	3	DDA for preferred ion	98674.66775	104564.2521	98319.9148	1001122283	1047850049	947910164.7	106067.3641	142058.9932	100751.3093	113941.6292	144009.0958	116882.3671	190021.8736	310882.8874	186585.5945	198758.0844	199751.0639	168924.3407	188693.4311	152275.074	187684.8634	140001.0165	192573.8091	127538.6651	122617.1117	174499.1181	102546.0602	225970.0794	180200.8577	110882.4098	115810.285	125809.8453	118201.8055	400974371.8	440720135.1	396335020
	C46 H80 N O8 P	Full match	No results	No results	805.56096	13.223	1021981863	0			0	2	DDA for preferred ion	322297060.4	45583381.27	82806515.31	144999091.1	59967603.26	130645584.2	199548885.1	332687711	289963700.8	23857707.31	17008182.94	18802757.15	330728772	6072795.712	7415653.982	103683831.2	27875610.11	137877877.3	101431117.2	30521939.71	73648073.78	652132584.2	790238116.8	814461888.7	845181024.7	50013328	647711765.2	71265937.06	15455009.92	7665359.142	96729789.11	46549954.92	1021981863	103613832	101671058.5	98300026.44
	C8 H12	Full match	No results	No results	108.09415	7.567	1005633118	0			0	1	DDA for preferred ion	3309660.388	743456.9356	1392906.961	12370934	14833001.85	4063009.886	1378454.618	4630338.966	3463306.874	24092428.5	5986780.863	23317612.9	32284043.32	9495060.018	31002922.27	1005633118	652769825.1	668166960.3	146345861.1	23626286.89	125956631.4	39124773.37	66381685.89	8993111.473	2291646.464	2829588.8	2505416.631	1003386.461	1927288.388	1981981.507	7883394.752	8482660.863	6696673.477	185995436.7	171985861.7	165592579.7
	C17 H22 N2 O7	Full match	No results	No results	366.14252	4.032	993566223.3	0			0	2	DDA for preferred ion	14004502.37	30586634.17	16542018.42	27490477.39	58233523.65	54599616.27	5870876.518	9151438.644	10172223	2337761.825	2772774.581	2922959.766	7067630.804	19287007.4	4921271.11	8519909.533	1458927.064	7973856.185	17731389.96	52133886.16	28597958.92	36779393.26	20293984.89	17286481.67	9960203.986	5368365.03	8452985.432	493005955.9	993566223.3	519212170.1	1969210.669	4503582.739	2274556.934	85284968.07	75396868.06	86363983.29
		No results	No results	No results	127.01211	0.571	991981811.5	0			0	3	DDA for preferred ion	159714863.2	223370188.8	238972771.3	991981811.5	836764515.9	536882448.5	38455072.47	142603036.8	54460620.72	67127298.09	137352429.4	123939430.4	513762049.5	572200581.5	480621926.8	105818424.7	157597909.5	125801096	198341721.8	319068551.4	325724937.3	151937175.9	141489722.1	85286215.91	312915518.1	346428559.1	184192819.6	59619078.78	142596810.9	71831726.94	180026397.6	215447054.1	155054123.2	373704632	370552685.2	350690345
	C7 H15 N3 O2	Full match	No results	No results	173.11636	1.144	990066268.8	0			0	1	DDA for preferred ion	4527238.489	8817239.568	6441474.599	990066268.8	694911039	841499459	196579796.3	262196423.1	452863400.9	1620309.072	3449889.068	3025215.62	688728.1133	1353126.522	249975.8758	3734543.839	4190239.591	2945347.607	13215308.59	10970170.82	7421761.926	128409902.1	305311333.3	264783408.3	18018124.26	23301899.2	25831285.05	2368204.133	2727836.028	2129396.981	700682.703	644326.228	995812.898	275302673	240058054.4	246873621.5
	C36 H54 N6 O5	Full match	No results	No results	650.41776	7.489	988918192.7	0			0	2	DDA for preferred ion	29981.40471	34281.33822	33331.72204	814224394	988918192.7	889916324.8	31316.6321	42149.35188	30878.92782	37572.56776	54040.3806	40264.92727	52234.5056	68129.21717	48881.85449	66282.33988	74971.08572	53590.90187	76087.31173	69921.27067	64403.95496	38532.64661	60503.45179	32513.78169	33803.43174	52527.00315	33347.49074	34824.92059	38829.25484	34336.32339	37837.91874	45587.72676	40144.92227	118329692.9	152471324.2	124421238.9
	C40 H77 N2 O6 P	Full match	No results	No results	712.55153	13.99	985580204.8	0			0	3	DDA for preferred ion	216664707.8	98653754.95	459200197.5	588260311.1	574894872.3	373599154	80329311.77	137084308.4	151359409.8	471938540	482999857.7	403671899.8	381678130.7	566778015.2	463639827.2	123150372.9	60728325.97	103571383.4	280481536.4	237399580.8	138216795.9	106007322.5	33496717.35	165836508.8	233966693	196107210.5	267700605.1	985580204.8	470475682.1	508908579.7	157203298.6	103515957.1	274279914.5	1868846.975	1618973.745	1683788.254
2,3-Dinor-8-epi-prostaglandin F2α	C18 H30 O5	Full match	Full match	No results	326.20898	7.998	982498714.2	8	74.6	71.2	0	4	DDA for other ion	176173.1	80458.23802	97950.22215	982498714.2	973133490.1	526547019.4	99493.90631	175962.7123	128517.1521	323856.3438	328879.2436	99973.30414	637712.6634	789398.9691	815254.3357	728297.6708	915715.7868	299486.2873	615420.2753	483555.5083	529266.2846	354526.3053	940547.5762	81179.79978	114573.0642	313649.7106	111756.3057	139127.3731	366863.4488	85560.05781	220131.8389	298989.3137	287146.739	166234382.8	170264529.8	170723901.7
	C21 H43 N4 O4 P S	Full match	No results	No results	478.27513	8.944	981210325	0			0	1	DDA for preferred ion	101098.8976	82776.62866	89252.43302	788485956.2	835575019.9	981210325	102721.7029	101604.7518	87672.80638	283455.9406	108567.7124	73372.59709	122038.4003	119914.7201	106295.3439	167311.7043	177396.1834	121353.7619	210772.1044	115538.8954	115619.9267	696195.6593	163204.4267	296331.1563	92946.68529	113638.4185	85943.59752	114127.7847	99422.07522	95164.84796	92655.20935	102940.2648	94944.11802	170168330.4	189997999.8	157046284.7
	C9 H20 N4 O4	Full match	No results	No results	248.14825	0.706	979189631.6	0			0	1	DDA for preferred ion	553686942.9	541538030.8	589203925.5	68408479.1	23882490.22	14384891.73	108192195.2	131517709.1	113379710.8	42278923.19	38232962.32	41771441.75	565130851.3	650749667.8	401065259.7	78721150.17	51415162.31	58508533.48	172035345.9	220311538.6	138574828.6	146389422.6	174102509	142070520.8	979189631.6	722981020.7	651332147.9	94397854.96	95065330.52	97762444.2	11067602.96	11860067.58	20200646.96	255279126.3	221238070.2	272763469.9
2'-O-Methylguanosine	C11 H15 N5 O5	Full match	Full match	No results	297.10737	1.77	978632209.4	6	99.5	10	0	1	DDA for preferred ion	3106637.467	19429314.27	3014453.017	289464921.9	978632209.4	252433023.4	8743442.876	10349743.88	9123273.216	3468109.353	35023493.74	17282977.54	1395095.909	5530628.481	1774955.174	11317620.14	8409842.221	11513606.27	15834276.86	17009283.14	12374531.75	740888.1078	87905182.9	26352731.83	3994736.828	6824753.039	3080490.671	1396433.327	5008633.611	2371144.113	848894.2326	3739377.188	1180718.647	28885155.79	53369231.09	22134035.67
	C35 H69 N8 O4 P	Full match	No results	No results	696.51768	13.196	974293266	0			0	1	DDA for preferred ion	390575598.3	275143897.7	420221136.5	64345495.44	46799171.43	40371230.99	340186438.6	327945655.2	259040581.7	460998615.7	271829278.6	420097040.9	672279789	127290539.9	368758297	202586713.6	116397311.2	163524387.9	460589845.1	254704404.7	141169381.4	671529250	192174627.3	337263354.8	703918626.1	974293266	490375583.4	99658246.44	145408579.6	89798570.31	142034613.3	185242228.3	194719606	1164516.552	1827589.344	1325348.331
L-Pyroglutamic acid	C5 H7 N O3	Full match	Full match	Full match	129.04266	0.887	965728103.7	6	95.2	9.8	10	3	DDA for preferred ion	49082303.95	29563389.6	28324096.86	965728103.7	470262932.4	207498141.8	7289254.815	12827315.3	6085081.917	38491840.17	67727524.73	45145347.14	13972556.22	32988322.13	12141223.06	22784932.77	28953744.66	23701610.93	59962946.75	106042368.3	58428748.34	16925813.62	60367762.34	10882440.32	11521378.98	14208301.11	7332973.943	12787844.51	17675511.32	8862857.824	9750972.679	17471896.24	17233919.86	122864340.5	171410404.6	132779925.8
4-Indolecarbaldehyde	C9 H7 N O	Full match	Full match	No results	145.0527	4.125	950317727.9	5	97.8	81.4	0	1	DDA for preferred ion	6456623.302	12809628.3	10115745.44	265490038.4	411316326.5	377872491.3	7080627.468	15888220.93	10552639.8	2565847.404	10062886.48	4419414.937	10226798.91	19628812.64	15023835.24	30249749.61	17071547.29	11242319.87	53971110.93	144702164.9	39213064.11	12495545.1	16588772.16	5783219.041	8993305.97	8243873.831	10365914.28	907904147.3	950317727.9	777496717.7	8916980.095	18347126.96	8266030.627	163995495	179896876.4	182788376.3
	C8 H6 O	Full match	No results	No results	118.04184	0.854	950248179.2	0			0	2	DDA for preferred ion	3751865.786	25348076.94	4893965.532	950248179.2	815586521.8	850212252.1	3858328.711	14176324.23	3151887.757	1651887.375	28155243.74	10060168.79	8719763.968	55579293.04	10352065.93	73252981.65	57334317.48	40648056.02	91771432.8	252014743	116134391.5	1999094.523	7732979.731	2869054.582	11169708.2	24501889.79	10166424.47	414057397.8	435068426.5	375073667.4	4383371.314	22211334.69	6235730.96	185084484.2	181193833	181756161.2
	C10 H9 N O7 S	Full match	No results	No results	287.00975	1.273	948338477.7	0			0	2	DDA for preferred ion	94739.75655	109428.6877	76815.44274	479571922.9	871007239.8	662351523.1	110197.9297	104663.6445	169907.1421	3240855.672	787455.8961	276629.6134	963587.2417	879307.3907	832703.1143	454718.0291	475445.5027	151850.6202	724889.0702	2462845.686	207093.3806	464746.0497	424348.9717	210435.0454	230598.1839	444296.4843	273188.8838	439467.1618	201603.2528	303158.6976	295209.9974	503773.7386	150819.3948	888129012	920961706.4	833233497.3
	C44 H74 N7 O6 P	Full match	No results	No results	827.54319	14.315	940414365.3	0			0	1	DDA for preferred ion	153417410.9	17296971.37	81091642.31	20572071.01	152170512.6	48980783.24	220751261.3	280994357	256886704.9	5623074.749	4160872.67	8691695.409	843677842.3	708617.0554	4123510.558	106697479.8	70622859.28	170969004	194109566.1	57973256.71	263441417.5	655709918	233425180.7	285739367.3	656272575.1	940414365.3	498702026.2	6620537.846	13473145.38	5791557.083	109244870.6	95714460	29456637.31	225245884	13305298.28	87937347.16
	C21 H47 N4 O3 P3	Full match	No results	No results	496.28558	8.947	940254077.7	0			0	2	DDA for preferred ion	190123.2967	155667.0339	167845.2209	12476633.8	947701.0729	3221334.304	193175.0914	191074.5897	164874.6264	1802904.45	412069.358	422947.7403	229501.444	225507.72	199895.5645	322034.2322	333605.4893	269705.1986	734828.6484	543511.2494	421713.4491	3131120.276	1367497.854	1489034.861	174792.5115	213704.7116	161622.7325	214624.9978	186969.919	178963.916	174244.3713	211833.1848	442492.7563	797903151.4	940254077.7	807146064.7
25S-26-Hydroxycholest-4-en-3-one	C27 H44 O2	Full match	No results	Full match	400.33387	11.292	932341378	0			5	3	DDA for other ion	2884865.366	3133265.921	2068314.516	448693936	782674093.3	932341378	2027495.533	3276025.866	1971842.414	1317912.487	1839100.827	1415428.837	3060063.838	1915280.127	2473462.762	1361853.991	2092309.81	1403524.683	4412250.325	1680292.68	4141634.77	5171777.927	4419043.094	2990787.612	3307872.681	3153547.177	2869207.044	875152.7623	921360.4465	1086892.17	1921416.122	1963063.358	1786378.223	62894203.54	75216275.03	87042751.25
DL-Glutamine	C5 H10 N2 O3	Full match	Full match	Full match	146.06904	0.687	926959407.1	12	98.8	95.5	4	2	DDA for preferred ion	257139017.8	394611898	485626053	10291196.33	3197685.464	3180056.718	199536883.4	177324082.7	217537711.6	230788855.7	260059512.2	257125104.1	68218470.27	101249048.2	33598423.31	926959407.1	505930517.9	493279329.1	792638463.7	890582419.9	409813955.7	129609573	203806446.4	157190162.5	56885202.37	80260341.21	32048940.27	313342692.6	274253029.8	620083270.8	74376505.76	171739655.1	90043470.35	184400604.1	142745635.8	151438009.2
	C35 H69 N8 O4 P	Full match	No results	No results	696.51748	12.762	926114578.4	0			0	1	DDA for preferred ion	104799630.1	946791.1117	763107967.5	148041050.1	155348962.2	347196862.8	152221010.2	17606207.62	177006076.2	280407779.8	604839729.3	296281386.7	361676330.4	425159434.2	569734881.4	1890830.049	1081046.231	2404416.131	1442417.857	894757.2013	1199395.001	3564962.23	5263638.096	6546390.956	800717548	662172012.7	926114578.4	105797832.5	256870503.5	632080028.5	229967074.7	560950801.4	553342256.1	708412.0092	3033645.401	823211.2467
NP-000124	C12 H20 O4	No match	Invalid mass	No results	250.11767	7.588	922090136.1	12	99.6	10	0	1	DDA for preferred ion	1181370.749	565532.1938	21574.66514	116246.7473	131085.3857	117164.1413	1240083.581	3190861.575	4552478.222	37029446.56	6041187.173	34976305.99	38402031.4	7801853.627	43039314.63	922090136.1	673243242.9	728636439.3	206463647.7	25452142.57	160933883.7	66023979.57	87614171.98	12726801.74	2746841.919	1034652.009	1479120.374	314241.5179	243264.6696	187905.3839	8352435.263	9991441.578	8009448.417	204399824.8	206969408.5	204319051.7
	C14 H19 N O6	Full match	No results	No results	297.12118	2.59	910698627.3	0			0	2	DDA for preferred ion	11041213.35	41112866.1	6822096.566	1849738.578	1372722.935	1306307.964	8401635.082	72251658.17	13369745.41	117547282.9	455242700.9	136603390.6	34859540.57	248275751.5	21582227.57	127179653.4	221293213	97619511.02	653731141.6	910698627.3	725255323.9	13370631.4	109097199	5292851.935	16988514.5	93933110.17	10364468.47	11052816.95	12085469.53	3742374.318	20878184.74	96272308.67	9612721.297	192163186.9	192846879.2	199790826.2
	C34 H63 N3 O	Full match	No results	No results	529.49704	5.964	905562170.1	0			0	1	DDA for other ion	1243579.331	734160.0455	1577236.708	869207.7532	85141.50068	310521.2082	212128.9488	381076.0312	369625.1091	2008987.45	2272473.706	7777851.614	6279898.327	2168180.164	5801180.931	7910819.732	6413299.41	5702832.802	30791583.45	21933541.81	69769596.28	882359.2571	311390.4136	415387.6442	5598124.705	5984934.864	4709632.963	1269101.821	691472.555	1236334.749	118615.9107	252173.3826	175757.054	102361358.4	108512265	97426235.89
	C8 H13 N3 O	Full match	No results	No results	167.10561	0.775	896007289.2	0			0	1	DDA for preferred ion	16532334.02	18873549.14	21203590.11	5793553.413	1527624.668	4069981.169	602983604.3	896007289.2	722174343.1	1901407.119	1444446.45	2783944.534	2658166.271	1357682.758	1835861.608	532599.1093	2559621.169	2109026.46	12337560.04	959979.0595	12939757.23	12117187.22	8033242.541	8848896.785	24288706.17	13654418.58	19361290.14	59877864.38	24858952.93	40322163.74	29131213.94	32355212.07	33831839.33	107686166.9	124072771.4	115895212.7
	C37 H73 N2 O5 P	Full match	No results	No results	656.52501	13.292	891974796.5	0			0	1	DDA for other ion	401810746.1	210482585	61340935.28	48884116.09	16048068.68	281075929.1	53965410.37	180905531.2	254475808.3	449358144.5	891974796.5	30158896.56	298488494.6	480478836.4	256660328.5	120077896.7	218962942.1	224573003.8	455724054.7	356680121.4	51656011.82	91589078.14	78745525	88407118.54	236000692	588772149.4	77914831.69	363103387.6	65497960.92	71219928.34	102144685.6	510323136.7	103675931.7	3651231.663	2135250.214	2928198.344
2,4-Quinolinediol	C9 H7 N O2	Full match	Full match	Partial match	161.04764	3.577	891665690.7	15	99.9	10	6	2	DDA for preferred ion	345538.1896	943708.3983	1329237.73	13387179.39	891665690.7	419573134.9	16713535.87	30528083.71	12250312.75	280704.8668	1162825.017	1363779.28	666908.0924	1684058.114	2134780.826	86890.7746	712801.4719	1049329.042	542184.8436	1302573.336	1612120.5	513491.5673	1132267.168	1605813.878	336237.4914	886596.8462	1126362.671	2060730.212	3094993.423	3419920.275	373029.0445	640914.6014	930312.6034	320420086.6	336299496.2	319589631.3
5α-Cholesta-8,24-dien-3-one	C27 H42 O	Full match	No results	Full match	382.32337	11.327	882920199.7	0			10	3	DDA for preferred ion	982450.8246	716079.6913	656342.7278	421550482.9	743729059	882920199.7	506652.636	1053173.777	632377.2135	495060.606	767349.4415	603594.742	2013289.058	1208410.428	1459307.902	895996.2547	1376580.578	773327.961	2902924.832	1105504.671	2724880.397	3402636.174	2907393.956	1967710.575	1147984.012	1239380.453	716506.2393	486010.5759	474318.1994	653351.9798	509950.0238	729330.8966	549462.2126	15907638.22	11820029.69	10595979.17
Primobolan	C27 H42 O3	Full match	Full match	Partial match	414.31314	10.33	882169938	4	69.2	67.7	1	2	DDA for preferred ion	120652.1085	108370.4573	115002.8116	882169938	852538434	647398555.2	111385.5698	148050.3041	112802.6467	114690.4293	131359.1378	125346.4151	172084.657	164833.8057	154623.3627	197614.2806	197586.0806	150012.3953	178986.6805	139150.9065	172385.8659	206511.8585	179887.7247	154117.3643	113547.1163	154114.4684	104267.1295	107209.9692	110404.8491	109991.8398	143411.0434	145694.0135	128598.5518	144937043.5	141123674.8	151491329.5
	C11 H21 N O6	Full match	No results	No results	263.13668	1.48	881973204.1	0			0	2	DDA for preferred ion	33742137.76	101398287.2	20851952.02	3540166.501	2983719.945	2918057.13	11748271.32	99927574.76	20085027.15	225292992	737913795.2	257329402.1	74961812.82	391188793.5	42743574.47	125215960.3	295923541.2	170419387.6	398615529	411011403.7	633960421.8	51003286.67	444173988.6	40781725.55	37411689.12	178889114.7	20107655.86	2268683.534	2678927.695	2259548.841	40842207.28	105107424.2	17765709.25	281611164.9	282201832.9	288097248.4
8-Hydroxyquinoline	C9 H7 N O	Full match	Full match	No results	145.05273	2.192	879163954	10	99.7	10	0	2	DDA for preferred ion	3143951.173	9194705.393	9946720.563	151019517.5	879163954	73470701.06	4230977.912	7735450.018	8955219.86	6884037.819	10299735.9	11025122.78	6888909.074	15742996.36	834004.8027	3134494.473	5828335.76	7094304.507	5800044.259	12179710.56	12058486.19	4505202.231	1386970.558	13941209.69	2611782.253	7102516.191	358681.2144	21941328.72	24452946.15	21561647.68	2702479.807	5238360.462	458907.7393	18877487.23	70865698.12	63933628.5
	C33 H43 N O5	Full match	No results	No results	533.31373	8.101	878428854.2	0			0	1	DDA for preferred ion	18377.02801	19997.27645	19656.63547	878428854.2	639474573.1	392486354.6	19461.76311	28299.38751	19757.3234	23543.10722	40012.17479	22417.72873	36102.67676	44724.53351	33106.22464	36512.21524	43200.94079	29339.36241	43231.29963	44834.94992	39067.73587	22450.37025	40754.99073	21575.98228	20785.1431	34730.3373	20889.19973	22594.52469	31647.73483	23151.58961	27265.74079	33753.90051	27649.62218	110256794	113604179.1	112613402
	C7 H7 N O6 S	Full match	No results	No results	232.99924	4.145	877091343.4	0			0	3	DDA for preferred ion	384783.5787	923493.5957	540014.2481	231123464.1	877091343.4	534859977.4	500316.6283	964786.2972	585614.1324	620811.9149	606201.7258	363256.5186	735318.4992	1435180.237	633011.758	2013743.118	952915.578	759547.9845	3311410.704	6990836.247	2113203.386	749874.1431	875315.7475	458075.4382	677536.5744	647958.246	612546.0595	15006175.77	16397117.06	14851661.37	712801.3091	898162.0847	563188.0644	193199631.1	159658202.9	161579187.3
	C49 H73 N7 O2	Full match	No results	No results	791.58213	14.747	876748014.1	0			0	2	DDA for preferred ion	876748014.1	70063105.22	84158393.75	513554307	172144111.5	393257673.4	588717790.7	636642203.1	551508861.6	31670175.27	23654438.64	71927285.39	30198777.15	11444697.81	15621638.85	92690728.18	33970717.26	23190104.37	115298609.7	111370931.4	97288244.09	298230215.6	859672981.6	803279134.9	77744493.62	74466962.22	149006638.2	47748065.87	34170898.84	51207442.2	25891536.46	47947003.62	17140873.81	205961229.2	47968399.69	171222929.5
5α-Cholesta-8,24-dien-3-one	C27 H42 O	Full match	No results	Full match	382.32328	10.677	874769491.6	0			8	2	DDA for preferred ion	463273.9401	397376.8701	350896.3741	58896496.29	55313643.57	63123134.73	1043710.36	1200704.978	1842026.648	20073189.67	8803863.733	20705659.86	7078133.452	1984389.508	6133886.353	27270145.73	21228296.03	14988629.8	53709774.38	32440756.45	39940739.74	30571892.19	30778993.43	22296308.38	3559130.162	2252398.319	2894969.335	653275.7848	589598.4084	317484.1777	3323393.495	2821887.176	3880789.593	99174005.63	107785814	103559838.1
	C12 H23 N O7	Full match	No results	No results	293.14716	1.332	873943283.6	0			0	3	DDA for preferred ion	251559466	712093626.6	226603130.8	99707074.93	98085094.79	149013641.3	39545375.32	270527479.5	58125501.32	158548857.5	116527740.5	115315512.8	239494694.6	873943283.6	97058886.59	121189357.2	49262700.09	200208511.3	323336103.4	145921483.8	482271908.6	698700369.7	666702447.7	246778958.3	153672548.4	203725579	67737836.87	72171187.29	139159713.4	61766650.86	50555251.26	92757072.94	55564140.14	449694105.2	478115038	441426634.4
	C11 H21 N O4	Full match	No results	No results	231.14696	3.053	872077823.9	0			0	1	DDA for preferred ion	51387107.85	141004107.5	77659434.05	21895905.58	62601887.34	37271860.57	23192488.68	19387578.61	8738628.016	10209894.91	11135531.17	11497957.11	9776986.525	12661142.67	9310738.389	23870775.13	27321990.39	29092542.68	42156727.82	78092224.55	84287308.17	872077823.9	474717895	547242022.4	6051165.918	5063960.397	4720448.664	16859140.45	21866936.9	9690631.552	14257208.71	7597774.779	11156245.85	208228977.7	216142490.8	213565452.4
	C37 H77 N2 O6 P	Full match	No results	No results	676.55147	13.973	870445497.8	0			0	3	DDA for preferred ion	35648370.51	19784439.72	87728696.27	76907391.64	106619973.9	74912360.06	4524578.811	31393630.58	50018011.55	158551325.1	208209576.8	191808622.3	104648976.4	242444627.8	190945002.7	3372252.584	3633107.869	19385450.59	10089327.71	25642758.31	4876047.021	3141837.093	3535093.173	10196367	51994980.16	49178380.03	82663254.63	235332615.2	69154244.7	137999960.1	824320496.9	679077481	870445497.8	1720027.085	1659549.943	1445260.338
	C17 H20 N4 O5	Full match	No results	No results	360.14311	1.81	869043766.4	0			0	1	DDA for preferred ion	316544.8079	537657.0771	106754.7051	869043766.4	703943326.3	334489302	278393.5158	468664.2183	536443.8748	112649.9123	126378.8318	97069.92991	677157.1134	4349863.261	742815.0389	283193.6484	226433.027	138271.6865	200804.8084	1111553.588	244517.4947	143980.3319	159878.4674	118469.2863	83889.94159	154041.5698	120221.6272	102271.5042	109593.2674	144507.0582	119057.1363	789646.6018	139576.2838	7893052.968	14228570.66	13435361.25
	C41 H81 N2 O6 P	Full match	No results	No results	728.58295	14.242	868870403.9	0			0	2	DDA for preferred ion	93455725.3	563347972.8	149305819.4	200800320.9	200872805.3	53823670.77	868870403.9	427468739.2	583306500.8	2573029.861	3004094.186	1461376.558	399094771.1	4306583.004	2076711.372	690500078.3	245734185.9	179018179.8	31378586.86	168579835	46541385.14	743727153.7	291667593.7	360837793.8	118639929.1	68159455.75	72062348.48	70477680.29	171882740.5	30200850.42	408429921.7	16965406.05	32931902.5	677304725.9	179863754.9	556500868.8
8-Hydroxyquinoline	C9 H7 N O	Full match	Full match	No results	145.0527	1.818	865625140.5	6	99.6	10	0	2	DDA for preferred ion	1244867.454	3453422.741	4412711.128	837232005.6	865625140.5	656462503.1	1831263.598	2752365.132	3625262.844	2679838.779	4081926.29	4541997.68	2712009.079	6088220.066	7291173.898	836214.7641	2361262.557	2742935.779	1354832.23	3961502.377	4788294.09	1792867.707	4519493.297	242964.3096	1135992.449	2480215.636	3395248.422	9427701.872	10946948.62	9021993.611	1157566.41	1915374.313	275605.7375	960533.201	5146236.994	2325999.422
	C40 H80 N O7 P	Full match	No results	No results	717.56719	14.501	863692732.6	0			0	1	DDA for preferred ion	83292035.17	81119454.88	916251.3218	1529648.296	906255.5952	1839581.174	11915624.67	28262160.23	4013460.309	22560784.18	31840243.08	22678707.41	1786515.558	1668524.211	57212245.58	1407646.91	1767963.962	2378007.112	53192389.08	3390161.459	1848164.356	1847334.983	1857737.916	1732405.369	2444970.673	50434372.34	15371000.7	19683358.77	17190325.2	1850266.637	76793775.29	62096752.69	83686477.39	4193016.918	863692732.6	135291796.9
Propionylcarnitine	C10 H19 N O4	Full match	Full match	No results	217.13134	1.41	861712162.3	9	96.7	78.3	0	1	DDA for preferred ion	265125288.6	370276064.2	361740750.1	211452503.4	268921590.9	220219556.5	20289622.7	39686538.11	27784924.26	72981346.78	109416700.4	80867862.41	124352664.4	35515673.5	179348805.3	91009737.94	123019385.9	105580513.5	333737528	33182162.77	290564243.8	861712162.3	469945843.8	543894977.4	47912957.32	15487293.96	48690487.31	131725924.5	245175308.7	155192732.4	51794243.34	54614366.44	78509725.41	417752060.7	432462703.2	401628274.4
Indole	C8 H7 N	Full match	No results	Full match	117.05802	2.037	860840255.7	0			10	1	DDA for preferred ion	928441.7238	1433921.016	1496312.742	860840255.7	701672406	610256730.8	1058488.389	1222860.839	1346677.543	1182895.728	1202003.119	1579680.831	1058249.093	1754996.205	1843468.313	800755.2884	1371064.291	1040222.049	1200957.05	1646701.243	1650483.231	790340.1139	1594941.189	1936731.805	906110.5811	1356970.685	1193695.708	3316955.685	3216907.038	6279974.269	841942.718	1202778.384	303463.5776	315863344.1	212932445.7	313865050.5
Indole	C8 H7 N	Full match	No results	Full match	117.05805	1.817	860840255.7	0			0	1	No MS2	325250.4338	624908.349	659419.6509	860840255.7	292953194.2	279313170	576779.9789	538208.6502	506188.5266	551337.8359	660196.4201	624232.6	421081.1329	891740.4137	856476.5441	370269.5813	527982.7003	549193.9844	516832.6375	749338.395	802209.0533	448739.2468	878190.1603	1103000.729	425722.3391	679292.251	713874.3902	712909.1047	762211.5396	920684.0176	478227.4806	514327.577	667321.2843	414534.0611	887475.7996	544707.2619
		No results	No results	No results	328.26274	13.216	860380069.4	0			0	1	DDA for preferred ion	299338903.1	371804567.5	59145991.11	43282235.1	50753002.29	254264172.7	51599560.75	186879576.6	60775801.91	338871495.5	675531249	15439489.58	24960884.37	127046085.3	240346410.7	158945974.8	108736264.9	171973475.5	326665802.6	262315818.6	86240397.22	192678394.3	62487100.47	183854911.4	70409899.9	433168007.6	27834096.66	92969850.09	860380069.4	100100877.7	127313115.1	86150614.5	88014489.22	3540411.008	2345356.005	1772994.956
Eicosapentaenoic acid	C20 H30 O2	Full match	Full match	Full match	302.22437	12.755	858315660.6	48	98.6	98.4	8	3	DDA for preferred ion	102463083.5	113999529.6	76010840.43	13657171.6	28126834.71	7218820.344	67919238.72	200171976.9	165942399.6	166634703.3	95512946.5	273171846.9	210714142.1	104166524	224129649.8	310862042.7	255180966.1	320180259.9	203651275.7	93624604.93	342986193.4	858315660.6	510127858.9	556079389.5	286708056.6	315966548.2	314319984.3	27870062.05	25180958.57	22786584.45	66286494.9	75828088.25	51886419.15	284520984.9	301975063	411801000.6
	C19 H42 N8 O7 S	Full match	No results	No results	526.28807	10.831	857765338.2	0			0	1	No MS2	309034925.1	159640015.2	194080129.8	10246986.78	10255633.91	10539029.74	93720129.25	600755152.1	237242978.6	17025206.72	20051199.29	38923544.42	575397997.1	138607624	369210702	20037414.61	28686623.58	24743242.52	160481725.5	89584604.66	207616131.2	614207884.8	130620956.1	134133922.9	857765338.2	163723292.9	605527903.2	3296207.578	1984607.595	2825223.07	8374283.712	17669028.46	9307240.692	416680245.4	420004126.4	478502971.7
4-[4-trifluoromethoxyanilino]-2H-1,3-benzoxazin-2-one	C15 H9 F3 N2 O3	No match	Invalid mass	No results	322.05873	6.488	854161901	6	84	9.2	0	1	DDA for preferred ion	88765.54803	87023.11989	100628.324	854161901	325394321.2	526641568.6	138899.9859	169891.8664	219329.6038	254040.2792	273588.8199	263733.4091	412591.3447	400479.1837	475444.5695	42150.94858	51209.55067	29401.53376	52058.07709	52195.72296	95579.05621	168090.8034	244243.3434	210026.1586	31860.14337	33454.56179	24348.36869	455615.0849	219000.8691	304862.641	28866.97961	38031.51108	85898.01259	52461293.21	55862236.12	50883329.09
	C17 H31 N O4	Full match	No results	No results	313.22495	7.094	853883761.7	0			0	1	DDA for preferred ion	356267.0691	195710.9188	281057.5259	442463951.7	853883761.7	353300171.8	45707584.84	28957729.61	34932863.04	399246.8591	309983.0468	356072.0984	193522.5004	93050.90237	172759.5333	299841.6126	191866.283	327767.2257	379073.5235	423320.0815	813474.8019	311846.0899	302307.0536	209689.3636	65923.77795	31660.24501	18919.92496	162902.1633	183099.4756	94256.39635	383230.4855	338929.1057	582277.1626	89362985.12	92020505.69	88301654.29
Bismethylbenzylidenesorbitol	C22 H26 O6	Full match	Full match	No results	386.17268	9.731	851428657.2	4	99.7	10	0	4	DDA for preferred ion	384916874.2	291128907.3	363914156.5	425311846.2	295432433.8	195702475.6	316145512.9	287612433.9	272636496.8	307044148.5	384367016.6	203504759.6	512769099.7	439914743.1	481521140.1	391363081.1	236936077.2	357462062.2	399892667.8	376058132.1	366687868.3	416722246.8	297353425.1	261488119.9	413655233.9	372807497.2	210489902	374417336.5	313129484.8	302554552.2	339086694.6	206181168.1	213574531.9	851428657.2	815401419.4	824497633.3
Thiamine	C12 H16 N4 O S	Full match	Full match	No results	264.10437	0.634	843073996.8	3	99.8	93.4	0	2	DDA for preferred ion	78525901.38	87196878.36	63985985.81	2034123.344	2819536.7	2219516.031	545709944.7	843073996.8	568947802.1	4270848.962	3895201.421	4219298.857	1492809.493	4856747.911	1829302.019	2463988.525	3690631.54	2748617.387	6214334.64	3311956.85	8575998.249	2014036.205	5986890.449	1007222.787	28098138.85	28233599.47	23015610.99	1012527.76	925025.3037	785121.5636	10193742.33	29425046.61	8882545.706	9349380.787	16572933.48	11649256.92
+/-8-HEPE	C20 H30 O3	No match	Invalid mass	No match	300.20874	11.057	838998203.9	32	95.7	87.7	8	3	DDA for preferred ion	11967828.82	13920963.02	5345802.443	26593873.54	30306461.7	31863988.28	68115188.61	384029752.3	55674123.85	337179531.5	412186926.3	175904805.5	838998203.9	257731297.1	504330305	150202722	278264507.4	176627958.8	636373117.4	375595026.5	541868028.5	120060564.2	836037332.3	46466829.32	138660983.7	526841950	73120214.73	7551153.735	26779893.62	12910819.64	149336203.3	196116136.5	200426933.9	406114374.4	451235760	325251103.9
	C20 H24 N4 O6	Full match	No results	No results	416.16933	1.8	836791907.1	0			0	1	DDA for preferred ion	39464.38848	42351.02028	33874.13632	836791907.1	642869539.8	303595344.9	88336.52715	148710.9688	28435.32109	34973.10271	40101.03138	30801.07838	29198.66227	39200.80247	31422.81905	33965.32921	50451.23713	43874.73092	63716.99916	75126.13718	62413.86647	79595.99804	50730.73824	37591.26823	24438.54397	30300.33946	38147.30025	29291.09058	31742.39668	45853.26506	31459.99583	27789.26416	39435.80533	48102.53811	45920.753	49286.55565
	C18 H43 N10 O4 P	Full match	No results	No results	494.31969	10.697	836580647	0			0	1	No MS2	98576146.34	197873362.2	70966020.84	168642.7274	194374.5542	183190.4438	21873773.55	194157937.1	47661338.26	25306469.06	77237020.37	38026381.81	189885732.9	95528185.17	147124490.6	52724289.75	91751088.4	46415046.94	314746837.6	122959932.6	333833105.3	773004359.2	836580647	526793141.2	103424734.1	129242650.3	57909325.45	15933428.93	22146223.46	10863963.78	21113183.81	42817709.44	19098810.28	326475919.8	331715564.8	352969444
	C38 H77 N2 O6 P	Full match	No results	No results	688.55157	14.277	827430958	0			0	3	DDA for preferred ion	233896446	110945651.6	509751798	82359824.55	136953134.5	100692868.1	78959293.58	93624655.01	114943926.2	296314155.4	346263145.6	308010085.1	215623890.8	388771847.3	396951585.3	13694548.56	6420269.561	29809667.6	29156533.1	42230591.09	13096111.54	9858789.402	14998068.82	30704036.31	348466396.4	293208752.4	324290277.1	706799300.2	197690277.5	270598277.8	827430958	595063988.9	638372203.3	3295055.165	3464967.358	3005317.217
	C40 H76 N7 O6 P	Full match	No results	No results	781.55927	14.318	822270176.3	0			0	3	DDA for other ion	78219751.02	15347366.43	31238242.09	52716829.21	68352007.16	61044025.26	20345760.5	111068878.5	67237748.63	51221658.84	50497072.58	60724547.28	31435315.84	687514602.4	822270176.3	87504130.89	20054207.12	113048745.7	169354643.8	56932079.05	86303693.38	121479578.8	237969623.4	293589668.6	257150088	58213330.65	147458094.3	147699987.8	42628533.05	33889631.67	40397549.98	13564247.19	45263542.52	158661424.9	259607150.6	129682039.2
	C8 H12 N3 O5 P	Full match	No results	No results	261.05249	13.76	821945695.5	0			0	1	DDA for other ion	494379567.4	429124883.8	267399059.1	331273331.8	370042211.5	194303433.4	391314067	267143854.6	389025136.5	333201453.3	366560591.9	425687565.3	350465277.3	415957075.6	295522136.2	365532731.2	420784418	296516463.9	346912238.9	389140391.1	254307591.5	448395938.3	510844636.6	263725452.1	402314925.5	540866842.8	370459819.3	268197854.3	364669390.4	346346350.6	821945695.5	463490773.8	415748062.1	454377999.9	602256650.4	254168768.2
Furanyl fentanyl	C24 H26 N2 O2	Unused	Invalid mass	No results	374.2064	7.49	820757393.7	6	88.1	9.4	0	1	DDA for preferred ion	18529.38571	21186.87048	20599.97989	680659264.7	820757393.7	772374221.8	19354.59532	26049.53323	19084.08126	485684.5959	33398.53704	255004.4528	32282.45343	42105.85044	30210.41691	495773.1213	1472947.256	314420.2113	1277544.985	1743675.18	575467.5515	69340.0135	3668214.702	73235.80712	20891.51029	48757.02038	140831.5007	27811.10898	142786.6864	59538.71246	1333056.702	2175399.987	24810.73706	235660329.8	260572297.3	265392684.1
		No results	No results	No results	481.29375	10.368	819298341.6	0			0	1	No MS2	64619.29062	76019.50861	63915.83027	765703730.4	819298341.6	229208313.2	59858.48472	82067.94812	62017.83118	73107.50156	97670.78662	71547.79085	110836.8207	113064.7988	93346.21207	105838.9679	150934.8623	92721.86113	104739.9254	98160.54079	101015.3129	110604.3646	118339.4525	82542.73285	62910.70671	92830.05284	64918.49922	68293.87532	69734.73763	61160.20143	81376.30073	133482.2265	90227.87905	71531464.26	60599426.87	67825738.68
+/-8-HEPE	C20 H30 O3	No match	Invalid mass	No match	300.20873	10.889	805982964.4	16	95.7	87.3	10	1	DDA for preferred ion	3348792.584	2961044.39	1852821.125	5681169.86	4368014.257	7139549.635	63563517.57	25576539.99	5594036.823	193652914.9	388369416.7	166068155.7	805982964.4	225109480.9	463717900.1	30721519.39	35997618.38	22698828.79	149085256.6	353398811.3	522412097.6	15987597.17	268411797.3	4591972.782	11289256.57	45161464.91	21196944.95	3241122.637	12234355.59	2890349.292	37264914.05	63978180.05	40614331.86	64075645.53	70209847.43	61146531.05
15-Deoxy-Δ12,14-prostaglandin A1	C20 H30 O3	No match	Invalid mass	No match	300.20865	9.017	805786351.3	32	86.1	79.6	7	2	DDA for preferred ion	88018.85263	80572.04383	89643.04783	773517118	724289822.5	805786351.3	76217.36223	367693.5141	1802752.141	230513.6528	908788.775	112216.625	770602.4265	844747.1149	332425.1215	11244924.63	1127625.423	8074342.261	784000.7199	683624.232	631210.2428	292682.0335	972844.4347	96571.36777	82052.7243	303065.0275	66053.29441	76763.29423	94586.95666	78132.30314	151028.0458	287071.901	154430.3257	187372686.7	199863084.5	203406496
Guanosine	C10 H13 N5 O5	Full match	No results	Full match	283.09145	1.211	804967656	0			1	1	DDA for preferred ion	5948059.491	4670063.585	60107955.22	44916553.12	51529183.93	284006412.1	174858787.4	344267636.4	316505907.3	8675817.595	13042208.95	21743789.72	304703805.2	328382107.9	269943954.9	35021036.58	36006336.78	67283838.14	7417003.308	7801797.003	13505494.53	163635317.3	804967656	65901553.77	130525432.8	43468860.88	58831774.33	112809294	108632658.1	65638242.37	106080622.6	105080761.1	84327691.35	212103287.1	197384556.9	202217042.5
		No results	No results	No results	132.09779	1.237	803447806.9	0			0	1	No MS2	74621424.81	83838831.02	22688082.61	506393554.5	554577525.6	458035477.5	22094400.39	114836291.6	11921260.19	44832658.47	102969242.4	60145703.85	82436943.79	469774475	125339724.1	464476165	168446600.5	221146026.4	412210482.2	785199700.7	624029632.5	68690043.59	123198552.6	75645240.36	86944666.64	95215103.09	24803032.2	375760235.6	472587813.9	342613459.5	46718442.91	143397123.9	106718731.2	305401709.7	397031918.6	407250338.9
		No results	No results	No results	1216.14585	0.963	803049092.4	0			0	1	DDA for other ion	62058.81969	103673.7507	83443.82037	410534280.3	803049092.4	134205639	56665.88833	104351.0663	61599.96273	70858.11927	94885.1534	57998.42853	72679.37514	94958.38424	90270.65418	77761.21358	112898.7164	83770.98086	185597.2844	277496.368	117587.9776	67198.9363	108201.6497	71411.55574	74216.85179	90454.85228	351210.8044	101693.6543	204657.7091	268658.7207	54320.20594	89392.27489	66864.80407	80128835.92	84876347.32	91226852.45
N-Hydroxy-L-isoleucine	C6 H13 N O3	Full match	No results	Full match	147.08947	1.025	796920899.9	0			1	3	DDA for preferred ion	8382937.778	10541460.95	8419738.451	796920899.9	725952455.7	544044298.8	4365491.717	6669702.642	5770619.653	6920101.423	16581778.11	8740827.251	12501945.6	13372752.4	7974146.466	17280475.79	14639977.11	14071521.25	30377114.13	43786862.09	25641519.31	11681685.77	9595275.395	18221088.84	7503342.072	8211521.67	6142063.2	86624712.3	101444646.2	42539888.97	29361583.93	61895777.6	21861718.53	127138898	229670764.6	115561799.9
	C27 H51 N O7 S	Full match	No results	No results	533.3385	10.646	790657761	0			0	1	DDA for preferred ion	162709.7495	185820.2737	146613.5381	51351914.06	63381549.32	718070.3833	104023.3262	276036.0947	143923.7605	1667266.976	190993.1896	182717.389	448725.9121	301835.1517	509703.1865	368607.3639	365374.8595	248913.2573	445674.2719	362084.791	479982.0916	824923.5364	876291.9303	677731.861	419746.191	248792.0489	462872.1433	292690.4689	104453.349	114451.6192	125143.2935	170107.789	122658.3455	344532198.7	333707607.5	366096939.9
	C27 H53 N O5 P2	Full match	No results	No results	533.33849	10.738	790657761	0			0	1	DDA for preferred ion	888575.7361	374639.3242	824679.3476	198262.5982	199246.8838	225179.5327	1641632.023	3142635.05	2320664.018	28742921.93	12994246.47	29087375.32	8275487.773	3053174.495	7803451.518	43839610.4	32623825.66	23805958.83	64605067.74	42495864.16	52822368.21	34154311.67	31190456.06	31268987.5	5783266.465	4823755.159	3954722.894	1062209.653	834623.3422	1235908.8	4611165.528	4526952.87	5735272.3	344532198.7	333707607.5	366096939.9
	C39 H26 N3 O3 P	Full match	No results	No results	615.16907	9.831	789202973.6	0			0	1	No MS2	39751.51963	68444.82798	45043.47635	344928.581	409069.6496	326094.3739	39448.37233	51240.11239	42824.64286	53922.27243	53931.89348	54124.26443	77056.90592	282211.246	259983.3391	89769.59427	96262.19653	76116.44825	101900.0284	74062.86798	115768.0606	66428.02971	316038.3172	75313.00554	40822.57996	57659.58951	42972.5531	3087328.513	2198035.386	2077300.268	45946.0934	58590.54433	46606.34675	10316083.16	10756209.68	9626280.675
4-Hydroxy-21H-quinolone	C9 H7 N O2	Full match	No results	Full match	161.04758	2.809	784368028.5	0			0	2	DDA for other ion	470872.237	975604.7011	1400891.689	784368028.5	454243763.9	251832454.8	523103.7766	940950.0673	1355979.32	1754177.807	569072.7053	3193039.066	838861.8426	1740336.189	333230.9005	160090.3411	684664.2346	1246100.551	803544.0181	1316379.525	1867810.238	576045.7657	223590.9625	1859000.943	319435.9404	880032.7302	1046027.324	2067133.806	3843236.215	3370706.992	561320.6824	762315.8646	1015798.035	72015336.2	72163801.54	75729337.35
	C28 H56 N O7 P	Full match	No results	No results	549.37943	12.245	780432623.5	0			0	2	DDA for preferred ion	20844003.98	10506847.93	12279894.8	1073657.382	1574915.168	443859.6451	3152782.498	41097377.19	7028271.761	25139585.74	90932891.14	39514007.35	200522320.9	89866070.07	146007778.2	63154093.13	152706302	56580299.09	457129841.4	160180200.5	780432623.5	693681095.8	388201305.7	168624437.9	37897169.44	45069691.14	26453137.79	1346424.683	999705.7225	573559.71	13031383.5	27875518.4	12213901.33	185302308.8	181689924	181273318.1
	C20 H17 N3 O4	Full match	No results	No results	363.12142	2.791	780058226.5	0			0	1	DDA for preferred ion	116242.8932	159005.0798	114830.8326	780058226.5	594799061	246649525.8	45363.57144	52614.23678	47868.15021	53421.37723	63871.83613	60599.51038	62709.08757	69191.89478	63361.14751	66165.19681	62160.70368	57848.43096	92987.39366	132244.8676	105350.0647	99601.98903	95126.05468	83011.21746	64535.74461	67705.10242	63994.42367	79145.7017	113248.7853	105988.5854	85865.55294	78675.4212	89578.80328	63868429.45	64679257.29	69074995.14
	C15 H20 Cl N O7	Full match	No results	No results	361.09239	4.251	779787048.3	0			0	3	DDA for preferred ion	758027821.2	678244197.6	767961316.3	13913068.03	9991259.587	7961796.293	435342838.9	343827153.2	431230193.4	115486678.7	65415787.25	125362102.3	163851694.3	276434526	147825174.9	33094356.22	14832431.4	112714799	48774640.87	27872117.98	126379388.8	779787048.3	274160154.9	575559395.4	402568138.4	160671614.3	251539613.2	122551077.8	78790004.26	52323262.27	49389070.17	42720471.44	62127222.1	354773688.2	386077913.5	370804489.5
2,3-Dinor-8-epi-prostaglandin F2α	C18 H30 O5	No match	Invalid mass	No results	308.19843	7.999	779353641.5	9	74.2	71	0	1	DDA for preferred ion	89533.71356	19047.7531	38155.9681	775239742.1	779353641.5	410250564.9	32774.92385	86454.93906	49323.28016	219131.4932	154347.0825	20391.41947	316137.8689	513069.9453	263884.1577	516325.0098	474163.783	183580.3988	217469.2692	289416.7109	245553.3315	149068.4414	393914.7975	19218.57625	44656.83896	141783.0328	64910.61186	69987.59765	159019.1451	20255.56234	93055.63461	113101.3596	117492.221	109734815.9	112461642.4	111887972.3
	C33 H73 N8 O4 P	Full match	No results	No results	676.55166	14.149	775418389.6	0			0	2	DDA for preferred ion	31604175.86	17175469.09	73737634.69	67470994.63	102379694.6	65266862.86	29013652.03	31228079.18	42060815.27	179029119.6	180363338.4	163983508.6	104830513.8	210314812.8	173045690.2	7970436.632	13567515.71	17732973.01	55886353.92	21538879.23	5970525.371	10798446.23	3823087.007	10467457.88	41264886.75	45844609.55	67099697.74	57149300	60351328.17	120011375.7	775418389.6	628038943.1	57343832.35	2363130.861	2456709.231	3168266.781
4-Aminobutanoate	C4 H9 N O2	No results	No results	Full match	103.06383	0.678	775240977	0			2	1	DDA for preferred ion	332845813.4	246055253.5	245980221.6	102913994.8	118006136.4	139251670.1	52929146.19	61034043.88	55767715.33	16613522.56	18460858.02	12984247.02	49974868.66	53127388.65	40758714.53	21651800.32	14771650.34	12428110.55	24874134.36	14245781.29	24605115.11	180310674.8	135899799.6	178800209.8	20800184.1	22874372.54	16879722.78	111952010.6	128416808.6	84655966.39	775240977	487335963.7	497836592.7	164065096.6	79712403.33	96978546.65
	C19 H18 N2 O8	Full match	No results	No results	402.1065	4.865	775176045.1	0			0	2	DDA for other ion	45386.52167	59481.50779	47562.68919	481429590.4	443406483.3	775176045.1	45663.29396	51302.07343	41917.72264	56023.42774	71871.73527	60387.10997	60587.11336	89518.72387	53090.02826	109906.4544	86182.50511	63692.85632	311144.2435	231820.9087	131999.7302	49269.0674	62693.5033	41242.4907	40607.91801	62206.57492	40150.43114	49864.69844	48687.56127	42361.22447	65173.57871	78209.13124	71330.69242	70435868.02	80525728.85	72747413.9
	C43 H77 N5 O7 P2	Full match	No results	No results	837.52947	14.172	773913432.1	0			0	2	DDA for preferred ion	1967821.595	1399505.766	1139554.111	1228797.498	1141837.864	1083696.642	1498922.132	1984996.99	2419373.843	49538294.93	60233175.75	31846775.69	13468601.45	73706562.6	24645496.55	23868242.89	1473531.702	9542393.002	2021787.449	1574184.832	2095306.184	2419279.037	2440850.451	6108210.094	1961767.365	1550363.991	2631512.826	1227299.949	1438690.845	1663739.882	1142958.394	1229320.523	1151392.771	2047731.745	2128820.525	1867850.468
Palmitoyl sphingomyelin	C39 H79 N2 O6 P	Full match	Full match	No results	702.56697	13.475	773646978.6	5	95.7	9.8	0	3	DDA for preferred ion	28250865.46	7984938.303	51272157.03	515000813.1	376096647.5	426054408.8	22337012.08	15333719.78	31248501.13	2848391.968	2430733.37	2243228.652	340879151.7	33503883.99	32344283.01	293801452.9	246941326.2	359583072.6	2900773.61	25672604.11	52824035.27	49644672.14	17636306.51	25209330.51	285224381.4	18321817.71	245091285	140545326.4	3081579.407	65499706.4	110808469.9	104941928.2	23397399.44	10751520.87	12720352.59	22879925.65
	C28 H47 N5 O3 S	Full match	No results	No results	533.33837	10.37	771275303.9	0			0	1	DDA for preferred ion	80754.30363	95001.08127	79875.19385	362934163.3	327071942.2	771275303.9	74804.75573	102559.7765	77503.27683	89693.66918	122058.5414	89412.80493	138512.0478	141296.3374	116654.1489	132266.2639	188622.3074	115873.9017	130892.7978	122670.584	130347.0772	138221.549	147888.0376	103153.1118	78619.09753	116009.1081	81128.22266	85346.40802	87147.0442	76431.50256	97692.5808	119434.4696	112757.1886	147958.8332	145073.2546	145313.7403
	C13 H25 N O2	Full match	No results	No results	227.18839	8.958	770108483.2	0			0	3	DDA for preferred ion	618707393.9	725341466.9	642443571	486628325.1	514333507.2	519470462.9	687291171.3	722356222.1	667640699.8	645573579	632442720.4	627199124.3	647960071.1	758902087.8	652929188	601961351	667608198.6	723997231.9	612415536	759966917.1	705685400	734471296.6	743759228.4	754724598.9	745346910.8	649999504.2	718165150.2	751431072.6	770108483.2	755276594.2	723048139.7	720827130.6	767057626.8	536795333.7	552896099.6	543861087.8
Hexadecanamide	C16 H33 N O	Full match	Full match	No results	255.25599	13.148	770074465.9	6	99.8	93.4	0	2	DDA for preferred ion	183205711.6	81097482.65	216539228	111372924.4	108711756.2	246658267.1	105318598.3	88483204.2	250430161.8	101419783.9	102358092.7	166521295.3	260106562	130682996.5	154719152	220977360.9	190458061.2	346519451.2	156216995.2	102016452.2	284881022.4	368774959.9	335713479.3	194361367.4	300446760.5	288017148.8	203383870.6	415663540.8	230255765	280605119.4	358287133.3	244079476.4	190498353.5	513681361.4	515409409.3	505817732.1
	C12 H17 N5 O4	Full match	No results	No results	295.12797	2.545	767733990.8	0			0	1	DDA for preferred ion	10302828.46	36951719.33	6792564.82	2979456.732	2858026.995	5769431.441	7554610.531	62344988.14	12110991.85	100718585.1	389404510.7	118553386.1	30207078.64	213074941.5	18840432.44	109111984.4	188062544.9	83331789.79	558619806.3	767733990.8	620245391.9	19425727.89	28470629.75	20496684.29	15428803.21	79042995.18	9689090.278	10286822.66	10700353.87	3296765.248	18680865.89	85247979.34	8680874.54	173514951.1	169143595.3	174332481.3
15-deoxy-?12,14-Prostaglandin D2	C20 H30 O4	No match	Invalid mass	No match	316.20353	8.198	766597209	73	90.2	82.5	9	3	DDA for preferred ion	444621.9558	521479.9651	282312.5371	624262673	766597209	208984557.8	13915960.89	100154602.6	8686626.206	20949051.86	160695365.9	18346670.33	95724543.31	216847574.9	77760632.94	17771482.93	93687586.47	13158064.38	108298534.2	191118261.1	86451035.88	7403009.688	168265155.8	1589848.9	9340930.19	155303455.8	5832597.542	526407.7307	1160515.524	653426.2045	83494960.39	204834582.4	90473333.31	183206062.6	195347132.6	176091797.2
		No results	No results	No results	220.11368	2.876	761747900.4	0			0	1	No MS2	74956638.6	116777979.7	80531849.91	429571313.6	598446944.3	761747900.4	9640819.338	15573151.95	8986067.119	16441102.39	24460488.57	18554429.42	15315408.91	21303994.47	13157005.01	19082765.72	15913799.05	15166377.47	44959134.91	57942982.43	53669050.91	67211397.72	56942574.03	47820349.5	37172325.05	43266435.67	30550578.48	94058921.54	133092829.8	60093119.69	57677463.04	44916503.74	53606340.08	176568874	191145634	181662796.2
	C17 H14 N2 O7 S	Full match	No results	No results	390.05204	4.809	758125193	0			0	1	DDA for preferred ion	23031.70471	31831.31462	26169.20873	257421411.1	262838362.7	758125193	54670.56702	59490.16744	47762.94584	25093.40514	31693.22904	24653.93142	32063.75736	54874.10736	26047.11059	45811.02927	43971.41643	31932.002	65123.66269	70867.50849	45411.9816	27129.96722	35177.22271	16977.25821	22069.57331	30079.95902	18328.05357	20518.91236	23170.53639	19300.44531	37527.91905	39618.99567	33375.56708	74033578.86	63601499.12	64351412.92
N1-1,3,5-Trimethyl-1H-pyrazol-4-yl-2-cyano-3-dimethylaminoacrylamide	C12 H17 N5 O	No match	Invalid mass	No results	247.14178	1.088	752204382.5	2	71.8	45.3	0	1	DDA for preferred ion	45398224.45	43418447.18	51675972.16	308252729.1	570301483.1	236942513.2	35552565.9	39545072.09	31621507.42	236159163.6	233717197.1	210146747.3	320417219.1	278685725.4	176244713.5	140851382.5	128196975.4	142657834.8	255939083.6	506454432.3	281666150	156298990.2	33859544.64	23277818.82	752204382.5	220530560.6	270876356.4	86263302.27	47212770.33	31149150.45	60517378.5	47917987.13	256545815.5	252823795.4	199759162.2	229569718.2
	C48 H82 N O8 P	Full match	No results	No results	831.57681	14.622	738465676.9	0			0	1	No MS2	738465676.9	126718999.3	108146632.7	65787178.77	158017738.7	63805727.7	497694690.3	524539613	372865655	8766878.59	5766159.36	807752.8551	295504937.1	4179366.104	4942210.819	182227817.2	25468379.32	64710593.49	135669210.4	83642661.51	33318130.26	162868368.6	89019912.34	82128585.89	43099726.03	81972958.3	30747380.8	9738684.339	17924359.77	5392520.899	2202267.114	13101472.92	39042990.36	93359914.38	5741794.258	42493181.24
	C28 H40 N4 O3 S	Full match	No results	No results	512.28059	9.408	737855597.8	0			0	4	DDA for preferred ion	140885.16	144046.0846	135636.8921	648069831.2	737855597.8	582765259.8	543978.4905	1628700.595	1101696.008	370022.7848	192217.8763	147921.003	248702.7017	267678.1135	385240.6724	363736.5126	246477.4165	348508.7917	224256.8149	231549.738	225778.8265	324951.8711	996316.3215	153312.535	255885.4528	219505.5836	145137.1815	147184.9437	156630.6356	142556.5595	168859.6459	380178.0386	160113.3408	46740919.91	55895208.77	53528936.97
1,5-Naphthalenediamine	C10 H10 N2	No match	Invalid mass	No results	141.05773	4.177	736791213.5	4	84.8	9.2	0	2	DDA for other ion	4374825.109	9363348.684	5218365.65	171863942.3	260991155.3	230305847.8	5215942.235	12704649.08	7236207.14	2137906.423	5465889.966	3196509.74	6998727.235	13848059.67	6509494.791	21002159.8	11755792.93	8797858.463	36156683.66	110822958.6	26875907.64	8736338.202	10734883.73	4470533.656	7372071.961	6413618.984	7755486.272	605048081.3	736791213.5	554170927.3	6531417.837	12531146.55	5658648.284	105013907.2	114364556.2	111901424.9
	C23 H42 N6 O P2	Full match	No results	No results	480.29075	13.089	735952028.4	0			0	1	DDA for preferred ion	378430.4293	314058.4361	392231.4932	735952028.4	410590361.5	310576292.8	375615.2017	459903.8305	408660.3162	398106.6697	375993.2145	385617.083	474421.5271	416096.2943	385561.3378	353306.2282	325902.3271	386470.2319	382117.5473	344245.8544	508447.5432	621267.8913	487571.039	503718.4468	525347.9561	474291.1537	381837.3502	463824.3157	385128.3379	409323.4434	453084.5017	426797.0139	415439.6476	22057977.75	18605566.44	16167619.82
	C27 H44	Full match	No results	No results	368.34409	14.988	735814995.9	0			0	1	DDA for preferred ion	530430250.1	349793805.7	245481768.1	545355696.5	458004173.8	463740624.6	714827849.9	702783281.1	687910771.8	1491929.817	2156794.789	2008497.462	641350350.2	1452036.853	1176981.415	235909676.6	231045011.3	307746731.6	431871206.5	239466479.4	323242685.1	642322993.7	624234692.6	673224951	425334150.3	302166788.8	412210994.6	535378196.8	735814995.9	618168224	424083912.1	327335633	437580956.9	354297527.8	621064307.2	254983425.6
	C24 H33 N5 O S	Full match	No results	No results	439.23898	7.886	733614004.4	0			0	1	DDA for preferred ion	112461.5249	89834.18432	127977.3151	468703098.5	439387178.6	733614004.4	188622.5507	560323.9601	91198.46202	422596.9513	550539.0178	196740.7094	559665.0201	645826.2486	534976.4982	919450.1786	204581.1272	667561.7868	879706.8133	161689.5597	950414.0189	341052.2565	627682.2265	81662.59786	87078.81962	646636.2929	200485.9811	71187.8956	72943.05788	70084.29817	442786.3291	113224.6068	573522.2047	73299927.67	69066589.04	71833862.95
N-Acetyl-1-aspartylglutamic acid	C11 H16 N2 O8	Full match	Full match	No results	304.09071	1.167	728083282	3	99.2	97.4	0	3	DDA for preferred ion	514881018.3	305518816.2	728083282	4561254.51	4669881.987	1365201.387	2913864.876	1366219.196	1753519.316	1488663.505	2074684.563	1950652.172	613396.5124	1306681.513	420828.2761	4426552.321	2417702.41	1874868.247	1792528.186	5254555.667	1176011.414	311453.9563	373593.649	218690.2704	4163839.761	1028927.362	2661772.471	5225520.474	4726753.802	5837155.856	150228.7337	408118.3055	111569.5143	50682081.61	53193413.34	48950541.51
	C19 H16 N2 O7	Full match	No results	No results	384.0959	4.856	727678506.7	0			0	1	DDA for preferred ion	24198.36735	31493.56726	27952.60482	450193906.5	416040871.3	727678506.7	24345.93181	27352.31459	26168.22694	29869.56115	38319.27603	32196.11058	37747.2275	62202.81151	31817.75057	58597.94185	49300.10996	35296.72828	165890.2781	123598.0926	70377.23632	26268.39309	34953.66321	21988.92763	22367.84308	33585.81958	21871.31848	26585.9609	28007.21509	22585.39393	40834.76598	41698.13456	36291.07168	66256997.76	76305308.12	68330901.95
	C22 H52 N8 O5 P2	Full match	No results	No results	570.35094	11.146	727614478.2	0			0	1	No MS2	66846313.37	71517728.74	45343493.22	1091917.026	768704.1664	168506.6082	7057366.642	60335721.67	24774238.13	6772682.447	12065457.01	7579154.655	66252950.08	18145696.68	44200272.61	27131429.32	22469461.09	17380870.01	142745001.5	53558607.41	199782594.9	727614478.2	359332424.9	260335170.1	71929500.23	70971292.76	37268201.15	707761.6152	505175.1992	294281.6208	2673224.335	6415388.387	2335847.008	133804915.5	131955356.4	134250246.6
	C10 H26 N7 O8 P S	Full match	No results	No results	435.13088	1.304	725760687.5	0			0	1	DDA for preferred ion	181689.3321	137818.1878	114327.2696	590831624.7	725760687.5	676350894.5	34640.62092	60720.48731	41862.01795	67210.46832	436545.8435	208387.6176	146043.2527	148950.8834	133272.673	178439.5974	75782.02436	115563.1903	1326054.228	1904936.581	932768.4499	252185.2644	97520.40289	52357.62044	52897.66177	140708.6102	72785.59419	805078.5633	849571.2217	669685.2175	162669.7118	469142.9706	235713.0185	119442405.9	142504243.1	121652905.4
	C12 H23 N O4	Full match	No results	No results	245.16269	4.716	722716861	0			0	1	DDA for preferred ion	82328000.12	198947131.7	65308168.23	37970062.05	51450391.45	30755003.27	206035419.7	273921972.3	341927357.2	13780784.02	14791187.77	14260519.72	7194222.322	15268450.87	18824246.34	12062283.4	33482892.62	25867659.34	54075091.2	143640192.7	154475869.2	620789322	722716861	503450576.2	6166541.534	9168297.958	5884964.554	11064318.25	9741566.362	8465079.057	5232617.855	2154565.999	15734638.25	261388449.1	153382027	140188435.8
	C7 H14 N2 O	Full match	No results	No results	142.11055	0.592	715785248.2	0			0	3	DDA for preferred ion	5926652.261	7508719.457	6301450.073	550313371.5	715785248.2	236809437.6	706587.2269	35841191.82	2587059.134	12209015.14	12152385.26	26060514.56	26495266.08	26011184.43	22628631.48	23984935.51	19818540.43	22041417.49	52782977.17	48173342.87	33131065.91	13259669.88	15700262.35	17280913.7	12142395.28	6812255.751	10505306.61	6912963.03	6381382.112	8774661.216	8302937.07	7805029.645	6733520.438	81643119.66	88165051.3	85061693.55
4-Hydroxybenzaldehyde	C7 H6 O2	Full match	Full match	Full match	122.03688	1.111	715666247.1	2	98.5	84.6	10	1	DDA for preferred ion	6513853.198	27929318.96	5261169.915	509862977.9	484980250.3	624122200.5	6437832.94	24699557.1	7516874.201	17292624.62	58332406.22	27644003.86	35718751.58	94892986.46	20580652.41	127084234.6	97725485.91	66840441.15	208422190.3	483311152.1	155381621.3	5764951.352	13175881.6	1774633.835	26121294.66	36733714.81	18739840.53	715666247.1	575398378	527530250.6	13966009.03	40784783.98	11333871.75	276973322.4	279884409	293535577
Paracetamol	C8 H9 N O2	Full match	Full match	Partial match	151.06315	1.094	712295446.5	4	92.7	65.7	10	2	DDA for preferred ion	1033540.651	1254150.532	1227403.006	571254722.7	712295446.5	617040653.3	2727721.938	3058235.062	11079508.59	802113.5576	1704344.97	2789220.635	16496524.9	5101230.062	4662989.073	1292898.428	2350352.178	2508754.786	1592360.846	2411925.682	2360281.102	1469370.736	1096019.762	916186.3257	1074288.436	1741730.739	2069531.279	29534202.7	27815416.95	9314069.66	4187009.854	2183679.773	1258940.104	154109111.9	133670859.5	172875784.5
N-Acetyl-D-lactosamine	C14 H25 N O11	Full match	Full match	No results	383.14241	0.726	711633262.2	1	94.4	83.9	0	3	DDA for preferred ion	4341935.533	4242792.018	4160304.372	604728866.5	711633262.2	693666955.3	995451.379	1430920.735	1027438.784	5944687.678	10615555.14	6124653.822	5403241.323	8022164.171	4795433.227	13208930.17	9943959.718	12471646.11	28692402.78	16283805.7	18023893.27	9002876.363	6724140.767	6767427.555	5906516.887	5814746.716	5306548.128	2575473.323	3300166.626	2843994.746	4067167.965	3736398.351	4713571.453	111344960.5	111086113.2	116529693.4
	C8 H13 N3 O2 S	Full match	No results	No results	215.07272	0.729	710233395.8	0			0	1	DDA for preferred ion	1182674.965	1155669.83	2239831.713	72639833.49	34496734.58	24860997.54	271145.3028	389760.3079	279858.169	544632.3477	761058.4164	729035.4399	1471757.974	1537490.777	1306200.606	816553.8658	855608.2044	755329.503	1066858.739	1289667.276	714819.8986	1663605.829	1249237.318	1943435.582	1608842.324	1583845.572	1445420.268	70284380.41	119696334	101512600.3	346797.0984	404368.2317	385762.1197	2569200.73	2889218.776	2595181.442
	C8 H18 N2 O2	Full match	No results	No results	174.13673	0.627	708710237.7	0			0	1	DDA for preferred ion	1845491.366	2225477.684	2247000.576	547648846.5	708710237.7	232191223.3	370189.118	537897.2257	399174.2393	6689480.72	5952623.716	13443914.73	2339671.381	2082195.661	685250.0393	12556825.95	7084666.2	5636523.286	18098011.1	20971268.19	7031865.852	4128188.784	7759746.051	4928562.069	1823316.848	1087335.801	3100754.87	3357983.919	3401711.872	3055422.579	3017086.128	4261861.813	3533416.959	78222667.05	85766898.05	83241357.42
L-Isoleucine	C6 H13 N O2	Full match	No results	Full match	131.09465	0.702	706476143.2	0			1	1	DDA for preferred ion	575384063.2	356043679.1	335371871.3	9939458.329	9721463.481	10110679.59	50214636.77	46958742.9	37343900.2	34806511.14	46001011.88	28418347.39	65319019.86	65676957.56	155199128.4	62422414.23	45136598.74	54256525.04	68218807.91	36666131.85	63514839.41	706476143.2	523399964.7	416748195.3	12195703.53	109409599.2	21189757.16	128132237	87808304.35	75984591.03	48613917.16	16836559.72	20632183.45	110223451.1	76203994.9	70740464.34
		No results	No results	No results	855.56144	13.22	706428861.2	0			0	2	DDA for preferred ion	1587729.352	1076092.473	1472238.359	1108152.204	1127531.444	1245104.795	38227560.11	24003231.26	26974478.96	24717069.2	12870010.52	43736983.45	105705510	3737521.263	65736195.85	6051508.525	4254394.187	15024079.72	29859158.99	1254488.609	124067903.1	4529215.92	5225442.467	2127781.86	3087975.284	45925059.27	1645239.646	1853188.054	2092280.362	1312631.639	58590566.48	81351926.66	51311120.82	142195479.2	141780643.2	145779010.3
	C7 H5 N O	Full match	No results	No results	119.037	1.104	703790711	0			0	2	DDA for other ion	1486464.612	1843495.643	2010164.026	562674186.4	703790711	595267334.9	2954939.973	3101958.146	10177994.94	1385073.345	2350111.207	1647829.393	16088509.21	5436362.766	3007644.069	1333741.078	2509766.776	1022011.187	1603388.549	5699653.551	2865008.655	1167428.861	1445273.863	1837462.839	1243778.944	515467.8206	1637515.362	27303213.9	24588929.91	10435725.71	1632234.102	2370787.928	1488144.736	149202575.7	132653380.8	168905430.2
	C25 H48 N5 O2 P	Full match	No results	No results	481.35301	11.49	702195266.1	0			0	2	DDA for preferred ion	31916599.84	38087731.03	21034851.4	12588285.74	17996218.4	11823622.97	182695286.3	138881846.3	170083974.4	19154919.61	159413138.5	35956156.08	318657249.7	323148447.9	152579986	12642978.05	46934725.81	17573214.06	126720127.6	90226289.28	284924440.8	170405908.5	400137907.8	145159621.3	220938908.6	615354798	163947892.8	14977515.46	23542371.93	14735293.3	291140200.2	392960609.4	212230463.8	410784282.1	422494551.8	457139108.9
	C13 H22 O2	Full match	No results	No results	210.16189	8.926	699897352	0			0	3	DDA for preferred ion	553902066.2	644823883.5	565211257.1	485127285	532184303.2	523042128.3	622262472.3	644005019.9	595389223.4	579652103.3	563451421	546641741.8	586308011.1	699897352	578341850.5	542584161.1	617859947.5	652093476.3	557834343.8	683352103.2	638098239.6	664463922.5	691850706.7	673667096.3	684448943.9	582109449.9	630133671.7	685435840.1	692003379.1	677012993.2	654733523.2	641950177.7	686957158.6	524677173.7	547599299.5	535490924.1
	C17 H41 N10 O4 P	Full match	No results	No results	480.30455	11.289	695271008.7	0			0	1	No MS2	217823783.4	178529334.8	175271117.2	68111529.63	7555224.68	5953631.438	97927301.31	255691056.2	134832015.6	5803571.179	11199000.24	7653780.694	447995404.4	251138753.2	237725540.5	7975032.115	10215332.78	4761202.772	135863802.8	8631507.359	31185550.44	695271008.7	547620772.2	403703938.8	404828828.3	177844152.5	365571984.1	7014518.537	10025268.71	6604827.479	59535330.82	118704983.8	5683023.986	412880747.7	427317298.4	402132328.8
	C44 H74 N7 O6 P	Full match	No results	No results	827.54321	13.818	692786182.3	0			0	1	DDA for preferred ion	254608708	17021456.35	95512144.15	202970809.8	13339904.62	422467705.7	336516127.2	450222097.3	548942594.6	3267971.084	7133944.338	3321941.693	96805876.6	5208078.927	848428.786	106213723.2	26247004.82	95732081.39	128687502.4	18237307.95	171296184.6	287573757.4	125311128.4	268743659.6	401283988.9	139150946.8	340443474.7	14427227.31	6596822.564	24160396.86	493088879.3	217430020.5	692786182.3	55033153.77	6913714.794	26921258.75
	C15 H10 N6 O5 S	Full match	No results	No results	386.04169	3.921	691671251.4	0			0	1	DDA for preferred ion	58761.80773	72172.00737	62603.77372	342955292	691671251.4	116594730.2	61196.18527	68674.04429	64037.76531	74841.24687	91160.2463	71729.96997	83710.76735	108046.773	77741.01598	86914.95791	85485.73039	73212.25387	105267.4118	124402.4336	92953.16208	67563.0395	78366.84777	62494.38171	62711.57418	77184.82614	60969.57765	77266.50171	174732.7605	74412.10392	76909.35911	85517.25568	74752.23403	208622.9322	227777.8704	253938.5402
	C27 H46 O3 P2	Full match	No results	No results	480.29076	12.892	687936625.5	0			0	1	DDA for preferred ion	201140.6291	116402.0271	239351.3707	687936625.5	149286064.7	80431928.28	183965.9394	184677.8003	193247.3218	262541.1691	242994.188	249595.4856	262988.0548	259529.3169	264281.4949	145410.3879	124309.587	139718.277	149105.7879	144435.8807	162720.3435	155570.9462	183728.6244	180686.0004	273340.9093	245418.6603	268681.3189	290339.7335	237743.4268	248506.9599	301075.1231	282471.4468	272284.5388	21678666.48	18605566.44	16167619.82
	C8 H6 O2	Full match	No results	No results	134.0366	0.897	686687659.2	0			0	2	DDA for other ion	2300026.35	2785350.932	2199610.001	542859394.7	686687659.2	419517714.7	2040274.032	2865625.276	7160728.986	1398714.035	2196589.858	2336331.958	8781524.068	9778443.057	7359226.122	8515771.077	8935301.413	6453729.909	2994937.818	4243052.814	2640880.369	4558860.22	6288637.719	1962598.131	2697742.847	1912749.926	1305856.945	49725672.27	41111875.59	18489247.15	2976296.274	3172331.811	4229080.716	102486630	69921749.69	89779775.12
Phlorisovalerophenone	C11 H14 O4	Full match	No results	Full match	210.08907	6.723	684778886.1	0			3	3	DDA for preferred ion	148310.6201	161673.9612	287813.7766	581031460.8	356125176.3	684778886.1	193941.3694	114313.6703	105608.513	256540.2899	425831.9312	256887.1669	529532.3501	203243.7821	254957.7359	472474.3326	284892.812	429809.8853	1791517.966	2087638.251	2999273.284	1266535.27	757109.9876	1015886.631	217663.589	241555.902	201474.0258	164449.4762	133462.8448	162080.8807	333146.8565	194056.5299	428503.4685	102952152.4	102112901.2	100348913.7
Prostaglandin K2	C20 H30 O5	Full match	Full match	No results	350.20895	6.132	682116995.4	14	75.6	72	0	2	DDA for preferred ion	243801.786	214996.3077	165755.468	375257973.5	682116995.4	451917045.7	1522086.47	4351030.694	525194.8674	1967000.563	7265548.01	1443230.313	3721439.483	5895498.46	4474755.722	4926362.225	3634128.884	3744022.231	5198788.884	3760741.675	3338514.928	1338264.931	13479187.67	828423.2706	1813594.702	6759870.963	1366364.863	191575.3353	291575.8743	330424.245	7192664.373	9050138.332	5654618.904	88900494.28	93952647.11	126990384.2
5-[5-hydroxy-3-hydroxymethylpentyl]-8a-hydroxymethyl-5,6-dimethyl-3,4,4a,5,6,7,8,8a-octahydronaphthalene-1-carboxylic acid	C20 H34 O5	No match	Invalid mass	No results	376.22212	9.118	680150755.1	16	97.5	9.9	0	1	DDA for preferred ion	40473.45815	38979.99083	39876.09614	662118843.9	648055024.2	680150755.1	41418.53307	48373.35958	39662.44066	2541434.182	887161.3547	470944.052	56491.6659	1966350.517	47606.16282	10670644.99	36898333.2	3181947.276	1925551.058	1136907.066	1090169.558	37007.98161	4991160.076	38673.34555	37661.57917	44146.63617	40510.37585	42515.88585	42211.41198	42604.11129	43768.47552	140815.6379	46003.66832	561501981.2	583663976.2	595809861.8
	C7 H5 N O	Full match	No results	No results	119.0373	2.034	676620390	0			0	1	DDA for preferred ion	464478.9479	987368.7128	1187569.231	667222630.3	676620390	418323131.7	639898.6719	759084.9017	172590.6677	805631.1241	997559.0687	1146001.78	848508.7234	1420144.331	1400379.068	502457.2352	804229.8676	1001176.662	687083.0398	1024481.296	1443324.22	986113.7242	869280.3578	1740567.811	482253.4345	1150771.016	1105568.321	1052908.969	1236471.837	888387.5346	545823.0214	930692.3309	992988.5268	238436949.5	232067689.7	246853038.4
	C35 H75 N9 O3 P2	Full match	No results	No results	731.54622	13.209	672833189	0			0	2	DDA for preferred ion	26412123.81	9659506.471	18512581.55	62663581.98	162363123.7	36096736.21	8478405.101	4252305.07	10971661.03	22274158.35	34500985.4	44994612.99	11100699.85	7020339.661	27072659.67	188904679.7	54684928.12	117620526.9	133668136.3	137171312.8	68402774	672833189	5262908.655	5827865.395	63799627	7834276.767	58123985.7	18702972.31	30284269.43	56434267.93	30497801.63	29534543.43	38265918.9	48527570.25	130889191.9	32652876.39
8,8-dimethyl-2-phenyl-4H,8H-pyrano[2,3-h]chromen-4-one	C20 H16 O3	No match	Invalid mass	No match	304.10566	3.829	671502876.1	24	91.3	9.6	1	1	DDA for preferred ion	31186.2691	35129.47042	33102.10178	379556450.9	671502876.1	132073747.3	31517.32986	36581.76751	31854.21104	202625.3983	253099.4765	33606.66482	38813.40328	59232.87235	37818.47543	37176.08184	37654.90534	34103.00014	622529.4156	792731.5107	840586.3803	195305.0839	1570720.332	33465.31487	32373.98706	37572.39729	31111.17123	40513.70929	44621.55025	42804.39905	718321.7814	935322.3	550989.1651	62503812.45	66569201.98	66715046.35
	C6 H9 N O5	Full match	No results	No results	175.048	0.837	667663925.9	0			0	3	DDA for preferred ion	575563555.9	587333371.2	667663925.9	20876230.14	7199391.381	6018911.896	22588271.81	24616140.24	18759579.61	7367473.683	1724388.181	1589585.182	811709.4976	1318335.036	1037690.902	2335348.421	3228529.757	15306043.78	1931309.932	3913077.375	2276077.657	2795323.097	3293088.125	2011105.024	2342209.825	1910464.845	1754591.93	7146615.03	50339540.87	35536493.72	462417.4028	826630.4249	794565.4492	31298961.97	29103264.27	32706159.31
N-2,5-Dimethylphenyl-N'-2,6-dimethylphenylthiourea	C17 H20 N2 S	No match	Invalid mass	No results	284.13704	1.809	666388320.6	2	67.5	43.8	0	1	DDA for preferred ion	24986013.17	67927032.62	58424491.09	7699484.543	1662390.381	2832546.056	483097847.3	643308304.8	666388320.6	694927.4276	5493899.366	3011875.542	366295.7423	791793.9925	3126451.575	4632886.748	2030071.147	7684183.225	7039042.944	11101197.32	18428097.83	345205.5089	3669586.013	5429507.652	4142093.916	1205246.008	9291333.948	48759857.88	21173658.93	15654795.81	768451.6488	2702266.283	1649637.798	439815735.3	444960946.4	462477259.4
Lagochilin	C20 H36 O5	Full match	Full match	No results	356.25592	8.559	663906911.6	3	66.7	66.9	0	4	DDA for preferred ion	1762564.332	898914.5406	2696977.757	638636339.4	663906911.6	512687505.7	11130860.58	13217103.13	12253455.75	1523911.168	1095899.798	1501285.515	328104.4001	307087.2556	1028572.726	1355162.874	572506.0054	1886455.184	2539185.66	1494419.635	5775134.827	2521109.134	1786009.684	2134687.235	316142.2264	902036.674	423610.941	101999.0142	341234.967	99612.28629	5456702.157	6702616.568	15629108.08	93773056.9	116738947.1	103739727.5
	C40 H78 N O8 P	Full match	No results	No results	731.54588	15.61	662563235.8	0			0	1	DDA for preferred ion	13228571.99	1302879.629	11400969.83	52914308.74	24936069.28	642969887.3	357343839.8	21916633.01	14661521.65	7604024.937	4872373.376	6301238.078	145839315	3057472.171	1380281.867	160845537.4	55128387.07	234042921.9	26280640.92	18757144.91	54785640.01	366074331.6	389287529	7448203.052	662563235.8	129192278	590146812	1430180.723	8536049.828	29829097.16	16649576.7	126836289.5	395124367.4	7149066.353	127254230.4	3573406.507
	C11 H20 N2 O5	Full match	No results	No results	260.13701	1.442	662467896.5	0			0	1	DDA for preferred ion	20685785.71	67477587.99	13359023.82	103966567.7	43831410.3	36613808.42	7466388.304	65308200.67	13805694.1	151710464.2	499712038.4	195463946.8	3424068.246	288255462.8	32578141.94	95038727.57	221687314.4	113109734.4	395619113.1	321777977.8	472086817.7	34576565.73	324465219	29419042.06	21602218.31	124632768.3	12296976.47	2225645.992	1825364.968	1291903.741	36728842.58	112474161	28031808.03	211202691.4	214759903.5	210174328.5
Emetine	C29 H40 N2 O4	No match	Invalid mass	No results	480.29068	9.165	661442453.4	1	72.4	45.6	0	2	DDA for preferred ion	272375.6876	265888.5594	268355.599	661442453.4	594651766.8	622065307.4	278735.7923	325539.9385	266917.754	210121.1551	237754.8986	379177.4462	380173.9966	378450.3596	320376.9069	989769.6892	1081298.984	453882.5396	549443.9529	730430.1726	501437.0703	951421.056	361460.4772	633238.3569	272207.2708	334656.7465	274356.3368	286120.6868	288106.2822	302266.0053	294550.2846	322571.3544	309592.542	251793066.7	281999228.4	281043643
	C18 H26 O	Full match	No results	No results	258.19823	13.523	650128442.6	0			0	2	DDA for preferred ion	314585.3401	238642.7948	239249.5619	220503.4977	204286.4451	219881.4199	1414837.758	4198600.642	5075773.83	4275044.412	798465.6093	7508583.566	14774596.28	977487.6703	9037015.624	650128442.6	188432485.3	517323040	27484064.78	2121136.046	41128623.71	4760826.103	8083199.721	590393.4325	413464.2786	397895.3275	215677.0524	226752.8927	213022.5993	201313.835	480912.6497	547277.8164	280573.2471	49918602.55	38953210.03	44248186.25
Uracil	C4 H4 N2 O2	Full match	Full match	Full match	112.02753	0.814	648370703	12	99.7	93.4	4	1	DDA for preferred ion	55921132.73	95559267.65	56424809.82	5232400.737	25227001.58	7658612.518	39868011.71	88754231.36	33011890.24	203990307.5	299927101.2	151798766.2	39394687.39	68801086.96	33909193.78	133483423.6	204016896.6	148084929.6	186504997.8	225548684.7	217182834.8	314793177.4	648370703	192942989.4	56402998.83	101821007.9	48403638.06	10840824.34	13483553.47	11617983.54	37649733.45	68614289.68	68330803.34	87200190.56	79272646.79	92595277.63
	C59 H98 N4 O15 P2	Full match	No results	No results	1164.65084	4.901	648367518.6	0			0	1	DDA for other ion	37218.36979	46853.25263	45108.15156	648367518.6	195242754.1	179075404.3	67701.57346	95909.92035	26487.19383	41498.05235	64033.94904	43515.65519	52324.67987	77115.43154	45092.00468	90519.23903	76102.27821	53268.34889	117063.7783	122192.0542	81017.60128	37055.04986	53615.03287	29359.91025	32385.52138	46985.98174	29642.67102	34918.51596	36312.80383	32896.38058	56715.87704	67302.4479	59263.98379	38091888.83	48556966.61	45678271.57
	C11 H11 N3 O4	Full match	No results	No results	249.07484	1.482	645113451.9	0			0	1	DDA for preferred ion	21105.40355	29343.28722	21523.25904	643392923.2	580933706.1	645113451.9	27532.3095	52077.76165	23758.93371	193932.7543	52524.29419	36974.11094	146413.347	315391.5448	33007.03416	33824.5181	185220.206	29598.42453	460024.3335	99795.95924	64497.93797	330619.8472	50513.99946	25435.18857	22999.49864	90539.16668	21319.44957	32240.3974	36120.52552	28241.34294	25313.69849	31226.35884	25182.93249	103191243.8	101593889.3	102365078.4
	C44 H73 N9 O4	Full match	No results	No results	791.57911	14.325	642403501.8	0			0	3	DDA for preferred ion	59538737.28	4522591.102	4472453.489	47668343.29	37974277.73	49388323.91	10609947.42	11932984.95	20582688.85	4247857.919	22979418.74	7317513.72	3115791.128	31218744.78	51414390.98	12134081.98	10613590.28	20975242.54	45198008.24	34737591.23	49226934.07	18981046.75	642403501.8	82023489.11	68001504.61	60028062.56	95139321.68	28896408.84	4731679.604	23219971.27	11565781.49	18836949.41	8268696.953	39029000.79	294261673.8	79172459.65
		No results	No results	No results	837.55084	14.287	638940516.4	0			0	2	DDA for preferred ion	930849.84	734128.6207	655188.9309	697926.0273	762625.7695	654984.9001	12131887.13	12248261.87	10219375.9	7572048.679	2553115.536	10417532.93	97548505.27	3328835.873	47985248.51	3343230.889	3629028.976	9893200.918	29928476.58	1943458.216	68143068.06	4315381.021	9927641.6	1214705.631	1714332.972	41256492.56	1771938.814	974979.8691	650180.0927	783131.5963	25740642.29	103796964.8	30253270.87	160166711.9	165956377.7	143691193
	C40 H84 N2 O4 P2 S	Full match	No results	No results	750.5646	13.222	638324407.6	0			0	1	DDA for preferred ion	150742692.6	49180894.88	4003700.688	20676044.86	17923125.03	12568730.47	111506100	294580974.5	169502863.6	15946561.27	14751804.57	15382790.39	10702584.3	8883272.059	11083835.03	3573675.045	2126476.202	2324334.145	23440045.47	11434685.79	6423246.711	189167041	638324407.6	500657342.1	8220621.089	6315929.754	3143202.294	30372034.24	35303576.8	11487746.1	3339150.54	3155494.501	2472745.415	2280538.006	196776129.1	2797774.399
Creatinine	C4 H7 N3 O	Full match	Full match	No results	113.05918	0.715	633580034.1	3	94.6	9.7	0	1	DDA for preferred ion	72313621.32	66274009.8	64553601.16	9262785.614	6330033.411	5432269.122	5710774.794	8339309.758	5859032.372	5167740.517	5998562.016	6010187.048	242659996.4	222233700.9	80071062.7	10087161.95	7969026.269	8654778.409	20077154.35	25687128.43	24570324.34	32792483.02	37540433.6	19612259	633580034.1	313387361.5	138441440.4	7644274.854	10153529.09	6443857.793	2150596.972	2936108.619	3505566.452	64127014.18	118642039.3	51837615.17
N-Acetyl-L-glutamate 5-semialdehyde	C7 H11 N O4	Full match	No results	Full match	173.06867	0.791	633253898.7	0			2	4	DDA for preferred ion	8623348.253	14236644.07	3930942.703	10491724.65	15769308.49	10738540.88	17999929.36	10361294.04	7270253.963	33582424.58	50650540.85	21941935.69	23275719.38	40499710.9	21829670.54	633253898.7	230254674.5	396041383.5	53797457.93	53247026.71	41650597.05	30753711.11	42814241.7	11690565.13	10378722.2	34260096.01	7429761.087	10098920.33	15764743.91	7115841.429	5374826.691	6706785.204	7303655.159	47872569.14	49539370.56	41463619.31
	C35 H69 N8 O4 P	Full match	No results	No results	696.5176	12.984	631004236.2	0			0	1	DDA for preferred ion	172518734.3	65999699.85	167241555.1	148041050.1	99878576.18	347196862.8	152221010.2	214127983.6	188475762.1	275799575.5	324350499.4	318787083.7	412519032.6	508977134.8	430245760.1	11426832.41	3166602.134	7971131.031	9121586.129	51283588.3	12123489.23	107099373	27836465.16	110605173.7	377598222.5	470752782.8	408973633.2	187512121.5	631004236.2	97326716.96	36148109.05	469816425.9	175895118.3	1017837.795	436242.6353	765044.4678
25S-26-Hydroxycholest-4-en-3-one	C27 H44 O2	Full match	No results	Full match	400.33382	10.537	626442938.5	0			10	2	DDA for preferred ion	950539.8821	829530.909	928025.9259	121013117	125321580.7	140319639.2	354549.0102	1122544.502	756683.4703	531717.3305	675695.7152	559743.8455	1853302.407	898133.8447	1831185.538	874091.6424	1020889.209	731152.6256	36634315.93	934232.8473	2106483.248	21709063.82	2941671.083	2370920.808	1798733.146	1263380.202	1228610.288	296023.2877	332445.6593	271791.5764	780678.7655	1013135.353	474656.687	78486400.73	81057107.43	76899892.05
	C42 H82 N O8 P	Full match	No results	No results	759.57713	15.928	626222267.5	0			0	1	No MS2	124037437.6	4971839.533	7222985.074	53372847.44	30518192.19	4636780.637	14956913.37	12913583.66	25158642.38	14257462.33	12504033.32	10352189.03	4021412.169	155236969.9	211698567.4	677796.1191	2277747.263	44262548.65	94933715.99	5233259.785	3895466.174	1467357.002	40455441.2	34149948.28	38572995.63	4504040.958	12271266.46	146807622.4	55106592.6	2812162.112	6401163.624	5682344.794	146865392.4	30920806.2	626222267.5	14859159.23
	C8 H14 O	Full match	No results	No results	126.10465	6.31	625386537.3	0			0	2	DDA for preferred ion	1470122.165	1297282.031	951690.6372	2465967.195	2584826.404	2072027.502	14399717.12	22584733.34	14005976.77	41874041.59	43348811.06	46510235.19	69161729.56	54021326.6	43752827.4	69130549.85	104612887.4	625386537.3	38069084.83	18791020.55	324734342.8	42043453.24	69199087.74	17231176.13	2796438.428	1872047.155	1456112.883	1418551.371	1695315.889	1461928.218	6164030.148	7769603.024	7722259.04	189921093.8	161040142.3	196311314
2-Cyclohexylmethylidene-1,2,3,4-tetrahydronaphthalen-1-one	C17 H20 O	No match	Invalid mass	No results	240.14717	1.164	624666224	8	90.6	9.5	0	1	DDA for preferred ion	10555829.28	12136698.47	10073641.67	542738265.9	624666224	409611876.3	7038098.348	9605791.54	5885255.878	29550104.21	37690695.92	37439394.64	122671127.5	134921562.1	104415088.8	23022382.04	24741144.41	19040061.21	104360725.7	118890272.3	82524239.28	33583542.68	28578706.61	16538609.06	61531546	50622943.07	60373061.61	28622723.69	36114344.07	26361914.71	55267082.15	47332193.38	55787305.6	178875510.4	192520741.3	172932664.3
	C42 H82 N O7 P	Full match	No results	No results	743.58232	15.151	621342171.1	0			0	1	No MS2	80364200.18	1089549.091	2812596.59	22984388.49	23993802.28	29915739.54	628474.8	11565075.59	574890.8921	12173755.64	12525530.56	11768940.66	643614.3448	61694613.79	84848072.49	22271870.82	13614080.44	27902226.07	1001426.457	3373578.272	3374643.637	766895.4019	12856802.92	20855688.71	49186024.87	30716944.57	18654577.08	44133754.07	28837612.39	38404100.81	4548805.895	77982351.53	2790193.693	22657417.52	621342171.1	22665953.46
	C41 H79 N2 O5 P	Full match	No results	No results	710.57211	13.677	619062209.7	0			0	1	DDA for other ion	344872200.6	315581115	234708793.7	11266229	17303289.07	174052790.1	572177435.5	607731392.2	619062209.7	774882.0926	778510.2785	767292.7619	173484505.6	2103324.027	1221590.415	19985866.25	5181659.299	7535601.406	6850572.267	3130302.989	12526790.15	375864498.1	185682481.1	56980073.33	69537077.22	5879369.875	195403395.6	9096234.702	6470312.971	4729202.052	112957198.5	346547831.4	216101072.1	4850873.623	142437654.4	1586464.755
2-[5-4-phenyl-1,3-thiazol-2-yl-2-thienyl]pyridine	C18 H12 N2 S2	No match	Invalid mass	No results	320.04653	5.432	618723276.8	3	86.1	9.3	0	1	DDA for preferred ion	19629.68782	30765.92901	21051.94442	587619321.2	311137829.6	618723276.8	59223.08954	27993.63759	89779.09243	154536.8836	130272.1904	178283.448	207144.129	61998.65796	194685.537	51567.47763	43524.75093	35879.67475	114311.5695	148932.9995	75910.75948	114735.3215	50885.02553	80349.40376	22841.90809	33031.59206	19353.89879	154514.4881	71830.47943	139824.1319	38697.31171	47291.37258	35099.06356	73140569.06	81633166.27	65992583.19
	C43 H74 N7 O5 P	Full match	No results	No results	799.54902	14.34	618185179.5	0			0	1	No MS2	7536931.345	14567755	25140903.58	51408163.1	102180094.2	61326186.98	3972398.672	50032164.69	20575929.25	14931030.23	7421779.818	36642472.6	19096962.09	163801847.4	123825750	128985169	32572000.53	49309717.03	618185179.5	95129825.78	190203659.3	31563060.45	76140209.14	90151946.86	96356837.22	6549029.884	35783993.03	147784445.1	90602652.3	42964145.33	29287695.21	16269845.08	37960589.65	7929412.351	55025523.97	4327840.197
	C11 H16 O2	Full match	No results	No results	180.11487	8.771	617689571.6	0			0	1	DDA for preferred ion	357169.0051	276287.5412	337369.5313	362784.0809	332537.5195	390920.3238	480864.3232	460990.0388	418926.675	40855312.23	39202406.73	55175291.34	512752.16	495389.167	616909.5627	68262702.23	37490336.01	1559840.745	4593689.687	570909.4255	3981266.261	332242.2834	8789009.549	583021.344	269500.1038	13652130.6	1220069.09	376539.7096	758059.8972	5283667.721	419425.8103	491168.8791	668572.6261	388851.8312	532978.2667	584096.216
+/-8-HEPE	C20 H30 O3	No match	Invalid mass	No match	300.20877	11.223	616029357.9	40	97.1	94.2	6	2	DDA for preferred ion	8275174.066	10936387.43	4113543.793	24068740.39	27466866.53	28553986.21	8051705.224	353978073.4	52634282.09	136501150.3	174739748.6	29348499.7	173094433	194975313.2	170026968.2	153017105.6	281745234.4	181393604.1	616029357.9	114386520.2	69063827.73	117295395.2	325476139.3	14471769.78	99017331.26	523582579.6	72716816.79	7832318.134	18441819.01	14722620.2	142314389.5	97276864.1	151437438.1	189032016.3	574497637.6	304166223.1
	C11 H21 N O6	Full match	No results	No results	263.13667	1.335	614215450.9	0			0	2	DDA for preferred ion	19531628.52	70087190.15	13381319.7	3964981.452	3745185.707	3702633.456	10668761.34	96495844.61	15766272.58	158188926.1	548623203.2	187668453.9	53058097.06	399443594.2	29268774.85	130903898.7	334613794.4	118186277.4	564615171.6	530744645.3	614215450.9	32669340.64	374419430.9	24840061.89	23850616.23	138453721	12745075.12	3493889.857	2294805.288	1362903.086	19742654.26	105036013.7	10877421.39	268569103.5	260008084.6	251699450.7
Pyridoxine	C8 H11 N O3	Full match	Full match	Full match	169.07383	3.009	613341913.7	5	75.8	8.8	2	2	DDA for preferred ion	1020873.649	2366045.174	886978.1453	3146585.417	1134950.705	11801840.63	4063614.988	23669273.54	7883155.373	191586826.9	484156957.9	231863844.8	133508249.2	311092696.6	131459440.1	85949438.63	244014917.3	73087338.94	528218210.2	613341913.7	550689059.4	20826010.17	333483261.2	3613077.527	11510816.17	78416409.68	5605950.958	911744.5275	4032339.152	1185388.234	134071264.8	299147571	151900443.1	226011020.5	235960478.5	237151697.1
N-Acetylneuraminic acid	C11 H19 N O9	No match	Invalid mass	No results	331.08214	4.389	613281939.7	5	67.2	47.5	0	2	DDA for preferred ion	78277405.22	87053574.28	58505773.82	1894356.676	2395970.431	1461535.16	148360182.9	121721160	134594444.3	184089100.6	321035784.5	210734157.1	41304481.35	104525914	48545512.57	45961381.14	102860464.3	85511166.08	115586224.7	69451422.66	194440818.7	37540318.35	83883028	74152451.51	63121305	111013291.5	48330945.62	4358730.808	1598986.835	666993.8671	30105438.1	40013294.92	15988954.6	89902304.53	95393236.53	86506711.43
Uracil	C4 H4 N2 O2	Full match	Full match	Full match	112.02753	1.081	613016380	9	99.8	93.4	4	1	DDA for preferred ion	23991302.74	58746357.25	39547729.35	4804506.057	4100780.175	2928319.635	25981795.47	87017155.71	50399639.3	165261823.5	245214083.8	154136558.9	87534968.39	77458603.31	53741376	138801357.7	195153657.7	131880339.6	211818674.4	346569288.5	231244209.9	613016380	574220816.5	369606587.1	77923810.19	77118544.16	56139726.88	5341963.32	18967001.71	16598950.1	85595193.44	112000157.3	102977964.7	123201854.3	76419727.92	95082724.53
	C27 H42 O4 S	Full match	No results	No results	462.27995	9.121	611566436.9	0			0	1	DDA for preferred ion	194633.2918	189997.7418	191760.6306	611566436.9	540304409.1	569836078.6	199178.0738	232623.2213	190733.1802	207816.9822	237085.7224	211118.8597	271663.4406	270431.7699	228933.8397	295058.8223	361392.0527	292771.5228	267232.4264	291627.3884	244633.5705	627650.2204	265271.6579	372903.1322	204767.2488	259674.9001	196995.7108	204455.1465	208079.9641	224495.1451	210478.7398	230501.9405	221227.5849	227326352.8	260678655.2	254929923
Cytosine	C4 H5 N3 O	Full match	Full match	Full match	111.04351	0.74	609009962.6	4	99.5	93	5	1	DDA for preferred ion	4610160.184	2219337.546	3434174.318	273391347.7	609009962.6	201436819.4	3800762.588	10992517.91	5836291.351	15352516.84	12930230.03	14452835.61	42159415.92	110295977.1	34756312.77	40930858.06	54621141.03	61059450.2	18049626.2	4806453.756	10132074.62	17991978.48	92065134.67	10066113.85	22823415.59	20816622.73	13171586.1	28073719.91	25984094.35	18826826.73	31206548.08	68585537.78	47039906.72	72305453.43	75730181	71201334.43
	C28 H44 N O9 P	Full match	No results	No results	569.27527	11.379	606574337	0			0	2	DDA for preferred ion	185504422	91685343.91	192348729.8	55503935.4	33676292.96	41280274.03	178023973.9	606574337	423407688.4	60918150.08	9696872.593	70625181.62	99284361.09	17181114.19	77087524.54	68370744.57	39931159.05	136850837.7	281175170.1	132724402	347871731.3	226828131.6	141213882.9	219844518.4	64085269.88	16054877.45	77158394.41	17369374.07	11726651.97	9815016.338	3336202.511	6674308.406	7005568.778	272668600.6	266448956.3	283277197.6
		No results	No results	No results	381.32399	11.393	605426127.6	0			0	1	DDA for preferred ion	239482.8244	275911.7114	297137.3997	373226770	510940547.8	605426127.6	120743.3786	1018261.98	162566.9647	12393288.88	52677960.11	12565914.12	5884218.738	10844340.65	1773741.897	5201315.087	9188003.071	3682409.143	38977142.9	12419689.87	57407697.95	500581.1196	1018168.994	287193.9272	272446.2496	4934824.489	271219.1753	231693.9635	529784.1273	212474.1144	10782458.88	23304424.62	10118844.36	62193931.44	57965108.71	56379624.32
Stearamide	C18 H37 N O	Full match	Full match	No results	283.28732	14.358	602327899.5	3	99.4	10	0	2	DDA for preferred ion	92215117.98	34257963.84	88423549.89	64632829.69	46467247.39	117789558.8	51200545.54	42359417.21	121980325.8	53903179.17	55686135.2	77414990.76	120261617.4	62096519	81464521.02	101858962.3	106472307	203255331.3	71300824.45	53318978	150993898.1	216446589.8	169103766.1	75674658.75	141514864.8	137624751.6	118948731.3	197811244.6	150185562.8	198206808.5	172688868.3	128288255.8	97010949.66	245558868.9	247125387.6	246452396
	C15 H21 N O7	Full match	No results	No results	327.13143	2.212	601555646.8	0			0	2	DDA for preferred ion	84949123.41	262898268.3	63096636.95	184269788.3	162874934.9	321558289.5	18812219.07	140860337.5	29858316.71	52442821.67	70700629.78	54563350.09	110910390.9	426825306.8	46333903.12	89228409.63	26748288.71	95775992.23	177863260.7	364595712.3	373887357	227969223	211185753.6	26135342.28	83138933.27	96547606.25	36766078.85	268651510.3	459724636	237202178.9	24775658.14	77038579.91	21586170.75	299042007.3	320892339.7	314499695
6,18,19-Trihydroxytrachyloban-2-one	C20 H30 O4	Full match	Full match	Partial match	334.21414	7.568	599163143.4	28	87.2	80.4	10	2	DDA for preferred ion	276746.9599	365672.2575	210710.8823	370911541.5	599163143.4	433991000.8	2267848.417	11557844.12	2911759.25	2840841.505	11213312.93	1305052.427	6243184.996	12553651.06	5062840.34	4605164.384	13181637.24	5757233.938	12209273.11	10129593.58	7985525.834	4223033.585	26694376.16	1303814.686	1485560.643	18221664.9	935721.4172	625343.1466	1462324.641	525231.6731	14769894.72	30503773.81	17051299.62	73903983.51	85944157.77	113069540
	C23 H39 N O6	Full match	No results	No results	425.27737	8.325	597628666.6	0			0	4	DDA for preferred ion	78597.8833	86480.32126	82648.03656	375156543.9	597628666.6	189959831.5	134861.6043	288556.941	91525.34858	554262.04	958573.6968	762989.1369	1150690.359	567419.3489	631391.2815	211077.375	395556.9419	133611.7687	928484.895	917136.187	1483520.587	646227.8029	621750.6661	470198.2444	82173.29648	458194.8396	90349.21602	90368.07401	96281.88428	90796.16571	608347.3696	866879.0987	830584.5695	58911803.77	67963549.46	60441878.57
	C40 H78 N O8 P	Full match	No results	No results	731.54619	15.279	597253677.6	0			0	2	DDA for preferred ion	17151551.23	4819788.877	11266004.43	289013549.9	115031574.3	364804416	199851634.4	363215213.9	597253677.6	29232052.62	28043249.45	30148443.2	71022494.46	10001809.65	17049938.49	177977544.1	37519384.15	56453816.63	48460638.36	28062032.03	44990143.61	394785272.8	181967120.1	425736779	565477497.8	28714238.87	246008097.1	12150003.21	27722685.98	13766852.64	82827290.72	82933734.29	563419736.3	7883222.698	21207143.5	11394690.29
3S,4aR,5R,6R-3,6-dihydroxy-4a,5-dimethyl-3-prop-1-en-2-yl-2,3,4,4a,5,6,7,8-octahydronaphthalen-2-one	C15 H22 O3	Full match	Full match	Partial match	250.15673	9.568	597246226.5	9	68.4	67.4	7	2	DDA for other ion	130547.0028	141893.1613	135102.6665	394551765.9	597246226.5	294132912.6	225858.0306	844845.9104	224749.5823	332583.5596	524416.5316	1053415.085	589350.1734	543803.0184	564667.4494	3115459.144	3132370.297	1785643.001	1265126.027	315210.3774	1572669.502	206681.5018	879091.4168	232419.9537	97380.27833	1228927.489	265701.1257	135787.3904	171158.0054	173366.36	424996.5445	439833.9467	426345.0936	89519859.1	88629166.49	92140680.58
	C37 H78 N7 O4 P3	Full match	No results	No results	777.53022	13.481	595554047.8	0			0	2	DDA for preferred ion	54104455.63	33529974.58	128655042.3	272307293	272515619.1	188913864	15536486.12	56004427.67	28212582.6	225319536.6	233052309.1	202282063.2	230484028.6	16099285.36	207129499.3	154380260.8	38370086.46	106880120.1	595554047.8	147859181	156048281	22471950.65	20932663.61	25091835.62	8923250.832	41948563.87	111443679.1	268435835	207954538.8	143674174.5	94731095.62	38967492.61	94417341.08	2748861.312	42318507.33	3633576.302
L-+-Citrulline	C6 H13 N3 O3	No match	Invalid mass	No results	158.06906	0.696	593629111.3	2	99.4	98.3	0	2	DDA for other ion	5115166.785	19545535.74	2597267.511	492743464.5	535849458.1	403497690.2	4014805.642	2923211.747	3303787.511	23878299.07	78232576.33	14060745.24	2728955.854	3022573.703	3020656.813	189938739.5	219700152.4	249325293.8	23944165.22	42789102.63	25334980.09	3002301.444	2825834.955	3056704.855	3253275.952	8185835.205	3133438.351	585447791	588245584	593629111.3	1049629.97	2185309.966	2159702.814	99517371.43	94215997.52	94583438.74
	C44 H74 N7 O6 P	Full match	No results	No results	827.54319	14.127	591474362.7	0			0	1	DDA for preferred ion	134975639.6	12253568.01	158039257.2	176317316.8	254720820.1	25117776.55	268020280.1	307496706.5	244110039.7	1977289.308	1500467.908	2025444.605	363826357.6	2265821.691	18344826.16	108840637.8	27466164.23	108286311.3	233805153.9	35801423.99	201174948.8	444041645.6	154286264.9	186456836.8	591474362.7	307913259.5	430413432.7	12091274.05	7711706.078	30457140.1	25974412.67	230867424.5	12069456.02	87129719.49	3576341.828	28115792.34
5-Hydroxyindole-3-acetic acid	C10 H9 N O3	Full match	Full match	No results	191.05806	6.239	590333494.8	3	76.5	8.8	0	1	DDA for preferred ion	96859.56922	215948.7582	245974.9057	590333494.8	564456677.8	548330027.7	82276.87179	144224.665	207551.2328	129193.3882	281084.0218	257141.2173	180721.5978	365682.5964	463772.6052	120885.5779	143588.7261	165679.1306	40910.96704	171836.2054	285981.4923	422196.4146	239435.7629	402301.1735	58540.63176	159032.0015	193206.3063	650478.9807	1002843.115	557521.8125	73386.15589	93431.93352	145430.1717	56051911.99	57192236.87	57050746.01
	C40 H77 N2 O6 P	Full match	No results	No results	712.55167	14.148	588260311.1	0			0	3	DDA for preferred ion	220475999.5	89954783.32	19533576.15	588260311.1	574894872.3	373599154	78483341.65	136968732.8	150188392.8	471938540	482999857.7	403671899.8	381678130.7	452780896.4	106346017.4	122669570.8	66883137.3	103550299	281010301.6	237198594.1	142540759	197348426	36220446.88	167531459.1	233966693	195873502.7	267700605.1	174231145.2	470475682.1	508908579.7	142514629.7	93796438.35	14952614.89	3967038.576	19109656.98	4162523.165
Xanthine	C5 H4 N4 O2	Full match	No results	Full match	152.0335	0.832	584656280.2	0			1	1	DDA for preferred ion	71949485.04	125808996.4	62991179.47	116461575.4	193874242.9	176310686.1	8322293.683	19250568.13	3719780.601	82543884.71	169544603.5	90425488.79	9999183.714	11882485.4	5984150.595	124436235.9	218226648	151800027.1	230576967.7	193278329.6	264360379.3	529648441.6	584656280.2	335883007.8	37248890.29	85094253.45	46994244.97	4084440.049	3603617.666	2766249.787	13640183.74	35287676.31	32489406.4	45021267.67	34175049.3	32966648.7
	C44 H74 N7 O6 P	Full match	No results	No results	827.54327	13.221	581931535.3	0			0	1	DDA for preferred ion	116409718.7	32175939.09	13401503.32	6125480.696	7276201.994	13647609.27	13330343.22	53944231.36	36377384.08	5662942.211	10924610.43	10523968.42	147259036.2	3860598.976	9020208.756	20094148.23	6998020.887	54418920.19	32893783.35	5946825.934	7672657.666	397827271	581931535.3	493517808.8	520673016.8	20597188.52	211960240.3	4590458.76	7875467.5	3439457.421	40591820.4	8649728.072	42496878.13	80688985.14	33046955.07	37569877.8
	C3 H11 N7 O5	Full match	No results	No results	225.08252	0.816	579964410.4	0			0	1	No MS2	530509.6173	901865.1073	685087.0647	405891745.7	579964410.4	477775567.6	963879.2821	1473081.842	1957705.707	614642.2727	1010338.875	666585.0465	813617.4735	1266963.369	809613.6729	1083015.299	856358.3852	789817.2475	1423076.63	2120435	724423.8725	443368.7335	1010859.257	653658.3505	935625.0134	752145.0632	727558.1285	2887708.932	2547766.351	1955745.248	525120.2611	776955.4375	583823.6565	76952054.52	97692076.14	65134547.81
2-methyl-5-propylsulfonylpyrimidin-4-amine	C8 H13 N3 O2 S	Full match	Full match	No results	215.07272	1.131	575653678	9	83.8	66.9	0	1	DDA for preferred ion	96396663.04	180737681.2	132390665.6	148531011.8	193591315.2	97477752.31	14067706.19	22490912.73	24782702.17	94485398.78	112490699.5	122875228.7	102007396.3	148847311.3	84660124	80061725.14	58014674.42	77240408.28	167780247.1	232671452.2	159487170.4	170474365.6	124419360.3	167403186.9	52359913.32	45980393.14	57569809.16	200012222.8	247378318.9	160134830.4	123988422.3	145199645.3	145904092.8	280029745.4	264701375.8	334769321.1
	C36 H51 N O7 S	Full match	No results	No results	641.33822	9.311	574723329.4	0			0	2	DDA for preferred ion	56710.73357	69708.66916	61583.61703	517363595.2	422131593.7	574723329.4	64446.30184	80206.93674	66421.81624	60575.88894	78570.24311	65212.07517	102683.3229	100669.7786	95660.17497	113119.4449	121671.5544	92481.5671	105385.1476	92141.25356	90550.00067	64984.25787	109099.8264	74179.3214	81200.85824	100247.8101	66629.5022	140122.6719	97708.01499	162527.4746	72343.80166	80386.45446	77899.81068	91820062.93	94763322.93	93708232.51
8-Hydroxyquinoline	C9 H7 N O	Full match	Full match	No results	145.0528	4.348	574426054	6	99.5	10	0	1	DDA for preferred ion	6456623.302	12708910.89	10115745.44	265490038.4	411316326.5	377872491.3	3245307.483	10043465.1	10552639.8	7071688.431	13445336.69	11022696.36	10226798.91	19753934.53	15023835.24	30249749.61	16627895.16	11335542.65	11182932.98	144702164.9	39213064.11	12495545.1	16588772.16	5499175.188	8993305.97	8820896.261	10319387.87	9036757.772	10832416.64	7304390.719	8916980.095	18347126.96	8266030.627	566302631.2	529557083.6	574426054
	C25 H47 N O4	Full match	No results	No results	425.35017	10.872	573712098.1	0			0	1	DDA for preferred ion	29633514.98	3917611.954	14873837.84	76231022.33	101608071.7	160862820	24359739.71	33893132.46	45980279.42	43960254.38	34885782.68	42432287.13	77988050.65	55637543.17	6053677.955	41991712.48	12563985.5	49308477.99	76637997.13	21895063.19	71427510.21	180712133.8	76054515.9	95717315.05	2391298.672	2001309.351	1558450.63	3982646.291	2201971.388	7161810.379	573712098.1	400886263.6	316519862.9	202088703.9	199247211.5	202249932.7
	C26 H50 N O7 P	Full match	No results	No results	519.33244	10.973	572209329.8	0			0	2	DDA for preferred ion	57860255.58	53629422.64	34448718.62	10436399.21	13405488.69	2818674.625	13692949.7	109063198.4	34227620.06	30519596.25	65103775.03	46798308.24	267074855.3	133887730.2	180520652.6	68250654.24	102744225.8	63349471.85	269888017.4	121531650.7	362347810.2	443573234.9	572209329.8	209826151.2	105530222.5	115398036.5	65936306.66	17861780.25	23119922.81	7687280.555	11376908.16	34997891.89	10526633.8	242585317.3	249809936.7	98044571.82
	C12 H22 N O4 P3	Full match	No results	No results	337.07749	6.34	570596510.3	0			0	1	No MS2	25429.1359	30641.93582	55349.35971	570596510.3	179054992.8	490095772.2	76984.72775	89862.91041	143218.5201	186449.4878	189633.2765	178392.9814	276998.9515	255957.6569	258669.2112	159704.8096	137568.5369	93974.61188	83552.06979	62328.64922	63305.56981	74564.69547	45721.53011	156682.3599	28660.00516	34808.2257	27283.847	193594.3755	112136.1404	244104.8035	28254.19966	92909.96664	26770.92745	49879179.87	50958489.7	50769154.63
	C6 H8 N2 O3	Full match	No results	No results	156.05339	0.742	568055610.8	0			0	3	DDA for preferred ion	22522149.34	11149067.99	56223610.6	531510955.8	478207923.5	568055610.8	3820804.343	6451157.72	7605998.634	8940520.227	9596449.058	8311808.191	52726459.19	28678664.53	127207830.9	16748299.5	28543991.02	32698048.22	15992442.61	47281540.19	11106798.94	13774673.66	32827468.52	11871431.54	32662288.25	13745176.86	106934266.7	12189295.65	12605206.86	13217887.98	4295377.715	5759113.046	5386041.1	37041837.85	39018752.61	43802434.93
	C42 H85 N5 O6 P2	Full match	No results	No results	817.5973	14.323	567700416.8	0			0	2	DDA for preferred ion	40336304.09	21821698.64	14612710.87	5862012.382	6508199.916	35314469.47	1579156.461	7417008.819	7701983.336	11092760.68	10101056.52	12508084.46	1008753.952	6286723.831	8488920.775	26358790.73	8377901.931	24832441.97	212647870.6	180400879.3	141732945	319245896.2	2818454.313	2672829.806	65315283.83	50554244.76	134434910.9	81555393.43	117605013.4	80891046.46	5578484.017	8813117.481	9918907.018	119235306.5	9810081.278	33560019.54
N2-[4-tert-butyl-3-4-chlorophenyl-2,3-dihydro-1,3-thiazol-2-yliden]pyridin-2-amine	C18 H18 Cl N3 S	No match	Invalid mass	No results	343.09545	6.571	561438979.5	3	78.2	8.9	0	1	DDA for preferred ion	18455.80381	22352.15971	18543.1922	561438979.5	344833828.6	129950789	27602.17241	29414.29946	27493.16107	24016.18613	38748.85857	27669.09601	26720.85571	37726.04064	24129.34151	31970.30467	35596.87818	27021.69382	43815.61003	50716.9338	40169.07541	23099.33751	37010.78334	19755.65222	23120.33805	32369.67223	24645.83567	19743.31023	22760.57229	19825.73252	24492.52614	26539.2517	23829.63398	42178224.74	43047236.96	44147144.38
	C42 H82 N O8 P	Full match	No results	No results	759.57707	13.212	558594562.7	0			0	2	No MS2	64252448.09	10488061.14	13357028.33	49129911.25	161218717.7	42022822.35	122356933.7	17807240.67	71592321.94	32100887.93	84460239.13	60524291.14	5898658.588	558594562.7	230660651.4	22380115.49	10566170.87	13260093.66	2399646.506	34361164.37	20216044.94	5089725.696	253675995.7	189146419.2	87321172.02	42143354.97	78195347.45	16856183.76	77195775.62	21489335.58	19977293.45	13053230.38	21184429.37	199078626.4	84972575.76	166660256.2
3S,4aR,5R,6R-3,6-dihydroxy-4a,5-dimethyl-3-prop-1-en-2-yl-2,3,4,4a,5,6,7,8-octahydronaphthalen-2-one	C15 H22 O3	No match	Invalid mass	No results	232.14624	9.57	555254540.6	4	67.4	67.2	0	2	DDA for preferred ion	90074.59438	63112.4215	90824.74341	365635647.7	555254540.6	270268902.1	121505.9457	696125.8373	152482.9066	144604.3351	392705.8832	258591.1439	478178.0688	318532.2447	310841.4274	1266383.758	1678056.015	1059045.945	787661.2105	252211.5023	862890.2498	100189.741	374215.0797	110062.1893	59912.73918	242393.0453	81611.6286	80897.035	106570.2509	77033.0448	264813.0244	300408.416	253601.489	83759643.98	81980180.59	84577752.5
6-Quinolinecarboxylic acid	C10 H7 N O2	Full match	Full match	No results	173.04757	2.032	548649816.1	8	78	8.9	0	1	DDA for preferred ion	245148.6573	813622.0403	72956.13189	548649816.1	493123838.7	371011100.3	281220.2691	700344.586	615127.3155	475533.2883	653084.6874	536747.2419	357778.7904	1069366.553	1083011.636	216853.8657	78999.45119	598800.3562	107059.5557	771796.8035	788560.8524	557495.1223	1091581.724	972002.6657	224520.9277	687146.1421	570614.0421	753556.952	712183.7872	561079.7011	242266.5291	412806.4343	554932.5162	161447845.1	159973028.2	172189531.7
±15-HETE	C20 H32 O3	Full match	Full match	No results	320.23484	8.562	547025041.3	73	90.6	82.6	0	2	DDA for preferred ion	45022.29382	51360.32302	47235.64421	481791639	547025041.3	400224182.6	45257.83614	60007.12823	47381.19309	412602.3882	65253.59842	51544.53845	97335.40454	84569.41527	82133.08461	140247.7328	130684.0224	176645.1973	177587.0468	171142.8407	106689.9414	63580.77669	208469.4809	49174.98453	46603.44966	71899.04205	49098.09269	51705.3262	81438.27415	50495.4464	52498.44349	62798.38924	68262.20073	57305633.92	58867497.38	52413858.31
5-[5-hydroxy-3-hydroxymethylpentyl]-8a-hydroxymethyl-5,6-dimethyl-3,4,4a,5,6,7,8,8a-octahydronaphthalene-1-carboxylic acid	C20 H34 O5	No match	Invalid mass	No results	376.22211	8.037	545103216.5	18	99.1	10	0	1	DDA for preferred ion	16901.0853	18005.79331	17151.31434	501070085.5	400190310.2	545103216.5	16624.46672	22085.68728	17603.00804	461553.6863	125782.2525	19211.71032	26447.73822	33942.83875	24917.61507	456986.2565	3324977.299	79662.57518	32515.75009	1641508.713	30378.09692	17962.4316	25566.2658	53740.21735	25577.83313	25063.77374	19208.75371	18231.321	53596.30044	18220.36788	20261.22195	24349.08044	20405.45431	263055479.4	284868273.3	146710117.5
	C41 H81 N2 O6 P	Full match	No results	No results	728.58302	15.667	544289340.3	0			0	2	DDA for preferred ion	4636756.204	11272705.39	6031816.574	5566289.616	4758389.26	4963116.596	11027928.89	12810498.1	9489664.968	3663366.576	3549292.328	3735106.447	10053646.8	2996868.351	2939956.272	6766993.313	6117679.149	5828255.522	6102945.062	3025945.754	4743850.051	10663651.21	6759745.414	9444439.6	4767874.699	4416282.709	3659327.753	544289340.3	3498685.72	14634840.65	5398409.404	4693746.49	5059324.919	8423394.162	5876287.123	7547516.152
	C29 H41 N3 O6	Full match	No results	No results	527.3011	11.108	543841784.7	0			0	1	DDA for preferred ion	543841784.7	442304081.7	422249304.6	3492602.165	785442.2023	2320306.091	154678685.3	412835430.4	277814612.9	7372299.343	19357932.12	8355302.349	199751723.1	84604737.9	138262435.4	21341435.63	27089089.61	38413887.23	65853378.5	46156960.73	185992543.9	540119782.5	292543594.1	209808384.2	262007851.6	137167774.5	239202110.2	3380019.059	4232632.543	2660794.617	9866766.814	16038849.47	13587501.89	233033658.1	253693727.8	252559068.4
	C8 H13 N O5	Full match	No results	No results	203.07922	0.738	543137029	0			0	4	DDA for preferred ion	116861066.8	227296954.5	135768021.7	505852390.6	543137029	413362457.8	268745326.8	373648751.2	408866920.1	150586030.5	210833956.9	156549106.3	34460857.49	73912448.35	33416203.33	129558284.4	212103880.1	128049436.8	244232220.4	298671483.5	249587600	173015904.7	274438681	150376737.1	38307340.91	56742479.88	43908809.95	17746316.7	35244315.49	23426974.59	134199880.4	265191265	149626414.4	224330902	217073050.7	278861282.4
	C10 H9 N	Full match	No results	No results	143.07343	4.101	542778880.3	0			0	1	No MS2	2743167.869	6509245.478	3238887.505	142037005.2	198679258	193674077.4	3669592.449	8131112.671	4740687.978	1438053.803	4026686.23	2164513.042	4914817.25	10002777.11	4345398.703	14325366.05	7036953.531	5676274.782	31102968.46	82310218.06	20055203.51	5513167.59	6789548.16	2952690.818	4344302.28	4453803.607	4981359.13	441824270.9	542778880.3	399952582.2	4087978.358	8800776.415	3977365.883	88147944.18	95243076.36	93128021.81
	C17 H32 O6	Full match	No results	No results	332.21947	7.755	541909872.3	0			0	1	DDA for preferred ion	81059.04363	110064.6248	75985.97255	173830033.6	179542972.1	541909872.3	1900161.076	5023501.683	853850.9772	458455.4584	2058796.83	638353.2406	4158629.646	5292085.676	1713380.77	2355269.818	4573888.939	1052404.951	4616019.528	3826540.815	3496704.935	2271736.655	12120060.84	637747.3807	669611.4834	6385826.88	386080.0217	104726.2414	351528.7467	114458.6208	5474509.359	7614401.747	3864408.561	34990980.62	32541467.13	33897169.44
	C46 H78 N7 O5 P	Full match	No results	No results	839.57939	14.318	540919164.4	0			0	1	DDA for preferred ion	27405377.53	11241896.43	11283971.01	3755352.205	3198315.7	8267418.203	4990232.351	16114443.24	16816705.47	4785751.474	3532256.049	10051080.41	8443530.704	3307833.265	3912810.205	20347400.57	5260171.869	24142953.13	125373249.7	85840409.32	117158799.1	165645435	28115575.69	29615479.14	60423636.44	47376833.2	103458818.5	68608935.08	89109270.72	56603712.85	886844.5753	5199037.241	1103134.574	88236578.78	8603011.39	21205808.5
13,14-Dihydro prostaglandin E1	C20 H36 O5	Full match	Full match	No results	356.25585	9.275	540339815.8	9	97.1	94.2	0	4	DDA for other ion	87984.07306	97609.3759	98838.38863	404693891.5	480704415.1	540339815.8	95828.31135	315822.0251	100430.3046	149929.369	204255.087	110242.2081	274092.5452	458074.0379	277040.4308	462438.3176	507276.7241	202405.368	259795.066	304272.8732	263787.0738	97203.34148	331432.0089	108317.8217	111791.2544	194352.137	99475.14533	106163.6724	202384.6895	105591.434	178314.5765	351867.0591	278181.3122	81511153.51	90119631.06	82423934.58
		No results	No results	No results	155.03139	4.249	539839372.9	0			0	1	No MS2	220546512.2	228438781	220752298.6	115093851	113183566.2	102930307.9	214824293.6	187856552.5	190637823.3	130206043.8	188287295	172982039.7	190803405.7	250574742.6	206857117.1	180285251.6	160975502.3	167177006.7	191547192.6	220769617.1	227851435.6	220283207.8	154834397.3	152581461.9	238289690.3	190988902.9	205679590.1	539839372.9	286180655.9	258582882.7	164353637.3	158322928.9	169270411.5	299141554.8	335992390.6	313713562
	C18 H47 N10 O3 P	Full match	No results	No results	482.35639	11.492	538112930.6	0			0	1	No MS2	6895947.924	8062752.583	4615491.128	2567381.462	4195111.095	2363878.101	36036320.33	83380873.91	31614982.39	4075571.091	34602007.58	7815666.618	68607122.23	65015865.51	41715349.6	3701729.513	10799127.76	4065487.217	27044783.61	18408776.15	53864518.48	38068489.99	88619139.71	34561416.62	56535166.68	127951795.3	36427218.63	2948255.684	5006764.44	3127048.793	58584503.78	64750178.99	40228107.84	146834611	86088469.34	86523484.53
13,14-Dihydro prostaglandin E1	C20 H36 O5	No match	Invalid mass	No results	338.24552	8.559	537888106.3	3	90.8	82.7	0	2	DDA for preferred ion	43226.35401	48821.94232	44533.53472	435597603.5	537888106.3	343783030.6	43452.50054	162076.2803	45491.15675	170896.4976	178525.8145	49488.42622	99045.35105	112774.7207	76344.41718	97919.04337	234004.5655	149951.0567	178804.5557	322820.5214	259608.4349	57951.37421	230691.3809	47213.39384	44744.43752	76711.62213	47139.56921	49642.80014	121975.4963	48481.18247	197188.6437	386429.7378	59691.1689	50301021.4	51886236.15	46934129.01
2'-Deoxyinosine	C10 H12 N4 O4	Full match	Full match	Full match	252.0856	1.151	535974756.7	19	73.8	8.7	1	1	DDA for preferred ion	757923.1706	1467875.73	427384.2402	6881760.299	7396946.698	6473810.197	2284628.703	34373642.47	1759122.452	145184410.8	373374653.7	87632689.58	908239.9592	1349287.843	434550.0196	68586786.01	114091769.2	28660465.83	44377721.04	265319157.3	30568183.44	1381536.755	2321662.116	412643.4298	620477.9904	1584645.625	494851.4872	5591902.899	4741982.385	3701675.199	504902.0254	728444.0939	300962.6886	58452287.47	61507486.76	62665607.63
	C49 H74 N4 O10 P2	Full match	No results	No results	940.48727	4.941	532187545.4	0			0	2	DDA for other ion	691684.4577	655283.9275	284967.0997	1035617.62	305138.4151	1643602.988	870753.6889	11738316.24	1249602.927	6465588.744	48968363.06	4457346.841	26073600.15	40430741.01	15148130.69	12892042.79	7879994.71	1918625.905	57241921.93	28785091.77	10535131.23	11721236.77	6437696.917	2100322.661	4167109.008	3684862.909	1509099.809	130083.978	161886.4743	60096.69079	20550118.7	37954047.44	19075230.23	36484982.8	34193825.6	38255103.87
5-4-carboxy-3-methylbutyl-5,6,8a-trimethyl-3-oxo-3,4,4a,5,6,7,8,8a-octahydronaphthalene-1-carboxylic acid	C20 H30 O5	Unused	Invalid mass	No match	332.19844	7.178	531120742.8	21	74.9	71.5	7	1	DDA for preferred ion	151139.905	142049.155	76241.78776	133268284.1	531120742.8	378140379.8	997119.8451	3507375.594	666654.7957	1445549.032	44496376.86	2487127.405	3814775.289	19365397.08	2820642.489	2063485.785	4786863.047	535358.5331	7556082.659	7346652.355	6277966.274	1268780.369	10400113.68	397680.3849	795863.9286	8918318.343	404778.2211	247257.416	576262.2012	165645.9189	15451179.57	19639425.84	11452025.38	86496307.76	91033857.18	75783428.18
NP-002322	C18 H32 O4	No match	Invalid mass	No match	334.21392	7.207	530522214.6	112	87	71.4	8	2	DDA for preferred ion	174271.2582	187669.1593	182774.9305	414862119.9	530522214.6	459396543.6	1276810.659	2544913.505	1740989.512	1712511.367	2333816.615	1622959.696	5407229.635	9006065.421	3166855.687	6732588.769	6433782.898	5855638.637	6045399.787	10704042.56	7457292.325	3115196.126	3442313.052	902075.9491	578070.4341	2591393.623	209254.4759	363539.4038	535216.9407	258243.3862	1971485.253	8830522.666	2238593.651	83849768.76	90305020.67	82521069.78
	C21 H45 N4 O4 P3	Full match	No results	No results	510.26491	9.664	526460264.7	0			0	1	DDA for preferred ion	30094.54546	32012.30529	31979.45448	389141370.3	526460264.7	389976099.7	30673.05701	39164.85806	32467.6315	60296.37104	98125.07282	41229.18369	52348.80704	54987.15644	47195.85974	53108.11625	62082.0408	42114.01121	51274.25359	43322.2201	51702.46366	319053.5125	49487.86368	377682.3331	30981.57847	46859.93573	31735.2456	34304.78009	35630.531	33349.15618	34540.63616	41096.49822	36176.92315	71214709.88	72208367.08	70397947.31
19R-hydroxy Prostaglandin E1	C20 H34 O6	No match	Invalid mass	No results	352.22456	7.206	526008609.9	18	75.8	72.1	0	2	DDA for preferred ion	96489.77211	137110.3365	177001.3821	395183972.9	526008609.9	445301817.3	521047.5206	2041468.516	1151423.501	965188.2317	1786146.643	1837525.81	1294285.009	1976772.297	3330728.636	4058124.854	9168870.442	3964571.931	10101845.47	10189789.93	5543917.463	5021430.084	2868411.598	1727975.134	173716.8749	1284288.086	156056.2546	243348.1628	569122.3676	265902.423	3128025.406	1116471.805	2454452.182	72826770.31	80794925.94	73346340.59
		No results	No results	No results	338.33729	15.771	525839666.5	0			0	1	DDA for preferred ion	369168495.2	343009396.2	370566415.1	511191991.1	338791171.4	514659597.2	462190682.6	361815092.5	426909640.6	434648387.7	361020345.3	525839666.5	351827101.1	317297294.4	359383541.5	416051972.9	383313622.8	396966979.4	328366913.3	319970045.4	36532962.75	397307253.8	353182572.3	317149392.1	397254461.5	366067541.6	361759899	380448446.9	409489142	420991949.7	396954718.5	333019478.3	342627030.9	500779950.7	393757714.7	468391394.2
	C36 H60 N P3	Full match	No results	No results	599.3922	13.534	523980101	0			0	1	No MS2	2139339.198	2472293.794	1581755.833	639703.3369	337580.4693	150272.9412	2064554.782	5351642.424	3035271.088	30758400.71	51667321.09	47815417.96	19714013.98	8181942.562	7934137.966	2927952.329	4274484.632	6405324.574	13262998.48	3945354.145	22406897.62	63083696.12	54512724.63	15222671.08	32693108.03	60693502.96	20434922.25	2451732.214	3860739.906	1914266.203	27738983.95	43440715.21	22533946.93	95017993.87	96587530.01	114892897.2
	C24 H38 O5	Full match	No results	No results	406.27166	7.815	523945197.8	0			0	3	DDA for preferred ion	96941.29197	115019.2986	108038.3995	523945197.8	491360513.3	358204393.1	105079.4727	250263.9439	95341.66095	57392.31523	145326.2057	61065.46708	196270.8409	156948.541	128279.6705	142993.3605	188720.0521	118735.6307	119219.0368	108583.2487	101365.4017	64837.83228	244332.5133	65793.92196	66206.43626	182281.2645	74529.04784	91482.25446	75115.25248	85875.26768	88702.70104	245553.988	113948.9114	88070886.84	90157946.19	86439967.73
	C9 H24 N O4 P3	Full match	No results	No results	303.09328	6.172	522436329.9	0			0	1	No MS2	38326.17584	54651.53351	81881.68767	522436329.9	227796556.6	495666098.6	46792.476	58598.13661	59079.78951	184931.752	183312.3846	131325.7035	249248.9943	193214.7996	144147.8366	56767.80716	63285.50326	33122.3995	52628.92928	55179.73039	41514.109	139114.0985	85789.62979	57151.60218	19343.18574	31279.09457	18469.61921	183611.1878	130766.3788	169731.0889	24671.57077	27125.59634	25365.90385	39623743.84	52790592.4	45590437.14
	C6 H9 N3	Full match	No results	No results	123.07975	15.192	520277045.4	0			0	1	No MS2	473993480.3	266968387.3	254283556.6	274543764.1	198333584.9	62916663.22	58647476.15	132038803.6	380420651.4	293091642.9	59040571.83	271307850.3	222445148.7	204876604.6	182266126.1	268487431.1	60473914.15	206496712.9	304925120.2	185704029.9	262729744.3	72679061.51	49030868.84	87468147.37	208933080.6	294984564.6	213090992.3	173770792.3	231852703.5	214380353.3	235735843	261290330	87733240.3	231570637.5	115221671.6	159544935.1
Guanine	C5 H5 N5 O	No results	Invalid mass	No results	134.02014	0.81	516039662.3	2	99.7	10	0	2	DDA for other ion	2102449.788	20958793.7	8933071.088	326382166.7	344965365.7	234959915	1097058.568	1680274.509	261817.3227	9011386.215	21610117.63	11836695.68	7744779.888	39599404.21	7064017.866	50652897.59	31525892.73	22070966.55	72054499.43	250334152.2	56032430.67	17992157.03	25465198.94	9788090.029	10576045.71	19032913.15	7459804.445	456517463.6	516039662.3	460779485.8	2933862.563	12567286.77	5036219.738	119356130.2	107728896.1	98386495.88
	C5 H14 N O6 P	Full match	No results	No results	215.05572	0.682	511828610.2	0			0	3	DDA for preferred ion	234956918.5	229132308.5	209880727.5	6780938.219	5533268.966	5502764.218	217457372.6	214025188.5	229608382.2	413627034.2	398181304.8	408737441.5	363926816.9	435475295	454873846.3	234119276.1	207525413.5	235810187.1	201444242	78982614.64	223165246.9	218062308.5	250642979.1	286933124.3	320812127	427556708.8	436445596	127406340.5	93040008.6	125410720.6	153758920.7	198946070.2	132225885	201410598.4	172129236.6	159054982.9
	C48 H77 N3 O6	Full match	No results	No results	791.58204	15.178	511118134.9	0			0	1	DDA for preferred ion	498385975.7	107283181.2	33812696.79	188593235.9	296499241	187184792.9	135964160.6	11750840.97	28188120.79	21118815.57	21376347.37	19512104.76	44980328.59	7590705.993	1271543.674	217747318.3	11066762.13	511118134.9	46466908.6	31881339.64	16737841.55	88108812.07	126098440.4	142551758.3	68584525.3	27834982.8	59965774.89	44605660.41	24103047.01	19993287.85	20877387.15	6344670.636	26280217.72	66206327.32	19164153.18	42527039.56
	C40 H85 N5 O9 P2	Full match	No results	No results	841.58201	13.514	509993843.8	0			0	2	DDA for preferred ion	1692827.123	1003091.876	1492018.153	996682.373	1137320.643	1824556.376	3170017.628	4707526.391	5934355.178	41879209.14	23364559.65	39253439.76	100893727.3	12174652.55	38671302.51	2907003.148	4813908.425	9213509.002	82939133.61	10546317.42	100058676.1	5510328.53	31434856.3	1535008.402	2013056.33	15655158.77	1413407.216	10506872.84	2241078.902	4647665.665	44896134.69	69586644.09	56890156.22	101099726.7	109756983.5	112688420.2
Inosine-5'-monophosphate IMP	C10 H13 N4 O8 P	Full match	Full match	Full match	348.04671	0.781	507126129.5	3	99.8	10	1	1	DDA for preferred ion	9081591.204	1721950.479	29578373.02	4362518.756	1698654.39	1312881.029	935669.1967	670979.9949	2092965.388	1919051.209	460203.3331	4169554.018	199447220	13787164.32	281489840	493307.0106	390066.138	2138337.841	1092406.337	991003.8917	1019638.375	37552061.52	2030257.7	18880306.75	447798434.7	5628723.991	507126129.5	60180529.61	42979900.6	126092245.6	32780777.43	3136554.535	98728162.46	50347580.22	55946565.25	62696698.15
	C14 H20 O2	Full match	No results	No results	220.14618	10.512	507002171.2	0			0	1	DDA for preferred ion	212751.9164	119295.1912	207734.9691	346346.4561	667721.2808	740182.8924	3148815.045	4412652.73	2481814.889	7508947.719	5459424.053	5949845.444	10183810.77	4221440.809	7054483.183	369691627.7	507002171.2	191704254	78839450.91	11070494.78	46433933.69	2474756.702	9525685.494	801398.9965	412976.8296	606664.9477	79365.28148	107237.721	248474.5426	160641.379	2228974.006	2894126.586	2702538.299	65492443.95	68568207.15	61414518.95
	C37 H75 N8 O3 P	Full match	No results	No results	710.57224	15.626	505780452.7	0			0	1	DDA for other ion	5680828.881	11147817.81	3694411.196	4521797.675	2696691.091	2210390.485	8866574.629	6333513.551	5148428.475	1841735.332	1784385.196	1877802.117	8810235.988	1506657.391	1478045.189	4188521.98	4618276.09	4369127.483	4141586.154	1909633.711	1924933.867	8062897.325	5433502.737	6541583.754	3166372.44	2859505.885	2563050.32	505780452.7	1758943.031	4126701.072	2982502.852	2877402.216	3427670.522	5600669.037	2033838.629	5171365.156
Prostaglandin E2	C20 H32 O5	No match	Invalid mass	No results	369.25111	7.501	499444249.8	45	84.1	78.1	0	2	DDA for preferred ion	46701.55415	55452.83384	50985.59124	464646974.4	499444249.8	468833015.4	438604.4384	1540048.401	232664.9778	457478.3835	1904618.98	222828.4821	1223496.409	3322164.927	716663.6502	1556245.735	2680185.886	1180426.264	2116448.289	1712868.215	1689603.102	962947.7573	4752601.468	318860.1648	579825.5558	2682992.722	166530.3869	139327.7392	231711.275	138105.8731	2096489.872	3452045.684	1997740.908	128678865.6	145512857.8	130493612.4
N-Methylanthraniloyl-β-D-glucopyranose	C14 H19 N O7	Full match	No results	Full match	313.11596	1.182	498547303.5	0			2	2	DDA for preferred ion	3478235.386	11438493.6	2009371.784	3371091.178	3919205.207	2293530.909	2880268.355	19461768.82	4089683.368	35594822.03	132049687.3	40519921.27	9632652.691	56224591.53	4833306.32	80826412.9	82411050.35	54255948.12	205447312.5	498547303.5	248884636.1	1427152.686	8320332.401	1096484.442	7016681.271	28116420.4	3997677.126	6584672.232	14120312.25	2969955.559	3288729.17	17371631.74	2217647.197	68751284.26	69588281.27	68970382.41
	C37 H75 N3 O5 P2	Full match	No results	No results	703.51483	14.755	498520085	0			0	2	DDA for preferred ion	738232.2337	554197.6309	2519932.701	3610183.539	1253702.149	2247951.572	2977948.781	3067266.425	5284556.044	603358.0828	562783.4178	5084196.869	3028695.091	133426888.6	8254961.846	1170585.758	986507.383	1091842.074	1064131.734	1269728.741	1042133.629	1028644.425	774838.5726	1570202.207	16903356.13	2215182.735	2410666.769	498520085	12943598.85	431203529.7	3599886.713	1085233.115	1471579.43	1311904.686	1663202.798	595808.9576
20R,22R-Dihydroxycholesterol	C27 H46 O3	Full match	No results	Full match	418.34448	10.647	496356877	0			2	5	DDA for other ion	1751146.971	2059150.483	1530028.178	72955638.94	77124962.38	86532684.54	1251115.964	3118016.852	2461966.07	14434182.48	6732690.957	14184718.27	6601345.589	2830078.416	6139789.194	22802109.42	20158332.88	14047936.78	37105517.34	20861197.49	28223453.5	19632318.91	19215977.3	17439890.54	5205112.772	3452479.668	4213325.529	1000882.995	1052527.02	971592.6815	2552451.733	2603247.746	3028151.335	71486165.3	68110918.11	67045641.89
	C27 H42 O4 S	Full match	No results	No results	462.2799	10.477	495767652.2	0			0	1	DDA for preferred ion	425735.357	346910.9728	417808.3043	464557929.5	495767652.2	454396688.8	252133.7889	409961.8063	359527.0865	304004.1331	324212.7121	293769.9483	853834.3263	441143.0848	921670.4153	510378.8202	701554.0696	349170.6251	689686.0311	412059.3037	1180280.515	930444.9347	853681.945	638601.5257	413502.8956	331265.3708	390180.6091	270642.3965	286535.5732	254873.0457	323101.9747	323065.7431	277667.9002	113929739	32311546.51	71086664.57
	C24 H46 N7 O5 P	Full match	No results	No results	543.33244	10.864	495678604.2	0			0	2	DDA for preferred ion	50644863.92	34167003.35	41806145.83	9553803.149	41906215.01	7525479.577	11204384.01	93499875.85	42490206.77	22466037.24	38360584.01	35610958.88	199849693.4	72825230.37	148135184.8	58697743.72	89032707.44	49804076.85	119187963.9	84304154.32	227967256.6	495678604.2	467799082.9	334265298	115674971.8	74499939.67	84230561.63	1282720.152	892108.6993	938150.3621	11061926.51	23922396.63	11015454.49	163314424.8	162797978.6	156676110.6
	C9 H15 N O5	Full match	No results	No results	217.09483	0.788	495405303.4	0			0	3	DDA for preferred ion	13813997.47	42241023.33	5971766.034	16234516.37	12924554.26	8173559.272	8749917.61	30305575.15	7409798.825	208549375.2	495405303.4	175569210.7	44465152.16	133957585	22322555.69	221475055.9	305517189.8	191625067.7	386582920.3	386746899.5	351707818.7	69150349.81	215339225.3	38104715.75	15898682.89	78848526.78	22244590.65	6554976.29	5860171.862	2211403.95	30536943.9	69065639.03	31298651.44	84241077.67	84182873.76	85850416.45
	C46 H73 N3 O7	Full match	No results	No results	779.54547	15.845	493623585.7	0			0	2	DDA for preferred ion	17901733.87	2094353.906	5370706.023	137168108.9	27779841.17	66465035	12107414.53	7276127.455	5305052.335	4354765.2	189195593	213153736.2	295276766.4	452358097.8	50026168.96	360252702.5	13070419.62	440362015.3	139350154.6	8020758.572	36603691.64	123427646.8	69801259.2	35284661.77	188519083.7	8777213.799	6700653.601	133877920.6	225551057.2	101726968.1	60586135.25	126175869.9	493623585.7	4699210.631	13502408.06	3603715.969
	C9 H10 N2 O	Full match	No results	No results	162.07915	2.015	492745028.7	0			0	1	DDA for preferred ion	45984.08776	53715.73564	64488.41817	492745028.7	455141863.3	368532327.2	102955.6989	132327.9808	155777.802	46149.74726	164945.9827	48785.61232	69402.28624	219207.2575	103118.5457	71947.95727	116293.6133	61037.07445	98077.10922	96094.44023	114812.7803	869313.8465	443678.9492	342016.6863	60182.43439	125923.0725	156404.5753	790598.392	1415611.512	708624.1801	51302.96049	52049.56608	45590.9946	181200048.3	176822250.6	170050305.3
		No results	No results	No results	785.59258	15.057	492473786.4	0			0	1	No MS2	49775914.44	5965221.398	7912978.728	51137075.56	65456523.42	43430771.56	26690775.81	21713803.04	20063651.52	23279869.96	530132.061	25476165.77	6529661.507	492473786.4	120524198.3	32592056.72	13118416.5	12233429.39	527432.9964	18587911.32	13956550.29	4964463.426	28159221.12	78880830.93	18211454.4	13993818.56	19266802.18	290450996.6	20427654.18	25394741.92	6177780.593	5134226.654	7958431.118	13875348.71	33328669.67	7914259.084
	C10 H18 N2 O5	Full match	No results	No results	246.12144	3.137	491887888.3	0			0	3	DDA for preferred ion	7894466.06	43789214.24	16128231.48	21771878.87	13393738.83	25592413.22	1757162.171	26516075.99	3379271.933	624496.4743	4452214.805	1019036.679	38632828.43	65271872.34	30177604.8	4165626.376	26106620.7	931140.8838	40277599.83	148672288.9	24937593.66	3156672.774	10044914.85	651798.0278	1524503.194	11207188.4	1229495.595	542059.8237	678917.9675	358113.995	137871431.7	491887888.3	103988559	66161699.65	67936757.79	67931911.03
Methaqualone	C16 H14 N2 O	No match	Invalid mass	No results	250.10663	4.41	491557226.1	10	81.8	9.1	0	1	DDA for preferred ion	10972974.77	10646881.12	6662239.483	4471860.967	2904418.087	1105338.734	115240362	129430733.3	112186713.7	491557226.1	281180764.1	331132141.4	201811026.3	208029527.9	138816562.9	52651188	105858651.9	95137668.36	64599743.89	39907187.09	99804913.36	68766530.05	234240502.7	10061923	19203505.36	118834607.8	19672604.95	9784057.712	15088004.33	920714.1143	408082767.3	330321699.2	195962182.6	177507706.1	182177664.5	108205964.1
		No results	No results	No results	222.98133	0.552	491176047.4	0			0	2	DDA for preferred ion	36081660.52	61555945.14	57592031.54	491176047.4	409418017.1	210487991.2	10598097.49	32097950.27	12918823.98	14755571.19	33398305.37	27782775.95	221520740.6	261451123.3	212725264.9	25708798.61	31118650.66	26799511.16	46176203.98	93115604.21	92477655.33	32788480.44	35469281.7	20119105.08	107322684.1	103931941.3	43662635.91	14348688.22	28493266.11	16568729.23	42513047.85	55467417.05	30991709.98	110902139.4	108714717.7	112552696
		No results	No results	No results	675.53887	12.929	488828879.9	0			0	1	DDA for other ion	196155981.5	49567712.48	254742465.5	153053313.8	143299632.8	117835473.4	138571467	107620008.3	122557351.4	239963777.2	194434550.7	238480979.1	224051187.1	58266705.1	229183266.2	10515217.14	5648157.591	33051801.39	11650449.49	64309111.66	4587592.834	48534147.09	7762203.721	40406142.4	223261999.8	213241861	216251798.3	45461711.23	329008398	398552916.5	488828879.9	228727285.4	4806538.948	1252032.853	1363090.033	1197798.881
		No results	No results	No results	732.54943	14.897	488517778.9	0			0	1	No MS2	9679470.892	2729751.552	5780489.761	123873295.1	62848913.58	131667879.4	70421318.16	89719749.49	88499553.71	18688919.77	10983512.99	17034560.66	4933977.311	5882443.537	5691870.931	69283440.12	38438185.89	53864608.99	24040452.7	28933197.66	30251358.7	105323377	233042760.6	26813691.71	488517778.9	6140177.227	150009326.4	12475143.38	14226051.26	12517941.66	63885279.33	10484626.75	29302324.11	8782512.176	36369204.34	6950803.094
N-Methylanthranilate	C8 H9 N O2	Full match	No results	Full match	151.06314	0.863	486939787.5	0			10	2	DDA for preferred ion	1791807.555	3644438.924	2360724.504	362019247.2	486939787.5	316075850.7	2559414.804	2247187.651	7191566.694	1603205.118	2630539.921	2045805.473	3385307.268	5546673.399	4121058.82	7556201.321	9492181.585	7355968.91	3736494.06	6000882.192	3428636.833	4965284.225	6317533.861	2441879.014	1535284.2	2074068.905	2092822.755	34895887.96	25697402.21	12021613.27	1800171.553	2541734.791	2275050.429	64368682.34	70964677.33	55343452.6
Palmitoyl sphingomyelin	C39 H79 N2 O6 P	Full match	Full match	No results	702.56695	13.146	484201402.1	4	96.2	9.8	0	3	DDA for preferred ion	140668009.3	140203184.9	3255458.197	11163210.66	19376177.9	33316237.84	407759403.5	410244392	352688347.9	2567116.532	2005050.019	2128901.044	7309437.631	2214285.943	2259331.662	8864420.698	5340487.593	14781213.42	2994334.926	1906561.774	2786432.412	484201402.1	162906995.1	167339359.4	48342293.78	3252767.584	12048627.85	3084608.4	2235092.04	1991807.142	3155322.65	3061007.667	143578373.2	6996129.365	11911365.22	5479051.938
	C12 H23 N O5	Full match	No results	No results	261.15755	1.508	482423739.3	0			0	1	DDA for preferred ion	38568231.36	56457439.1	54638179.81	314956768.7	265089503.3	173788655.8	380505032.3	482423739.3	294464498.1	37171899.6	42196993.79	40432014.9	51031427.58	65713947.5	47229710.29	29073088.45	26783561.5	24053304.04	143417870.6	191786529.4	116487992.8	183071709	143337621.2	81902042.96	54552192.75	31519028.16	34655378.52	21443698.42	22897870.29	16191204.13	32287546.88	26166360.08	34491973.47	220693825.8	228411161	227559926.9
	C4 H15 N6 O4 P	Full match	No results	No match	242.09005	0.756	479681441.3	0			3	2	DDA for preferred ion	6144980.59	6004666.445	5887924.734	42985241.94	479681441.3	79706970.03	2223317.546	10785596.89	3734547.632	12486426.53	11964759.55	9719650.785	63914211.76	131068335.4	49413399.95	37033028.05	24169342.41	44142647.27	15360376.72	21943694.38	16166663.12	39626679.94	116804790.3	13376997.82	25597259.4	23440335.94	14390415.99	27719046.87	34134311.11	28153656.7	41215051.42	83056423.51	53462436.39	58062822.3	64792816.58	57219020.64
Cytidine	C9 H13 N3 O5	Full match	Full match	Full match	243.08523	0.736	479272025.7	4	97.2	9.9	3	2	DDA for preferred ion	5326303.03	7119833.796	4748520.302	40059793.15	479272025.7	77901478.94	6442157.67	10481285.78	5542667.956	14404027.57	10775542.55	15940233.87	53605584.05	125613190.4	46084352.4	43600847.6	43607370.25	45335288.47	24574563.18	30313292.27	18019502.48	2243346.166	135869349.2	14729842.52	20999211.35	27653309.24	12438373.24	27588608.85	33121812.86	23233197.37	40037829.75	103109479.8	54196322.07	61392395.31	69105684.11	60260292.79
	C49 H75 N O5	Full match	No results	No results	757.56212	15.581	478995949.3	0			0	2	DDA for other ion	11272157.7	3732871.219	7603837.798	24212012.46	23260842.79	22747109.64	10236671.06	13974233.65	25421792.02	30753346.66	29319263.32	54664502.92	38537387.35	476225920.6	272086922.4	148696458.5	11454324.15	137415732.4	31136309.57	22624387.45	20918739.78	30350753.25	129652714.7	70446885.71	32918004.01	4514384.522	29013218.23	64089831.06	30067728.93	69551988.92	32566770.79	10493717.49	478995949.3	8280145.958	88209510.25	5379003.488
	C43 H80 N3 O2 P3	Full match	No results	No results	763.54801	14.319	478602633.5	0			0	2	DDA for other ion	6341290.117	4368793.74	3017842.33	4549503.499	4598790.346	5171934.894	5860592.378	14778321.62	11976187.38	2235796.463	2730816.603	2913837.927	13611857.47	6026935.383	10455951.33	7140320.826	6312161.206	9839639.686	12479112.83	584775.8123	1806267.716	20077317.07	48011371.79	7945788.764	13879337.84	20493568.41	7636749.59	8274389.949	2375520.053	7611896.653	5007001.17	3298073.094	4996441.148	4945965.548	478602633.5	7667237.874
		No results	No results	No results	569.3381	10.937	477536065.4	0			0	1	No MS2	33059726.43	49520497.17	35981606.65	2915715.792	2677414.852	77972.5519	20732755.22	159966773.6	72310189.47	13220824.96	15238906.31	21073577.94	228838156.9	84171484.25	157606701.1	30416887.96	29810595.59	28873910.76	147439172.5	62941899.42	173709108.3	477536065.4	376563915.8	332437626.7	215772849.8	159845583.6	151088856.2	532530.859	636095.3379	213730.6259	2641494.597	5850305.604	2115085.618	190118955.1	186840527.6	176546383.7
	C14 H24 O2 S	Full match	No results	No results	256.14947	7.902	477170858.8	0			0	2	DDA for preferred ion	36940.57657	42523.42233	316580.2756	389593946	444785123.3	477170858.8	9238963.989	7628689.498	9952347.144	43964.00215	64328.08613	45905.07022	1787695.116	73829.74291	771830.4885	82106.99417	152580.6905	72055.603	3313297.303	620686.4932	2972627.713	1769687.373	72117.75483	38828.41332	1726935.166	63173.34285	1115421.658	44286.72524	46222.43713	45218.87396	1658694.379	1672019.533	1422720.707	56060829.04	70556912.33	67780296.02
	C6 H14 S2	Full match	No results	No results	150.05425	0.827	477024540.8	0			0	1	No MS2	2182716.646	23071379.38	7490760.952	355754389.8	369900186.8	249850602	306476.8748	4323591.545	1522742.063	8412181.348	22899159.35	10659975.04	8338459.95	31590262.32	7490600.304	47134945.84	30513735.27	19957598.01	69794168.48	160355178.3	55726778.16	19617439.53	25539662.6	8763521.92	10116007.37	12662156.74	8263188.66	406351430.2	477024540.8	431405508.3	3567505.852	13273885.52	4668357.743	98948810.27	114573200.7	101048945.6
	C42 H80 N7 O5 P	Full match	No results	No results	793.59524	14.314	475165520	0			0	2	DDA for preferred ion	19811462.71	229289856.4	91314527.8	3757407.879	14449466.6	11142788.32	13754535.74	67663498.1	32038890.74	77944951.82	55281826.64	64560727.24	1709626.559	52125451.31	34273678.91	118910586.5	107932521	151519804.1	19706118.14	475165520	447821446.2	8764438.121	127130154.7	106013102	171651095.9	108447601.8	29971025.04	11827267.39	27314728.08	10026797.59	17689924.08	9723259.45	6616369.923	201348327.4	151222253.8	179056008.2
	C9 H20 N2 O3	Full match	No results	No results	204.14731	0.619	473429778.7	0			0	4	DDA for preferred ion	16486909.47	23439770.23	17879099.46	142120409.1	269227300.5	101846240.1	812553.8168	1199983.216	1143586.491	42913944.86	48589353.19	35359884.88	55041473.81	57503467.81	42898661.36	473429778.7	314434697.5	304387198.6	92583244.69	81865790.66	68474876.65	39925554.22	47673297.6	32813461.24	61130665.76	40500375.97	46911541.04	16765939.65	8183764.994	28408610.87	20740430.82	37876109.34	24551752.89	68100729.79	74243958.05	70794604.84
	C41 H83 N2 O6 P	Full match	No results	No results	730.59835	14.358	473180886.5	0			0	3	DDA for preferred ion	12839570.57	4913261.846	16570467.2	2620090.682	2630605.318	1748184.874	9989177.547	2359403.238	3790624.185	5344772.999	7670976.025	7150823.759	3289919.153	7065031.326	8783352.785	5421561.212	2499620.937	5698191.96	41328868.09	6434649.744	5669457.273	12177627.95	3404292.731	3148757.179	19504130.09	25187986.8	4718009.394	18420064.3	14538848.28	1839596.854	14315857.84	8698100.687	8458546.955	5065709.539	473180886.5	3175676.133
	C40 H83 N9 O5 S	Full match	No results	No results	801.62395	14.329	471534164.3	0			0	1	DDA for preferred ion	825947.8847	651396.1278	2435782.347	5271972.974	3188877.913	3607995.359	4974362.823	1188804.741	5530863.349	755642.6172	664669.946	694945.8268	1111479.209	5995775.983	1802580.531	5901008.288	5573385.148	865050.6736	1031787.006	8879497.512	4771743.342	1149317.965	471534164.3	8926891.717	13684176.59	19900166.29	43400940.41	709866.1987	4828699.852	5866721.53	3445173.308	2894886.81	2551186.518	3048113.453	8146550.224	9788565.446
	C17 H43 N10 O4 P	Full match	No results	No results	482.31998	12.124	471400314	0			0	2	No MS2	172084161.9	171022597.9	105672785.7	22680249.73	22106271.6	8154184.312	52408989.75	114946936.4	76778507.8	19478946.32	37970429.62	52810053.59	350163694.3	175099202.1	226416602.2	14002365.8	16110831.17	18700607.17	139660851.8	56024917.92	243794394.4	462886443.9	385244361.3	267091429.6	354944528.1	352242208.6	350291776.5	14112388.94	24342053.87	11549616.76	25784756.14	50380038.67	22710810.53	287494907.7	295685648.1	288754288.5
	C37 H77 N9 O4 P2	Full match	No results	No results	773.55669	14.089	471297917.4	0			0	2	DDA for other ion	1750441.186	1398532.87	3119857.369	5585185.431	6872749.699	3151039.678	2458036.543	3096785.664	4432209.026	17873355.21	30413894.55	34563190.42	26016561.62	17615209.34	44150311.95	1803815.065	1684840.053	1862009.177	4114841.807	4086832.365	4787164.361	2799995.304	2522059.669	2165497.696	2230319.812	2770679.985	1831601.49	471297917.4	117792150.7	304742523.5	3712020.861	3388059.607	1984373.93	4504711.317	3903574.771	4691786.815
	C46 H73 N3 O7	Full match	No results	No results	779.54577	15.513	470959019.9	0			0	1	DDA for preferred ion	4667923.37	1934309.523	8571302.36	141230703.3	6656351.253	25248246.49	6221663.105	8474787.643	16947605.89	30938564.32	34015826.86	57518356.61	83222394.3	470959019.9	264133875.1	129891650.6	5061767.99	282221871.6	37096046.76	11909555.51	21517732.39	32282382.97	6666011.609	41155886.3	54078534.14	5551102.74	42480083.77	68835061.81	22328189.11	72268182.51	17562819.88	8863833.327	467356040.2	6797152.082	7060819.407	6021813.746
	C24 H48 N O7 P	Full match	No results	No results	493.31658	10.828	470465266.8	0			0	1	DDA for preferred ion	52964467.79	38525392.67	28768591.93	3788806.93	6125647.727	1727379.021	19744214.31	107992567	38385927.58	17591256.81	54794043.37	20340559.44	79154927.65	26533731.39	38713668.43	25836106.87	36334085.75	24273981.26	98396863.73	56971594.71	189191620.4	261250821.9	211747488.1	137960502.5	46633047.58	67291349.13	28693753.38	4929930.343	4825691.623	3632720.66	18762531.86	34017862.01	23095373.78	179824242.8	197723536.6	185124713.7
	C32 H63 N O3	Full match	No results	No results	509.48065	15.973	470434628.3	0			0	3	DDA for preferred ion	79932747.56	60832303.64	174373331.1	12304824.55	12064176.53	14378449.65	189452535.9	158743311	198235181.2	243432960.4	287772713.4	272996651.7	262899921.5	191222140.4	217594541.8	15920814.81	15489985.01	19578863.09	29891620.93	19582644.03	8928306.657	21339962.7	8680503.072	11194001.91	407053092.1	326812685.6	413119808.6	67279878.85	44557377.62	43478541.59	260481043.3	369315211.4	337772471.5	366327.6001	335502.7884	314149.7152
4-Hydroxy-21H-quinolone	C9 H7 N O2	Full match	No results	Full match	161.04758	1.111	469880908.7	0			0	2	No MS2	331064.3128	927912.6328	997908.7889	213947341.1	308753452.1	469880908.7	3094248.553	2353584.55	15806889.08	617506.5191	937492.3219	844493.2265	572873.5364	1000831.65	1399007.248	176856.7066	436376.7181	605215.5541	392671.211	1903059.43	1131750.26	883963.5423	831271.6948	1598829.499	277745.9067	595983.5939	834293.1617	7418997.467	3034113.665	2973728.897	169104.4255	362140.7734	579401.0833	98862362.6	98466163.18	130237856.3
		No results	No results	No results	328.26106	13.098	467710173.3	0			0	1	DDA for preferred ion	148057791.9	277299859.6	113326011.9	413446055.1	467710173.3	41472906.26	147363118.7	244843947.8	386888276.3	211610561	93572427.7	179210320.3	70839916.28	41980898.81	137513667.2	70636323.08	55980299.48	137743102.6	28422510.56	183114959	30251722.75	36546318.12	28685294.85	80405444.4	137032160.2	117650742.6	152037282.1	220899433.5	229063156.9	103503931.2	231807630.9	247008202.2	182737700	988932.5081	779627.5436	258775.3211
2-2,4-dichlorophenyl-4,4,7,9-tetramethyl-4,5-dihydro-3H-naphtho[1,2-d]imidazole	C21 H20 Cl2 N2	No results	Invalid mass	No results	370.09369	0.251	466677315.6	1	64.4	43.3	0	1	DDA for preferred ion	102855913.8	331066649.6	125107927.3	287488503.8	217384658.6	13195236.74	137318315.9	197454341.2	9680338.881	174894128.5	292607474.9	1015992.743	8888458.348	17064631.18	402136248.9	298542527.6	6416238.826	192062940.7	381067095.2	6040723.632	4183588.813	225774221	131547542.7	8979497.667	85599799.44	280221818.9	102281161.2	204294775.8	206108993.1	2635129.342	44100140.3	113274538.2	214388783.5	301955941.6	6850924.003	288696862.5
Docosahexaenoic acid	C22 H32 O2	Full match	Full match	No results	328.23999	13.179	466573187.1	3	97.4	95.7	0	3	DDA for preferred ion	63420604.72	50128218.29	63029928.35	6461474.117	7522531.804	2094568.726	48577185.15	131169990.5	70543618.38	35622245.84	50393766.79	78606152.86	150128829.6	72585132.78	81988567.58	43068421.38	26181818.73	64438551.99	99915616.23	84634376.24	139962399	466573187.1	246934619.4	210093276.6	236286073.3	196885318.9	171763200.5	13789914.2	13410215.45	8115972.131	18814157.89	24083437.26	12446250.7	187878219.8	109165349.9	165994419.2
	C19 H35 N7 O2 P2	Full match	No results	No results	455.23394	6.31	465888416.9	0			0	2	DDA for preferred ion	129626.5208	107735.3996	92473.5871	185908716.8	379286300.8	465888416.9	110754.5096	421467.4925	92297.87219	247332.6394	542563.0584	289755.2996	750858.3073	694558.0863	396279.6018	814104.6911	739467.1176	484066.609	704248.4697	679883.2478	816431.5028	240069.1947	389046.8429	97630.4614	114710.6881	518843.676	193654.9495	104260.6762	107225.9489	99122.44673	263787.14	719983.5357	385474.657	42854925.27	58355113.43	57166925.34
	C14 H27 N O4	Full match	No results	No results	273.19368	7.586	463089300.8	0			0	1	DDA for preferred ion	3569288.878	2177180.521	1226915.736	574725.0606	200890.8697	630907.7988	4045549.402	12745617	15242608.98	89976884.79	19681357.12	94223088.46	99472950.42	22165324.42	107980245.2	463089300.8	393237850.5	459446978	191804699.1	78696108.81	208287214.1	118930028.6	154686630	46923678.32	9611828.57	4074837.482	5701205.606	1383703.844	1075806.531	743244.5641	30649408.48	38110829.72	34375610.24	192826963.5	221990685.7	245012497
	C24 H36 O4	Full match	No results	No results	388.26103	7.815	460849716	0			0	1	DDA for preferred ion	31657.25891	37560.83337	35281.143	460849716	431960433.1	320926938	30858.89621	103073.9597	31134.88158	18742.09994	25383.59889	19941.6086	39702.77984	48645.89321	41891.15556	46696.07497	51401.57503	38774.44305	38932.30467	35459.0696	33102.00124	21173.51649	32513.54423	21485.73822	21620.44936	28148.60996	24338.2909	29874.54939	24529.72255	28043.52539	28966.85526	36697.88179	37211.28653	78115800.75	80013390.67	76423045.26
	C43 H85 N2 O6 P	Full match	No results	No results	756.61379	14.74	458206596.2	0			0	3	DDA for preferred ion	46333849.5	31091655.68	24252660.69	13221123.87	12860513.16	7755553.939	12424888.56	11312298.58	16137934.26	12468108.29	23867024.36	17146283.25	1815594.441	8400995.414	7464524.925	12889554.57	7100059.319	14256786.63	26047091.77	3451232.308	1655399.096	1966600.134	7601264.929	8678666.518	17794099.84	7094616.902	4867621.129	4676416.783	11369588.52	10676493.17	47957253.79	32647647.36	24687073.1	11005616.38	458206596.2	6299771.635
	C14 H27 N O2 S	Full match	No results	No results	273.17601	7.903	455685622.6	0			0	1	DDA for preferred ion	16712.75412	19238.56009	296746.9814	371536478.5	423920943.4	455685622.6	8898676.185	7364128.965	9557744.269	19144.78376	29103.48421	20768.49424	1296913.019	33402.2491	722953.4146	37147.06518	41546.6955	32599.58799	3162497.49	602365.3916	2808351.715	1649870.913	31262.70059	17566.85426	1702057.665	28581.05218	1046740.157	20036.31829	20564.19308	20458.0435	1616962.882	1580592.241	1338335.1	57334472.8	64710014.42	62117231.72
	C41 H79 N2 O5 P	Full match	No results	No results	710.57215	13.976	454051395.2	0			0	1	DDA for other ion	277432084.8	78622660.49	234708793.7	218605551.7	170201554.7	181162067.5	454051395.2	57305441.24	319899631.2	4019341.789	2456319.921	3255664.495	372177837.2	2090172.588	3988937.378	128034052.7	92410562.67	149637865.3	72391165.05	59425426.92	50225141.02	215248642.8	59583787.92	189274946.4	182961956.1	81542136.12	195403395.6	63678265.28	26736730.48	43258680.12	129893869.1	28689896.12	30678521.98	117193078.2	13825382.93	64032036.33
	C26 H50 N O7 P	Full match	No results	No results	519.33257	10.841	453266588.5	0			0	1	DDA for preferred ion	48114528.47	32505861.54	33928613.63	1914150.502	2531070.178	689234.5953	7494736.963	49033090.64	22980190.84	19435339.13	60767326.39	40894851.88	303387597	128854678.8	391460988.3	75811889.58	136777763.5	58451118.86	282188744.1	95579141.62	453266588.5	396275192.5	348627466.3	278950884.9	55199899.48	63436950.04	37092699.74	2295083.3	3162911.106	987107.7692	19129553.8	45460311.51	18484448.97	158145700.3	170813091.4	178676720.9
	C24 H43 N O5	Full match	No results	No results	425.31359	9.534	452589904.3	0			0	1	DDA for preferred ion	34267.76735	36313.1039	34144.56864	430850082.2	452589904.3	395457592.2	117882.2764	1410563.383	121944.0779	407202.4836	740320.423	40590.94248	330116.0307	449328.0132	433835.8416	127774.7984	562307.0809	122194.63	1886687.514	1677467.173	247200.8472	131365.9314	427558.069	40732.13454	42582.50626	461892.8964	34069.21109	55708.72505	120354.2045	161362.5595	146012.1054	1052073.35	832369.5709	199595860.2	217663428.4	215032288.3
	C23 H48 N O7 P	Full match	No results	No results	481.31668	11.943	449040870.1	0			0	2	DDA for preferred ion	47231304.53	72888236.08	34462249.32	26137501.61	35097471.39	12833227.96	16291461.76	45711335.89	22443334.84	7551728.785	16727020.69	21452712.29	169425371.8	89137842.35	98223214.38	6610341.143	7623456.451	9395686.575	64681196.98	28863787.17	139555850.2	219273815.3	282606374.2	152799024.3	217543307	197428387.6	199938831.3	5958887.944	10924917.88	5128269.519	8871106.982	18412921.94	8502827.447	160255266.4	159564790.8	139876667.9
	C40 H83 N5 O8 P2	Full match	No results	No results	823.57178	14.838	448466147.7	0			0	2	DDA for preferred ion	628218.092	674617.7803	1535760.393	1125375.422	1713286.385	1200534.525	3834274.372	5210804.079	4178599.686	7211333.28	3605876.69	8700128.081	23009792.43	5302919.598	5638573.894	4242044.597	1951982.736	7296269.609	40735252.82	2742528.84	64939465.65	4499999.592	14942212.3	1238357.465	647485.8167	2909170.091	794726.7689	5667950.807	6299631.043	3412962.705	17359958.21	34289509.9	28435152.17	55347059.28	91902916.31	48857574.47
		No results	No results	No results	779.54389	13.206	448388095.2	0			0	2	DDA for preferred ion	24979631.44	8441240.382	17617891.09	104254100.6	101449367.1	76461890.27	51393099.3	95258510.92	121085839.5	7695670.937	11915645.18	14066038.39	200040094	14264337.95	24839641.15	27366331.38	33217462.78	42667047.1	90422623.82	35416480.64	117765169.9	448388095.2	49385962.34	71701402.28	78829917.36	90828219.42	114453092.5	61957232.41	6992445.391	17895075.84	26375755.75	41166548.62	56298229.98	82465515.15	191582301.5	51314175.96
	C12 H16 O4	Full match	No results	No results	224.10462	7.783	446676615.3	0			0	2	DDA for preferred ion	49171.98753	124151.9934	105476.9537	441228355.3	224784720.9	446676615.3	91930.1714	166099.5563	151190.2691	233647.5059	206114.7241	229392.2455	128457.3234	245206.2442	247192.8109	430002.0768	300090.3198	180465.4079	308427.0098	223549.1313	326206.8539	584668.499	449158.3024	245347.4399	241056.7441	204376.7955	183244.1264	261579.8464	175150.6572	177473.9278	309364.8872	285020.3933	251446.6658	56031791.67	59238112.01	57732002.41
	C20 H34 O6	Full match	No results	No results	370.23519	8.409	446271097.2	0			0	4	DDA for preferred ion	96131.8396	106169.5679	99627.89958	446271097.2	364008588.6	213453719.2	351613.7875	1423406.547	168313.0152	324986.0219	1585522.919	411678.841	953177.6357	1800606.525	795928.71	690090.8338	3622962.593	350820.4722	2935828.819	2187422.694	1671849.485	467959.3328	1265502.242	148700.8565	164879.8815	867112.9791	134541.1456	233897.8056	336636.8393	159602.4232	376708.8958	576738.5406	431837.8256	51211726.83	59805846.68	48413864.66
	C28 H42 N10 O2	Full match	No results	No results	550.34765	2.634	445296731.5	0			0	2	DDA for other ion	464747.5491	690336.693	750564.6537	3680877.883	2856778.024	908753.1868	630767.8891	2030782.099	889396.6013	10035071.53	5402210.546	24819899.55	228430976.7	360125532.3	266326410.5	991554.5524	1241563.593	704277.1144	2059886.966	2514795.166	2876991.985	1193832.081	1465443.946	1049918.963	445296731.5	114549967.4	123523685.7	416176.3409	395518.7622	352921.6898	1390427.13	1190087.866	1235414.475	72432933.5	68850499.76	70192873.45
	C6 H9 N3	Full match	No results	No results	123.07976	0.66	444379781.9	0			0	1	No MS2	2402237.292	2585078.151	2839687.327	330666289.3	444379781.9	386548770.9	905961.9238	871840.7713	920837.8344	1535441.994	2301206.136	2326866.53	3270664.581	3622566.755	3265036.188	2528190.023	2071901.756	2128863.224	2909477.116	3441033.683	2832522.811	3598270.371	2987218.405	3173890.783	3899064.329	3240262.325	3015145.186	34089628.94	80433165.85	66426607.47	1233283.424	1683743.695	1597962.826	48614710.65	40737499.12	46510230.69
	C18 H34 O6	Full match	No results	No results	346.23521	8.571	441470657.6	0			0	4	DDA for preferred ion	75097.63145	81566.1047	78789.5218	168738518.9	259527543.2	441470657.6	75490.51837	100092.4835	78443.51848	89777.22428	678278.3501	85976.80001	385839.0381	1369630.88	374692.1819	6117689.563	6547781.166	3274023.258	1886784.85	251971.5875	266153.2134	117270.5893	406644.628	82024.36064	77735.01504	396772.9169	81896.10428	86244.99556	90809.45885	84226.9041	88173.95603	158018.2177	123365.8417	53609759.56	57193624	56691939.29
NP-016928	C20 H28 O3	No match	Invalid mass	No results	298.19298	7.661	440331907.8	12	92	83.1	0	2	DDA for preferred ion	45662.44025	40435.08008	41940.96632	250588494	349815909.9	440331907.8	193223.257	941538.697	147977.6602	202028.5679	1249160.687	237727.3332	742701.1292	1430242.562	738192.2152	631735.3453	1043211.598	499209.7659	1146590.872	1256834.342	901555.087	371316.6364	2939048.058	111008.6358	156209.5992	1672410.149	77623.31627	104942.1933	147370.4781	49930.50804	1018380.383	1510978.55	737779.2354	50340605.3	52420659.67	53482666.67
	C8 H12 O3 P2	Full match	No results	No results	218.02613	9.715	440203549.6	0			0	1	No MS2	292187886	248517719.9	218673605.5	118393582.8	106607790.5	136901018.7	317540833.5	288071797	425523031.5	231971863.9	235801911.7	333612604.9	181150124.2	233193474.9	246370659.1	217847848.3	233416624	239031666.8	243139200.2	355581621.5	440203549.6	325779129.7	245488389.4	363454970.4	309054329.9	359193892.2	403030807.5	357819514.6	397269015.8	327742981	260038640	272387905.3	369129611.2	93794746.49	232675235.7	221738569.4
13,14-dihydro-15-keto-tetranor Prostaglandin F1?	C16 H28 O5	No match	Invalid mass	No results	282.18285	7.066	437541794.9	3	97.4	95.5	0	1	DDA for preferred ion	55086.56198	80055.86197	55440.92529	437541794.9	339534592	110688771.2	31112.23931	85966.46574	64792.45692	76042.59331	456515.0933	73480.02416	71038.29535	673661.9738	27930.5017	110825.9473	405543.3721	77433.38971	58956.17515	396075.2315	148568.9966	59595.78756	1199886.131	56299.7729	26952.08291	99762.55591	23952.2228	30938.75242	35930.99654	31020.53054	51518.80341	35190.15921	37545.03322	46314527.83	46856822.3	45339929.36
	C43 H75 N8 O9 P3	Full match	No results	No results	940.48716	4.905	436239675.5	0			0	1	No MS2	1096257.673	496873.1934	390838.4132	880431.5596	849244.149	2683179.536	744960.767	10650279.45	1043335.816	5955452.816	42681926.45	4228517.222	3587212.936	3291951.267	13666332.24	11436198.48	7337317.005	2325117.203	3972301.299	582941.603	2025493.003	86361.9899	648829.4599	31426.54656	34665.12966	4573800.291	1311799.316	39236.48151	249596.8777	40274.1627	16761920.22	34791167.47	16493039.45	5684697.904	30489662.94	33703429.74
		No results	No results	No results	122.58705	0.601	435996627.7	0			0	2	DDA for preferred ion	14527373.39	20059425.75	14693462.65	52887137	71952913.52	35854110.04	471345.3711	995438.9655	641962.9616	39700745.45	39029197.04	32418285.23	54022504.73	56535521.82	41654394.73	435996627.7	276406330.4	278519753.2	65994113.16	46321557.55	47623146.86	39289496.37	45583564.74	31695812.14	58297737.32	37670463.98	44605513.49	15249428.98	7427188.642	26344096.47	18311128.92	34364652.78	19974828.61	39773852.7	42540372.13	39992095.55
	C40 H72 N7 O6 P	Full match	No results	No results	777.53001	14.054	435718578.1	0			0	2	DDA for preferred ion	6700721.402	9825346.715	42411214.82	216235727.8	232700940.1	246815939.2	9572716.845	61527391.99	41645352.5	127276297.7	149722014.6	156453858.1	105210286.5	149306741.9	162950636.8	125991537.8	42349038.25	104959870.3	435718578.1	46373108.46	114139092	41057168.62	22879654.32	40489847.45	54965410.71	29405498.57	48650680.96	231099074.1	246262256.3	90844205.2	96513200.05	24799650.02	131705204.5	13624790.52	27998554.33	12934857.55
	C10 H19 N O6	Full match	No results	No results	249.12104	0.78	433899860.5	0			0	2	DDA for preferred ion	7684059.561	39754001.19	5854115.117	2731239.919	3248797.022	2510978.103	4590352.927	25179928.32	3389349.242	85014894.05	310079618.4	88600617.59	12308475.68	89234636.9	7532244.265	64802290.79	181972730.2	68290226.97	264847669.5	433899860.5	328680052.2	26092858.05	169041053.6	30366702.54	6851312.107	61307983.96	5384021.312	2972094.666	3257427.598	1023208.821	14221687.51	51217033.65	10202437.46	47785819.21	51290554.93	54268107.22
N-Acetyl-D-galactosamine	C8 H15 N O6	Full match	Full match	Full match	221.08978	0.736	432727554.6	2	94	83.8	3	2	DDA for preferred ion	16218930.17	28113776.91	11458549.29	432727554.6	369092624.9	298961459.1	21732153.11	31513913.39	15465217.24	176362635	239879717	160272595.3	15938053.96	60245825.39	11412857.05	94726046.71	158022916.3	84597374.32	237841794.7	331390284.2	266522690	171978393.6	227392504.9	107207352.5	12985033.61	80077658.15	12698597.5	9574212.376	21221118.36	7421011.253	111666858.8	238650449.7	129774771.7	143320415.4	136000035.8	166914836.2
Prolylleucine	C11 H20 N2 O3	Full match	Full match	No results	228.14721	0.787	432266090	4	94.1	9.7	0	1	DDA for preferred ion	12793423.58	18165683.81	11140413.47	170221886.6	278426248.9	181246063.2	3095360.109	3819191.936	2185308.112	7444687.489	19096328.97	21097762.27	432266090	329832005.7	377405635.8	7688239.174	8011050.591	6664031.822	146648728.2	267842121.5	155058409.8	28400252.36	13599501.74	11151834.47	112341029.9	193193528.9	172110331.6	7980833.28	10752847	12137748.57	34559188.47	28189218.72	34615056.83	122071860.9	156576987.4	139482485.1
		No results	No results	No results	229.13916	7.588	431016873.5	0			0	2	No MS2	362169.0819	173453.6849	43333.86786	233487.804	263292.0022	235330.4389	332314.4909	1213797.835	1164741.271	11505489.9	2045945.517	9869969.397	13837804.62	2929802.022	13474248.96	431016873.5	280589070.5	271899914	70119220.8	8581196.43	52898340.29	15059181.74	27910830.47	3933359.375	741381.8726	314336.1962	460529.1485	114245.6963	61367.79053	60880.48292	2453748.696	3434722.693	2737059.488	71282874.37	70919692.68	75866637.54
Indole	C8 H7 N	Full match	Full match	Full match	117.0579	4.166	427859953.5	4	99.1	10	10	2	DDA for preferred ion	7791351.313	15703402.19	7675569.72	286883699.2	427859953.5	383952334	10176006.14	22457588.44	11882767.79	4471062.243	9856094.072	6341067.653	14307387.42	26646309.52	13547253.75	34183655.79	19314624.71	15921146.68	59170325.74	180967577.4	43034583.45	17616064.38	16563321.69	9141327.49	13565581.69	12873970.02	12273954.18	211325702.5	232688211.7	114247471.5	13010430.82	22493465.25	9123001.797	236574084.6	303016514.9	264092012.4
		No results	No results	No results	124.97898	0.58	425558603.1	0			0	2	DDA for preferred ion	94724827.37	124391686.1	106277186	423951638.3	283822953.2	425558603.1	71512864.19	88659346.9	108793539.6	81950569.17	136586087.8	70856061.31	192247334.3	145190810.2	111206944.6	104690778.3	97060553.47	78357174.74	70363516.64	72807278.19	72864604.76	75494990.66	70874694.92	39082160.15	75174006.49	119164254	77962641.52	87827533.82	96226609.44	72960590.18	108223717.2	126550619	189360193.1	199908102.4	203212135.3	203814198.3
	C8 H12	Full match	No results	No results	108.0942	6.346	425521688.3	0			0	1	DDA for preferred ion	913667.5042	963830.6146	168431.4067	1485836.994	1575243.782	1458823.723	9401455.307	15114982.98	9755468.405	27210699.13	28226238.24	31401978.41	44892477.59	35166394.8	29584315.7	47989878.69	74408844.49	425521688.3	27345849.91	13764667.19	225361579.9	27822666.4	45578422.75	11547362.31	1863245.814	2356473.257	991763.9684	927628.9606	842144.7742	860381.3709	4216668.088	4928413.872	4928132.899	126481458.3	108568814.8	124815959.4
Prolylleucine	C11 H20 N2 O3	Full match	Full match	No results	228.14721	1.393	425199594.7	10	94.3	9.7	0	1	DDA for preferred ion	11143197.24	8437479.101	3293288.677	121159841.1	408288208.2	248807408	5225853.477	12295101.34	3876907.611	13262061.21	8153562.543	14563297.15	236169938.9	425199594.7	234511168.7	6121614.803	4640613.986	8209471.623	163621324.8	300344723.4	32690847.33	3490712.822	15921444.35	9988016.375	134258555.3	100626193.1	93379656.53	4223534.636	4087116.596	2647832.373	19544493.13	18496831.47	10941851.84	167797440.2	147871562.5	137731478.8
	C24 H42 N5 O3 P	Full match	No results	No results	479.30118	11.293	424849014.4	0			0	1	DDA for preferred ion	61198374.33	42419940.44	40418413.17	34852962.97	33521073.68	24004043.68	39270579.19	65798561.53	36523984.59	29437111.85	48982093.23	43010319	108642759.4	54299754.31	82174411.94	24198620.67	41503863.74	28444934.28	131231751.7	40545399.53	141392844.5	214063776.9	149898706.8	92880035.64	84455665.5	78201609.33	81715082.56	38298180.7	42045597.19	28192453.61	42652483.89	48245872.33	25915870.48	155541231.5	163809484.6	154881037.5
	C24 H46 N7 O5 P	Full match	No results	No results	543.33053	11.506	424058333	0			0	1	DDA for preferred ion	102540139.5	112608396.1	63888307.31	5837487.814	5577470.253	2383036.002	34861613.22	137210084.6	60398990.7	28298627.95	101988444.3	55568924.06	247135945.8	162762450.7	136391018	36551527.39	100026967.5	43929521.88	120898804.7	157098565.7	158517548.1	280361799.7	424058333	198876666.7	202671781.2	272084775.2	92346398.19	20032215.33	29947952.56	17119226.55	89143784.2	106481608.5	68256782.45	236925320.7	231825955.5	130853198.6
	C37 H80 N6 O5 P2	Full match	No results	No results	750.56476	14.314	418843207.8	0			0	1	DDA for preferred ion	46907715.79	103662952.9	13067239.36	9040848.773	12112851.83	5079388.944	48213647.69	180575341.6	37480726.44	530483.9604	590956.0084	657702.8404	349878408.2	18356746.14	6656572.085	79676547.19	82168240.62	77057689.11	112722188.1	9405048.597	26638751.99	418843207.8	186596783.5	203112364.4	87938994.23	125657188.5	43490783.79	5131244.573	8556125.624	3258531.506	7461666.002	9802558.682	11236199.57	110554423.2	8360646.769	129565909.7
Guanine	C5 H5 N5 O	No results	Invalid mass	No results	151.04659	0.829	415996479	1	99.5	93.4	0	1	DDA for preferred ion	1605570.85	14643859.8	5831990.264	256879736.3	281058226.8	256281672.2	111083.7002	172379.124	57950.99812	7206816.558	18005165.15	8909402.553	6356980.884	16169237.23	4728749.032	33858209.64	26306144.09	18756350.31	68210399.85	104448731.3	46258299.56	14561426.15	20790288.46	8106537.043	8815611.659	13424384.69	5948764.936	326444826.9	415996479	368119782.2	2415243.76	10487860.5	4269075.719	104600524.6	90147702.99	77843302.85
	C20 H13 N3 O9	Full match	No results	No results	439.06535	4.558	414365243.3	0			0	2	DDA for preferred ion	87530.80321	128753.5753	104089.242	233144781.3	292396832.1	414365243.3	85922.06009	107853.9611	84312.6518	107427.1972	147779.2923	106515.3432	156535.8161	202433.1022	112040.3825	224361.4731	178588.8928	132058.8709	292556.1465	335539.463	203810.5016	110443.2175	138465.4373	93361.73901	88755.9587	120053.1858	78062.79501	179298.0834	252471.9391	360778.3093	138738.1508	168845.5084	129838.648	4629153.135	4690757.985	4824835.573
	C19 H15 N7 O4 S	Full match	No results	No results	437.08905	4.172	414313497.5	0			0	1	DDA for preferred ion	67629.69874	162313.5631	94913.09644	299429771.9	414313497.5	357029501.7	87935.82866	169571.183	102927.7483	52829.7667	92424.6928	63846.095	129239.8411	252247.7893	111258.3719	353936.2071	167484.7811	133498.4241	582014.724	1228711.867	371417.3792	131798.1463	153845.8073	80511.50205	119084.0695	113885.3719	107661.3134	1584245.918	1190954.805	1330014.517	125282.2118	157861.2877	98986.13465	272646939.1	295918941	254313930.5
	C5 H6 N2 O	Full match	No results	No results	110.04823	0.9	414055474.8	0			0	3	DDA for preferred ion	3337395.648	13916037.29	11916384.3	247791208.9	365995312.4	414055474.8	4396769.931	5887476.318	7086903.092	9252569.265	7643943.55	8873918.327	16661073.17	19788648.7	18440250.02	7545647.364	7616398.376	7732331	6497442.135	19023733.92	16593448.57	6075634.324	14576618.88	23510466.2	14447468.3	21657300.66	16693438.35	19368301.5	24284277.03	17301296.41	5511827.629	7047960.416	7746906.407	50695237.83	112713212	62548994.2
	C8 H11 N3 O3	Full match	No results	No results	197.07988	0.767	412999573.4	0			0	1	No MS2	12781245.27	157238.8138	45899425.95	412999573.4	380559906.2	300007380.7	909434.4107	3060905.083	2225904.825	12251128.52	1430027.243	16692925.88	40455381	6936452.29	127389540.9	9817089.027	20706851.69	11816614.41	25436446.6	25312865.61	25477456.85	622291.5282	15510836.48	311464.907	18436700	4525185.386	97161196.02	1510207.93	1178909.027	632736.5391	5644969.627	10759244.64	7924079.695	22116207.8	20467035.13	6239063.436
2-Aminobenzoylacetate	C9 H9 N O3	Full match	No results	Full match	179.0582	1.281	412069881.3	0			0	2	No MS2	423099.4325	271436.3309	1428553.751	174287862.9	264347878.3	412069881.3	2663458.998	2099438.569	11841925.13	762033.5932	857560.2737	1137403.506	4123025.156	2403591.436	6529035.515	524024.6581	630370.6893	1154698.446	1076147.985	3077834.377	1282074.548	389256.0305	1124209.566	1785101.805	401993.4674	711807.9759	1101315.658	1870606.72	1726518.999	3038419.685	400556.5095	1002631.803	1101066.901	76847167.63	21140160.93	16503934.85
	C25 H52 N7 O9 P	Full match	No results	No results	625.35875	11.403	411844760.4	0			0	2	DDA for preferred ion	76287105.62	66003214.21	54598897.23	256287.1416	287706.3288	248472.4876	3899962.297	33593031.53	10595145.3	863197.7274	389964.4744	1341160.027	35135599.34	17242525.22	12242970.9	304997.7283	314156.0745	589756.4572	5619745.046	1808452.559	16757305.11	411844760.4	108495763.3	222050910	47872489.1	15642862.68	27032207.16	10194064.69	20955703.94	9765754.026	429298.5164	1408725.364	416120.3118	60163325.77	61206917.51	61489869.98
	C28 H42 N4 O3	Full match	No results	No results	482.32395	8.071	410669772.2	0			0	3	DDA for preferred ion	60352.16689	69349.10782	72212.82179	410669772.2	333176716.3	392369996.6	63688.48911	81472.27545	64053.35721	79049.96315	124953.0426	79561.0497	114512.2134	130582.6417	91405.7035	122659.1721	141946.9906	95066.24028	143090.6496	137920.6606	129376.5194	73766.04394	133910.2386	70893.03378	63368.14003	115245.6672	66622.92169	72959.57502	76323.97632	68962.39108	89588.09188	152928.6194	102418.8448	73088461.48	89498362.57	88518291.08
		No results	No results	No results	105.07077	0.187	410023859.3	0			0	1	DDA for preferred ion	4636205.91	242927676.8	261181667.8	4103351.066	260945029.2	6726774.004	1994670.984	1238335.667	5114000.818	749265.4839	252717362.7	1773517.449	4394747.616	410023859.3	256471887.7	4537014.426	948066.5241	1487558.004	4858429.578	1654273.962	4150342.693	2572075.88	3874945.823	263354634	4276916.849	241100252.5	1686801.995	239290620.4	898713.5937	809623.3503	1557782.381	3512056.714	2382859.316	753091.4438	1271893.075	257732515.2
	C32 H67 N9 O5	Full match	No results	No results	657.52823	12.476	409874869.3	0			0	1	DDA for other ion	282387.0754	259265.0589	55152267.33	799521.7843	1100537.24	1165604.394	637872.3034	381401.867	313654.9998	325307.3964	294036.1774	308206.4137	1837221.512	158600063.5	12502486.51	444257.9865	706742.6101	915683.2198	446561.7302	612838.572	616356.457	773011.8363	2468282.487	838819.7276	28231788.27	411627.8168	75466992.36	409874869.3	287491.6276	202919893	226645809.7	104698427.8	193035743.9	1881841.68	1374922.267	793840.1455
	C24 H34 O3	Full match	No results	No results	370.25047	7.811	407900639.1	0			0	2	DDA for preferred ion	89929.02011	106699.3497	100223.4157	407900639.1	360984400.6	242517982.9	97478.52356	108484.3112	91839.92767	60043.34466	80239.97231	70781.56906	112783.9936	138188.7649	119000.5294	140088.5079	146016.8515	126723.8979	130734.9641	128239.4593	127270.1018	85785.96834	92361.47643	85371.17668	101623.7762	120372.7759	87868.53257	84864.8634	97605.77277	101252.9254	82286.36965	104247.9565	116203.4465	56128573.65	56846406.11	62460702.24
	C9 H6 O	Full match	No results	No results	130.04191	2.146	403922858.5	0			0	1	DDA for preferred ion	4657015.193	14239283.83	3923277.304	403922858.5	248159792.2	355706362.1	1975597.053	12477970.8	2898161.871	8607254.969	23560793.73	11597475	18289873.81	55514577.36	10089346.09	49724692.13	39499793.33	19300362.39	108441099.3	250553056.7	72078037.56	9906572.507	20213876.49	1553903.841	9467385.361	19888946.43	6470829.377	216143628	253859484.3	148466752.9	11602284.53	36063882.76	9531246.959	150777025.3	152466529.7	154497977.1
Palmitoyl sphingomyelin	C39 H79 N2 O6 P	Full match	Full match	No results	702.56725	13.701	403154912.7	5	96	9.8	0	2	DDA for preferred ion	21618914.19	5013631.277	7580673.845	393776225.2	374079428	32003446.13	9755851.371	53072439.92	16593883.26	1728608.327	1523805.031	1512248.956	15795388.61	1711594.912	1636865.67	310011427.3	211569935	7693007.274	78198225.48	24866639.16	45990138.95	18754485.23	10886429.66	12283702.39	37190082.94	142698361.1	25995403.78	4683849.684	5869052.193	4185733.727	3926116.721	45552339.8	6344939.425	191769792	4346223.887	170720195.2
N-Acetylneuraminic acid	C11 H19 N O9	Full match	Full match	Full match	309.10568	0.731	403095541.5	3	98	98.3	1	5	DDA for preferred ion	92142399.88	85532562.19	70457469.64	285343751.8	156473071.3	302784861.7	23022557.97	29252224.91	25157898.48	128950066.9	115670150.2	140680084.9	52759166.88	72888254.03	54742954.48	93238742.27	53270669.78	114146440.6	141411572.7	94439252.28	153284424.9	269034402.4	180386950.5	353213031.2	50357946.64	43195404.56	65557867.6	24286868.87	31816516.46	26732650.48	47430179.57	43768369.51	52405960.3	134559449.6	128066662.7	148269814.9
octadec-9-ynoic acid	C18 H32 O2	No match	Invalid mass	No results	262.22954	12.632	402983959.5	1	96.9	93	0	3	DDA for preferred ion	111413096.3	50602610.08	186449022.1	75869527.1	104280994.2	131833402.4	54894997.28	55175250.76	232159041	58000131.7	60069847.89	89003020.46	175806581.1	98913595.91	148792124.1	97390016.98	102396835.8	197023301.9	83617679.11	76512159.13	139714627.4	152419951.6	187346807	121533054.4	200199858.3	182883072.7	111523592.9	357285387.4	110581382.8	172335178.3	323617839.7	166131558.3	103580933.3	218358971.1	228123793.8	215590411.2
2,5-Dimethyl-3-[4-trifluoromethylphenyl]-7-{[4-trifluoromethylphenyl]methylene}-3,3a,4,5,6,7-hexahydro-2H-pyrazolo[4,3-c]pyridine	C23 H21 F6 N3	No match	Full match	No results	453.1644	6.227	402228684.8	3	73.2	46.1	0	2	DDA for preferred ion	29199.24321	31974.60089	31695.97887	299551093.2	168516302.3	402228684.8	32002.70531	42104.81011	29377.6615	36605.69935	52272.40103	35284.34456	48404.47733	63101.75531	42882.86303	71797.0421	76798.39016	50937.49017	79177.36952	89728.69555	71563.66757	38490.28019	53421.42372	32200.85291	32506.93968	52243.43066	33892.66567	34848.40675	33738.59622	32597.49306	43528.52893	46865.00899	46786.49289	27308687.75	29144970.35	26093606.27
		No results	No results	No results	109.01309	11.115	401821527.1	0			0	1	No MS2	327457547.8	251581223.3	73910787.75	137741967.7	110912876.7	65604354.94	308371131	140448317.5	90371743.48	283875688.8	87664039.79	71327885.63	6974046.284	107685372.5	101724453.4	68391131.65	97042089.08	44831471.48	201787841.7	94217056.38	229957893.2	104916327.3	209216052.8	77910074.66	310791756.3	401821527.1	211172599.3	97991513.12	146860843.2	79633331.93	105109524.8	65936033.22	62309782.34	94623972.17	90639451.27	247597749.1
3-3,4-dimethylthieno[2,3-b]thiophen-2-yl-1H-pyrazole	C11 H10 N2 S2	No match	Full match	No results	234.02755	1.719	401805182	5	86.7	9.3	0	2	DDA for preferred ion	114178.2489	149042.666	120258.947	226097316	46808829.51	401805182	228017.7398	160641.2037	206721.0719	142660.4193	132044.0152	120949.4508	127101.3286	157008.4772	127756.5965	185210.9867	161072.5829	194277.0011	297079.225	285611.7844	301816.7026	182337.4213	149776.2992	140193.2619	107237.2449	111166.4612	101757.4651	121724.1634	135452.3216	132821.3149	119279.2531	180050.323	124059.4014	99610877.17	95538686.52	97225076.21
	C18 H26 O3	Full match	No results	No results	290.18802	11.778	401380842.2	0			0	2	DDA for preferred ion	134415.0299	112516.8831	126253.5223	118275.6916	113066.4655	120048.6043	868187.1378	1494906.404	1010872.275	2957482.286	871126.1255	4126942.435	4329078.878	1108979.784	5490804.048	401380842.2	315033256.7	296477217.1	11428971.89	1527148.194	11219471.95	382608.0483	2466654.145	205503.8109	171304.1774	261983.902	132590.6607	135283.0976	117374.2649	120745.142	1245479.249	771251.2316	1156593.786	375321.9186	799080.2808	363884.9402
6-Methylindole	C9 H9 N	No match	Invalid mass	No results	114.04698	4.099	400922974.6	15	99	9.9	0	2	DDA for other ion	2296162.4	5478417.653	2610648.744	116221579.3	168568316.7	161828070	2726783.083	6450605.394	3525448.762	1084884.035	2752740.537	1788669.012	4567555.315	9130382.986	3338130.144	12726039.94	6413032.626	4596366.524	23305516.77	66516887.95	17936212.57	4582618.748	4915826.379	2007339.761	3419925.801	3554784.484	4212972.929	368873407.6	400922974.6	351997099.4	3576799.321	7196554.459	3258631.479	68494754.61	71087153.07	77633598.96
		No results	No results	No results	130.08225	0.596	399686228.4	0			0	2	No MS2	20412389.74	47480553.79	17046645.12	48873808.41	52663499	32598973.27	1524457.183	3769103.103	1871636.219	37510941.72	73292350.35	46338320.78	30679155.62	70069513.3	20403857.4	167889826.3	124131757.6	64352835.33	229324133.1	399686228.4	118773797.5	37262361.73	61987418.08	31421594.4	14912209.63	33212559.65	10445985.02	63686212.59	67879146.72	53120099.66	41742355.69	78686282.09	36645580.91	81752700.45	79320472.59	80902695.4
N-4-{R-Hydroxy[3R-5-oxo-4-3-pyridinylmethyl-3-morpholinyl]methyl}phenyl-2-methoxyacetamide	C20 H23 N3 O5	No match	Invalid mass	No results	367.15647	2.208	398178796.6	6	67.2	47.6	0	1	DDA for preferred ion	2915365.5	3409785.246	1129766.15	3353331.229	4275851.657	3511603.397	99340.36181	281841.7274	646778.3164	45322383.05	7989209.288	59819818.34	27379596.73	24738464.95	21049352.83	201146457.3	32587920.68	87539147.64	281233374.3	151168711.9	398178796.6	209880513.5	27766106.43	38192843.9	9497512.519	453217.9361	1892657.283	2452525.47	2964285.719	2394334.861	323218.0026	674965.4037	209987.4522	200379487.2	177673664.7	177209322.8
	C12 H23 O2 P S	Full match	No results	No results	262.11633	0.704	396536078.1	0			0	2	No MS2	92978057.14	192106673.1	117315425.9	103712555.1	224316947.3	142393128	252529184.1	330941291.2	396536078.1	12740584.15	21087058.08	21493575.33	14926735.37	22297333.25	15101258.15	22117192.89	27737205.15	24043848.04	42163008.38	60235583.11	38218919.59	13519113.46	24389054.04	37138867.14	16254389.11	22979455.38	25188650.82	7337215.835	10253715.78	7008785.02	20160914.86	21079981.59	24033123.28	80739382.03	81120757.41	119232423.7
2-hydroxybenzaldehyde 1-4-amino-6-methyl-1,3,5-triazin-2-ylhydrazone hydrochloride	C11 H12 N6 O	No match	Invalid mass	No results	244.10569	0.717	395931215.6	15	94	9.7	0	1	DDA for preferred ion	91278418.87	190408636	115450146	140813374.4	222259354.1	152999288.1	251934093	366034307.3	395931215.6	11297147.58	18673934.71	24349717.38	12778363.28	22046616.38	12956583.13	20456523.4	25788310.91	22645480.76	38561190.87	50988880.7	36358345.75	11155549.9	16659897.57	35054061.99	14866305.3	20703289.37	23111417.71	5473878.919	8138038.416	7402621.258	19350819.04	19973995.98	22481188.35	78631191.02	79292146.93	117292638.9
	C10 H16 N2 O6 S2	Full match	No results	No results	324.04481	1.635	395813713	0			0	1	DDA for preferred ion	336257.0293	360852.6273	288625.1856	121420943.7	395813713	384425657.8	752672.9627	1267094.475	1450345.564	332325.3303	545893.5633	333195.7709	313708.7444	527489.3583	321276.0187	410602.5183	446135.8121	442411.3539	957623.9229	1037195.694	713496.7093	621930.1319	525000.242	327484.2237	255570.1648	336269.5557	325034.7554	335079.7129	375406.5178	390693.5667	321886.4033	442970.7615	377362.5787	61815411.96	59386906.96	59074874.21
	C7 H5 N O	Full match	No results	No results	119.03732	1.817	395519091.4	0			0	1	DDA for preferred ion	216340.5992	84800.13647	567040.5706	395519091.4	324740728.5	141949681.1	354606.3987	501400.6923	612485.0167	304005.4316	557158.327	601876.2034	325801.4517	606117.2871	922170.1613	221861.5739	392288.374	520615.4558	241026.4571	690897.1008	546362.3032	336127.969	709429.7306	794983.3067	238045.9824	384371.7516	565932.9458	730645.5534	825589.3007	263417.2573	215691.5479	451473.9179	509210.0805	206047.0274	595938.8241	481060.9349
	C45 H74 N5 O4 P	Full match	No results	No results	779.54614	15.196	394445111.7	0			0	1	DDA for preferred ion	453009.0853	1404515.158	450877.8234	14418404.75	19946284.61	12881471.6	3305754.453	3892170.59	3918115.311	13005566.3	9539007.895	1482013.865	1299761.114	8915057.664	10380477.46	9857889.105	3737871.162	7775396.516	2143296.73	2088808.23	1434609.373	8597033.456	2997944.133	5769115.909	10032514.93	885211.104	9125547.099	394445111.7	18134945.98	18060266.29	9893581.052	4727796.049	20029190.28	1099973.136	5646354.432	5006309.401
13,14-dihydro-15-keto-tetranor Prostaglandin F1?	C16 H28 O5	Full match	Full match	No results	300.19343	7.066	392112105.2	3	97.3	94.9	0	2	DDA for other ion	70094.45131	106002.2933	71668.00506	392112105.2	353557851.6	116248359.1	45819.07193	93312.93649	38445.2602	186135.4885	375403.1339	115247.6106	100541.7823	570866.222	97133.94238	140219.9885	421515.5843	371335.3224	96368.76931	451062.3296	184249.9311	126788.5932	1255006.661	72405.75453	57827.13663	129908.8942	59586.95761	47997.56042	68069.83905	48267.52997	65640.71459	62345.52679	60461.13955	42056260.23	42298991.53	41353081.26
	C35 H82 N10 O8 P2	Full match	No results	No results	832.57964	14.103	391454814.4	0			0	1	No MS2	391454814.4	26339172.23	34128513.18	37288413.73	4395682.573	31848282.4	32268076.45	4611480.307	205108455	16727002.91	13846258.12	7988513.695	15551436.96	4956714.272	5283857.099	9498515.789	3180107.613	29159761.44	26389806.03	32844418.11	17905014.78	34976568.47	148500424.2	138574683.2	22809729.3	2846703.768	29061618.65	3166977.828	24890387.59	21465243.71	54921410.26	5300647.24	84511781.16	2029529.304	6697592.064	11311596.28
	C31 H49 O12 P	Full match	No results	No results	644.29593	12.373	391189175	0			0	4	DDA for preferred ion	2079273.911	1161169.481	2098859.454	610420.0003	505957.2475	556638.8678	588576.2418	8543782.312	4014202.495	513427.8987	505255.5022	1762072.148	33356080.09	13876085.66	26712229.38	1256149.104	744996.8476	2784298.166	35547970.32	6658843.607	45840175.64	391189175	114557585.1	180692781	93650764.08	34014721.22	47807598.1	1021498.984	512929.7833	544781.7568	972731.6078	619848.8539	989193.9485	50219099.51	49358715.56	53026531.18
		No results	No results	No results	222.05619	0.259	391074766	0			0	1	DDA for preferred ion	201207917.3	375199797.5	227967859.4	317130697.7	6160060.672	3542065.118	54213606.98	67909247.55	1866524.364	67730164.71	5358121.937	858461.4512	3243934.557	197440696.7	8031121.656	142307684.9	5051628.965	194156996	11702831.03	6591588.476	4846152.554	4273543.735	3319317.127	5586709.964	353103737.9	2996857.105	5157255.833	145591608.7	6388173.425	6835911.498	3999781.631	3137776.747	131441767.4	7134990.318	215544640.5	198106940.6
25S-26-Oxocholest-4-en-3-one	C27 H42 O2	Full match	No results	Full match	398.31817	8.936	390944077.5	0			1	2	DDA for preferred ion	397769.6834	135953.1814	139772.5676	115378473.3	123769861.6	134660339.6	686823.1412	514228.608	322789.5031	10114345.59	4184156.643	4817129.993	3120182.122	679494.4282	1604631.973	4949253.331	7252133.717	2873075.303	25315764.88	19895395.46	11202396.47	102046903	21608435.37	12261742.8	1833931.252	954214.9831	693389.5981	187444.6408	163291.8331	156299.7195	2874642.702	1012947.497	1368846.723	45998251.89	55773313.54	47825211.6
Guanine	C5 H5 N5 O	Full match	Full match	Full match	151.04935	0.988	390394011.4	5	99.8	10	3	1	DDA for preferred ion	694965.3174	151123.1	2562975.136	92996267.52	7078738.048	4438359.072	182169796.4	56722719.33	203088081	151471.5764	480245.1772	1437878.354	24258284.15	28352925.91	15105391.36	1476634.352	465885.182	746603.9528	2686086.453	4682501.307	9595815.73	338700.2678	25265585.24	947475.4254	17475699.91	898416.3612	1802293.961	1246259.759	43187167.34	2011743.69	17053739.7	3459011.035	1105709.157	86189959.67	68703494.93	9704732.468
	C19 H45 N10 O4 P	Full match	No results	No results	508.33602	12.333	390050939.5	0			0	1	No MS2	26522048.23	23194489.85	18130202.2	18820881.78	22848083.62	10223030.03	40403916.68	92352150.27	52958913.17	8028016.735	21717097.75	20211691.58	93026441.87	49500155.68	60641425.26	7731257.787	10561076.54	11743974.11	51915127.5	24800950.63	108844881.6	128284921.8	136151975	70796839.74	143040538.5	114430501	128087013.1	12855734.75	15916278.28	8890897.516	14556177.13	35093810.55	13727498.32	140751608.8	140485615.6	139911737.8
	C10 H14 O2	Full match	No results	No results	166.09922	6.14	389875937.2	0			0	3	DDA for preferred ion	591479.0221	599221.5778	570943.6184	312215125.3	389875937.2	360352989.4	1703137.367	5058958.914	1088567.161	958840.9564	5894688.905	1274399.145	2800520.368	14464301.93	4600524.439	5600122.699	4758938.582	4027574.554	4948085.102	6196527.105	4272649.259	1385601.588	9022860.58	1676964.387	1049800.582	6706267.101	1885857.241	558549.445	886519.9116	689932.867	10357760.88	13044555.37	7628614.669	79401058.18	75423975.18	113556593.1
methyl 2-{4-[2-2,3-dihydro-1,4-benzodioxin-6-ylamino-2-oxoethoxy]-6-methyl-5-pyrimidinyl}acetate	C18 H19 N3 O6	No match	Invalid mass	No results	373.12075	3.164	388881666.6	4	67.5	43.8	0	2	DDA for preferred ion	814623.4277	293946.1071	932750.0587	262981066	214818491.6	388881666.6	211267.5267	330094.8957	169553.8959	1653001.733	771585.9168	860536.2325	1282114.022	987656.5444	891588.3055	671484.2499	75627.2729	66066.81706	110987.7593	1135941.362	1056517.274	1285793.351	81239.54756	212906.4214	828692.8431	97326.60165	288694.1765	320199.8086	234418.2518	227529.5791	119082.6524	147954.4591	875996.6188	235769380.9	283651337.8	226675688.3
	C7 H10 O4 S	Full match	No results	No results	190.02985	1.229	386952682.7	0			0	2	DDA for other ion	2056685.605	3095080.073	1783014.13	264144084.3	386952682.7	346126538.8	1354392.567	2383140.166	1516063.867	3226501.03	1863423.68	1435070.787	1112620.557	5553954.402	845131.3019	1603184.892	3628545.479	5456831.109	31271521.5	21850585.65	21009875.47	3497216.458	4104725.492	2001443.207	2067596.259	1453773.001	882313.4152	3594550.756	2656799.423	2463068.277	1267421.232	2218355.915	1507291.312	50842614.09	57380574.68	48270222.9
	C22 H25 N9 O2	Full match	No results	No results	447.21151	3.338	384938694.1	0			0	2	DDA for other ion	114695.8431	131066.851	123752.1968	384938694.1	37333128.86	73684408.42	104666.2908	124050.4909	115104.6511	135987.21	157137.8451	133312.8461	118668.1077	151134.564	118890.0047	129204.3953	130954.4883	121003.8711	211825.4033	240905.5064	163416.7024	140792.7979	130985.628	114354.5601	104819.0238	121443.6835	109177.3313	134896.5509	145144.307	130682.9278	119333.4248	133912.3368	120826.9566	218501.8	195997.0084	187969.8663
	C12 H23 N O4	Full match	No results	No results	245.1627	4.484	383900425.6	0			0	1	DDA for preferred ion	143765.9238	112962.617	87277.02506	13490111.24	17967633.38	1112916.583	206035419.7	273921972.3	341927357.2	2863551.914	2649699.627	696746.3691	1474186.547	2646510.054	18524839.79	1712885.228	9971727.797	1520642.819	2719447.134	2179618.29	2435135.095	53985.40619	383900425.6	383493498.5	5874454.65	9168297.958	5884964.554	219313.5606	201244.8854	183055.9343	9467775.306	7971079.112	8850733.987	2466003.203	126323830.3	2236735.213
	C45 H80 N10 O13	Full match	No results	No results	968.59031	5.407	383836799.7	0			0	1	DDA for other ion	17999.28635	23763.85244	20712.16563	383836799.7	66739550.74	100259020	19018.76105	25084.56696	19791.95378	24700.3971	49536.47441	33857.31839	32596.0082	45927.35931	28390.66007	51336.99702	46277.21366	33594.60852	79674.03277	79156.50626	55080.5648	22725.81962	34840.9635	18994.18007	19676.97232	35604.02639	17594.09097	20914.15911	22254.86437	19759.24763	33575.12074	36781.49128	33028.23051	29981201.96	30364733.11	29546023.66
Thymine	C5 H6 N2 O2	Full match	Full match	Full match	126.04305	1.398	382060218.4	9	96.5	9.8	5	2	DDA for preferred ion	2927509.599	12496257.66	1958415.533	29849100.98	30577520.46	35829907.46	5316954.773	40093564.89	6232783.754	77608094.63	208417723.5	63563765.84	1965526.211	4051634.625	3118457.26	118592127.9	178787618.6	56886757.25	153521921.3	382060218.4	43895518.83	5395163.883	13391888.9	3371567.562	4088766.821	12535737.96	1874016.024	1669146.758	2586235.868	1987500.837	1666640.832	7059432.574	1823180.598	101948536.3	108458757.4	97874733.11
	C24 H34 O3	Full match	No results	No results	370.25056	9.363	382025465.1	0			0	2	DDA for preferred ion	53526.10253	60886.14615	59795.61744	348203637.2	382025465.1	107726005.8	56685.07644	81613.8064	58578.88663	66983.70902	89018.25295	69061.39819	93326.17261	103040.7663	87843.94281	98817.60736	111115.042	82512.91889	90588.85793	86140.18502	88470.83285	58206.32042	88966.3313	60187.37899	54487.00422	78947.85656	56961.42759	64182.97165	61515.79477	59673.2222	59630.01617	70254.0801	62544.34047	49918499.11	51523745.83	66960461.62
	C22 H51 N10 O4 P	Full match	No results	No results	550.38243	12.393	381231018.2	0			0	1	No MS2	9533276.766	9999420.567	5537912.646	3056010.429	3242492.922	1585194.184	7759221.432	32355286.27	10997064.51	18044759.04	45172178.62	37450606.47	74082187.22	38654022.99	42960274.86	18593871.61	36244361.16	25322613.9	119704630.7	64974731.7	212137145.1	345378007.6	274463433.1	129893542.1	58526217.55	72085966.36	39186064.2	3738369.838	6013099.982	3551785.246	36861196.99	45836894.74	27412448.11	150374820.2	148922061.5	150576540.4
		No results	No results	No results	370.0937	0.384	381067095.2	0			0	1	DDA for preferred ion	88396033.08	331066649.6	125107927.3	287488503.8	217384658.6	5242540.438	137318315.9	197454341.2	5230489.019	174894128.5	161417536.7	3052898.649	5781627.522	164648075.2	11346396.19	3912523.802	5051615.223	156373345.3	381067095.2	4216715.756	3388590.486	225774221	131547542.7	7538892.254	85599799.44	280221818.9	102281161.2	5453139.577	118501606.9	5029287.069	44100140.3	113274538.2	214388783.5	301955941.6	4763521.826	4208079.975
	C18 H33 N O	Full match	No results	No results	279.25612	12.634	380735880.8	0			0	1	DDA for preferred ion	104381530.1	47616657.22	174418370.5	71204758.04	97172278.95	123205926	51435526.26	52023241.48	218365750.4	54295031.3	56623348.29	83469553.84	165588196.5	93253100.27	139781362.8	90836157.73	96895478.12	184686957.5	77908569.6	71844141.99	129897526.6	142386532.1	175664004.8	113425030	187469086.2	170832037.9	105479032.2	336776199.8	104461484.5	160906775.1	303515092.8	156245925.8	96961247.27	205137377.5	214585483.8	202998370.3
14S-HDHA	C22 H32 O3	No match	Invalid mass	No results	326.2243	11.365	378477388.6	8	96.7	92.4	0	1	DDA for preferred ion	8510646.49	6343978.18	2849347.281	2492897.847	5554446.222	2987720.772	26935237.14	131921029	21869991.02	93392858	129325475.5	60063984.97	378477388.6	157317067.2	185617070.1	30598518.58	39314340.26	52517868.96	126871172.8	116663426.4	152086533.2	29544902.85	178832260.3	3903265.023	38753686.86	164188569.3	23075683.08	4052337.509	3862116.676	1207520.792	17324205.63	46323705.75	35568097.37	170858235.1	124040858.3	152890353.4
	C24 H38 O6 S	Full match	No results	No results	454.23851	7.173	377332014.2	0			0	2	DDA for preferred ion	162150.4922	43250.43116	158694.6091	93296559.24	130329300.6	129830312.4	171070.8713	236264.7995	664033.172	3904926.443	1872173.787	5650537.698	2024459.16	590904.7344	1794176.855	18450493.14	3755548.375	6175824.408	13279104.87	9029961.474	20122331.81	1120499.781	782800.2582	917180.1983	968669.969	419449.0955	1014087.141	283696.4289	111437.2296	233344.4383	333689.2426	280347.8119	559346.819	48178923.09	54153957.05	48030572.08
	C22 H29 N O6	Full match	No results	No results	403.19926	9.738	377143973.5	0			0	1	DDA for preferred ion	159641868.5	120490379.3	144780261.1	201266103.3	137398391	89678685.97	129142850	107535798.7	111889032.1	127786997.1	160181006.3	87887271.74	213276012.3	191744294.3	206703185.8	185921548.6	103389032.1	151008608.1	172342303.8	156716098.8	154361886.5	174827323.1	130775755.3	109637390.8	171968344.5	155709132.9	89219658.71	153426766.6	128713637.5	126251858.8	139770175.6	95259029.9	77920360.83	377143973.5	324230174.7	362286089.9
2-1-methyl-4-oxo-1,4-dihydroquinolin-3-ylbenzamide	C17 H14 N2 O2	No match	Invalid mass	No results	237.08467	0.688	375620952.2	1	68.8	8.4	0	3	DDA for other ion	46456481.63	38416383	30531430.26	25167043.87	20358811.78	38974039.32	8514650.154	14203754.53	10295042.08	55165607.24	113110738.4	45510940.83	5220425.387	21994846.75	5211441.706	76721672.26	56952598.92	54079517.66	186075845.1	375620952.2	190656353.9	11676921.07	52549229.3	16524023.39	8069968.496	7861819.961	4812581.69	46228587.78	146644070.7	77211627.48	2381650.25	9236350.827	2648876.495	39416517.8	36612547.94	39497393.72
8-hydroxy-11-hydroxymethyl-1,5,11-trimethyltricyclo[6.2.1.0Â?,â¶]undec-2-en-9-one	C15 H22 O3	Full match	Full match	Partial match	250.15671	9.352	374722449.2	50	88.3	81.2	3	3	DDA for preferred ion	747724.2276	952549.8818	854143.47	2618259.603	3170237.887	3863888.836	1624074.466	2677783.591	987786.0487	3500082.475	3254966.222	3896197.346	3229373.575	2910684.119	2567308.321	263104969.6	374722449.2	150827984.6	63217481.83	12740312.16	20859524.97	3722845.716	5910334.445	1078131.588	766351.5097	2303407.55	841532.3542	574338.4297	820683.7385	750947.8823	1195282.997	1572433.887	1327471.352	44332169.15	47944288.3	43307471.7
	C27 H40	Full match	No results	No results	364.3129	10.624	374611948.9	0			0	2	DDA for preferred ion	915564.9881	503348.0554	893879.4277	6094276.623	4717819.798	5674104.394	626621.0379	1081240.738	1140441.674	8565031.234	3917099.819	8395549.627	3802654.812	1118652.097	3094967.376	13136656.75	8179796.398	5667673.472	22463764.35	14769126.5	14110685.98	12227907.99	13953467.04	10763234.31	2222378.15	1493061.115	1825117.401	366384.1206	357837.4014	332305.2857	1552227.218	1520093.893	1742891.253	40342651.58	44697748.32	42325152.36
	C41 H72 N7 O6 P	Full match	No results	No results	789.52995	13.995	374503578.9	0			0	1	No MS2	130693601.3	22092575.81	28905800.41	276446347.9	179942202.2	374503578.9	163628695.5	218315758.3	196074179	3061489.319	5415735.232	7612381.405	105516583.1	2445102.031	4612848.033	79948563.27	17781353.77	4174058.155	71769597.57	46387161.96	110595574.5	169266360.8	127585887.7	131321659.1	285978083.6	185648463.2	350417453	17345800.74	12973271.98	38873336.87	271774592.2	76868082.35	228773645.7	4396245.686	7461059.528	1654814.138
	C38 H83 N5 O7 P2	Full match	No results	No results	783.57701	14.133	374033791.8	0			0	1	No MS2	36799119.21	2630606.719	1050818.791	2074417.634	3162059.136	7810159.751	1217305.973	1440796.252	2857296.706	14782320.03	1958656.777	4288046.929	2341168.469	52707263.54	13926845.92	3848146.566	1358790.063	1756321.517	44116644.98	47768900.83	46588817.01	22717221.58	5772676.925	6886063.215	2400750.338	4035300.377	13040140.77	49150496.42	34901277.15	54621365.05	19961154.05	1133595.231	4148481.36	1888278.035	11911486.49	1722403.835
	C15 H18 N4 O2	Full match	No results	No results	286.14264	1.367	373460997.4	0			0	1	DDA for preferred ion	220016.539	623578.5575	236297.0665	373460997.4	161502045.3	109781337.2	100000.6096	362029.5766	128804.8121	219003.8513	684255.2686	446378.2295	525227.6117	1106392.741	368820.559	1126026.912	912893.9423	611423.2846	1155852.911	1416095.801	1269954.733	570400.4059	708156.7434	249738.5395	282194.2798	554700.6281	198546.3134	332404.086	960589.3779	635646.5263	416422.2437	776965.8263	288668.1328	43307197.7	37528128.18	38803349.97
Terpestacin	C25 H38 O4	Full match	Full match	No results	402.27686	12.577	371843212	3	71.6	69.1	0	2	DDA for preferred ion	6446845.821	7512856.532	3068330.724	1107446.363	3744439.921	1196930.732	24506924.39	57590408.5	141660934.9	155496.0547	82549.37598	203674.6785	3395173.723	51111456.96	167454498.5	1619940.824	2341183.169	2412717.302	1205160.31	79030767.55	78427742.59	73410080.05	371843212	125723584.7	28647160.22	53521771.06	25576205.59	7714990.7	385311.6268	1786764.531	35068347.75	100382236.1	4434439.728	149684585.3	53789697.84	139648254.4
	C43 H82 N7 O6 P	Full match	No results	No results	823.60556	14.318	371246993.8	0			0	1	No MS2	416078.2162	1117458.92	1011214.081	207409.2087	1119126.957	630434.4582	1791539.299	961387.8625	5312059.97	1761608.393	1686086.125	1789432.261	470043.6227	3984479.577	7110089.629	2767680.637	2570352.097	3446890.435	380232.9742	4080919.508	13057026.9	625901.1758	371246993.8	9954077.161	35517437.5	27435218.91	32287238.19	508827.9737	569168.1347	398746.6208	1030037.417	678869.3072	887953.9342	20453043.57	5719578.429	7949964.28
	C21 H27 N3 O14	Full match	No results	No results	545.14892	0.914	370386041.7	0			0	1	DDA for preferred ion	53955.66489	71578.04359	56711.38523	276959096.4	176785723.3	370386041.7	35866.48853	68167.42748	43120.57438	62159.07594	75862.87836	48624.61622	52423.94966	72187.65712	60554.00975	67750.94499	92845.25403	61184.66778	118593.9472	196851.088	86003.08329	53856.58214	93777.60364	66485.55332	59003.82829	84374.90447	79440.40297	146395.773	252661.9844	297003.2664	37096.27121	67333.1752	48575.67287	68822725.52	82027413.87	75305045.88
	C52 H79 N3 P2	Full match	No results	No results	807.57437	14.318	369004128.2	0			0	2	DDA for preferred ion	46982453.77	9378926.547	13514204.83	66433815.22	25915430.58	52584585.88	20248385.87	43554377.23	54892301.18	28336708.87	15611320.53	91236814.63	10872458.66	369004128.2	35242865.94	187911852.8	85398102.02	41772476.86	80273061.91	43871301.71	43414561.63	62586036.41	167378500.6	233074167.1	63736902.98	68137982.65	65729631.02	78619361.56	90515152.75	53476591.47	3389425.902	30755563.78	35051856.88	155470836.4	59904658.65	24431589.32
6-Methylindole	C9 H9 N	Full match	Full match	No results	131.07347	4.161	368837854.6	2	68.8	44	0	1	DDA for preferred ion	2044323.481	5087862.715	2355766.226	106241420.8	156077299	147595020.4	2606230.666	6105378.5	3176499.109	1034622.481	2702549.637	1732904.502	4237711.129	8658544.453	3162357.072	11798468.72	5937637.999	4332090.047	21797624.39	60963718.76	15302880.75	4260156.051	4864774.825	1866564.176	3379176.339	3511372.597	3898050.561	350834426.8	368837854.6	328006069.8	3205985.312	6784177.146	3000162.127	63043822.73	65214268.7	72745669.98
		No results	No results	No results	315.20421	7.663	368760804.9	0			0	1	DDA for preferred ion	98747.95318	18925.56805	17632.39533	328728257	368760804.9	340591329.4	244425.0312	685938.5122	356514.6008	1793063.455	732825.5641	1702041.603	2366904.09	1294014.88	2478160.693	4124599.458	820485.8467	493454.3065	4763701.412	2306520.602	4458964.385	2451970.965	4183031.857	920254.0233	329256.2001	341556.5802	204553.4102	36560.20025	34541.52797	20199.24369	1059183.913	1598780.409	1081020.778	90803486.18	19328810.38	86816358.09
7-Methylguanosine	C11 H15 N5 O5	Full match	Full match	No results	297.10718	1.648	367349000.2	8	99.7	10	0	2	DDA for preferred ion	13206124.32	11338291.33	12462340.58	332087694.7	367349000.2	277151037.2	93322070.04	114816573.4	98059018.86	17432995.19	30238822.5	18902719.79	13220534.37	22656003.73	10637779.12	14141320.11	3749101.05	15107838.46	22608606.13	11616185.31	24448933.98	75416210.69	75155880.44	38448056.16	16192230.12	15603906.25	7893423.427	7098535.421	7330829	5127051.144	1760105.022	3910858.124	1941104.764	101386390.2	98479596.43	98877630.52
Erucamide	C22 H43 N O	Full match	Full match	No results	337.3342	15.795	365561098.7	5	97.8	81.3	0	1	DDA for preferred ion	347301695.8	150009277.4	168192865.1	164693219.3	166102325.9	221100062.1	358309692.5	195664181.1	281710387.4	252189436.6	153610164.9	365561098.7	96979620.57	163606098.3	204679107.3	214961997.3	310217820.7	257543216.6	138871948.1	261999207.2	240549253.4	192645505	222938420.2	233214711.9	172772709.5	211738297.9	304823344.3	118596976.3	189554515.7	361035321.3	247530798.9	119490805.2	311416212.4	317950623.2	232675229.1	254827091.4
2,2,6,6-Tetramethyl-1-piperidinol TEMPO	C9 H19 N O	Full match	Full match	No results	157.14662	9.109	365541248.9	4	95.1	9.8	0	2	DDA for preferred ion	286304652.6	280615876.2	365541248.9	253285907.8	245151098.3	245634730.4	262691399.7	239259372	259294816.1	15303381.21	29941935.95	17597355.49	279173717	257938178.7	329649334	252789888.2	254764420.1	257872749.3	242392500.3	270247495.2	262984307.2	270334243.5	262700469.7	273060996.4	282812213.4	259643918.3	278778330.3	276884134.2	330196359.1	273769641.3	348461051	268118824.3	250133067.7	230290292	246718159.9	297525372.7
	C11 H18 O4	Full match	No results	No results	214.12035	6.167	364964845.4	0			0	4	DDA for preferred ion	1069010.771	447251.7462	529153.58	4670220.905	2173145.18	3193798.887	12430809.02	21755740.31	15642717.36	5960829.301	8052323.546	5568785.623	5491595.287	9438372.885	2054497.713	305027380.6	364964845.4	119200810.7	147861992.5	67620915.93	63023127.74	27639944.84	14559045.26	13037730.91	1666879.982	1089717.623	1311013.619	619037.952	535464.0153	238398.6798	1572020.818	1112269.858	1420256.039	54810456.79	57008046.07	55833697.2
	C20 H44 N6 O3 S2	Full match	No results	No results	480.29053	8.943	364295442	0			0	2	DDA for other ion	170413.5389	151171.1761	162997.6418	364295442	333933812.9	323886878.3	187595.9541	185556.1175	160112.8418	146430.3146	161711.7837	145382.4133	222873.1564	218994.7761	194122.3316	305553.7236	354496.7316	221622.8326	231673.5604	211003.4073	216694.7684	209864.6377	230721.8442	157974.7244	169744.286	207532.6533	156954.8667	208426.3605	181569.9949	173795.2152	169211.9768	187995.1038	173392.1061	662856.2178	636988.3023	828423.2086
	C42 H71 N9 O5	Full match	No results	No results	781.55914	14.129	363571777.9	0			0	2	No MS2	35776138.23	3639341.657	13106561.55	23835966.67	9107876.393	8151724.419	18884354.57	24383249.7	23798077.09	34576473.77	37575654.01	27188705.14	20667521.34	202641948	363571777.9	22933545.95	13712508.98	10521854.68	13959762.15	17094278.63	20156155.95	14102916.1	90762384.86	106994431.4	46211159.65	15069765.32	34899809.44	21662966.01	14808488.37	10125947.49	4067127.193	1840174.028	10764957.59	82626562.11	292192609.9	75939953.24
	C25 H32 N3 O P3 S	Full match	No results	No results	515.14801	4.749	360673822.8	0			0	2	DDA for other ion	58100.64913	92779.82887	68379.77305	360673822.8	158415147.2	177954940.7	47075.83955	64983.2059	63936.65057	54270.6097	76532.20053	56394.84302	64977.30571	90002.5249	53820.66371	106417.8137	88475.75954	75366.8199	142249.1141	181493.7055	123224.9346	156428.5941	160874.6659	123373.7463	49607.05455	66096.6291	41626.77333	58054.86362	46554.52192	46662.75277	71994.12155	83146.09126	71170.9016	26884913.92	30997420.41	28943330.4
S-4-Amino-5-oxopentanoate	C5 H9 N O3	Full match	No results	Full match	131.05836	0.716	359826500.6	0			0	3	No MS2	8270230.629	17945228.58	7478023.609	359826500.6	258769478.8	182934873.2	2511048.521	9558574.469	2147493.703	28325444.06	36898831.04	38207321.06	19306123.24	21320968.86	15593323.42	171967672	189104109.5	152619196.9	66513434.6	119257742.7	62572234.68	15934023.62	18150023.62	7167509.247	8181254.773	10801286.91	8341544.723	61551192.63	88537542.1	58471420.42	22830422.68	63944044.77	26525011.41	47005971.49	75105080.57	49950287.35
	C5 H11 N3 O2	Full match	No results	No results	145.08504	0.953	358172176.6	0			0	1	DDA for preferred ion	6925383.462	6746706.049	10580729	186751108.1	155573353.8	358172176.6	7215991.898	27805560.01	5611480.129	8537847.956	8189016.714	7773801.707	645210.1443	7609022.599	6230959.168	733549.4168	10322627.94	5982267.481	8447893.893	4358837.897	939643.9076	926766.103	2318559.781	976841.284	7326423.759	9548884.944	10301577.88	174235673.5	216474523.6	167690136.9	5811604.225	4752005.215	6530915.981	9476789.415	204864276.2	9321635.565
	C41 H78 N7 O6 P	Full match	No results	No results	795.57405	14.349	356264158.3	0			0	1	DDA for preferred ion	3117916.191	954732.2584	2889978.853	442983.5845	1432334.161	1822320.333	2993845.617	7082439.087	4485478.749	756035.8565	974632.5904	1695283.428	513110.3251	3842629.48	6295990.131	758506.1152	2900154.171	4099762.493	5642350.87	360441.4851	530816.6554	4465973.347	39212466.59	497569.1806	10424621.52	16458905.02	6427273.6	1434305.142	546261.6651	2155329.266	1117109.123	1561104.392	1314603.24	458770.714	356264158.3	1821055.971
2-Methyleneglutarate	C6 H8 O4	Full match	No results	Full match	144.04227	0.759	355822928.2	0			4	4	DDA for preferred ion	67971681.49	37891020.73	76311644.41	355822928.2	221586948.2	177899730.6	15379865.42	81599394.06	37904265.95	110243539.3	93951638.57	121455216.5	31114411.44	37920368.76	33490413.05	44851171.86	63368380.19	46390903.08	129950035.2	116719720.1	108814927.3	84801758.86	139730871.3	114148654.1	29858062.4	61044209.37	33640027.56	24004050.27	33089210.55	24253393.16	69472555.06	93456157.83	57894614.56	77439665.48	85267769.03	85539331.07
	C20 H10 N2 O8	Full match	No results	No results	406.04381	5.089	354246295.3	0			0	3	DDA for other ion	90752.92239	110839.0558	90975.33826	354246295.3	179505314.1	351713467.7	65182.56342	90256.7905	68380.51922	102408.0505	137779.9952	120246.3508	129354.1476	179767.5737	110025.9482	300598.2084	206202.0713	132274.0414	490818.2625	501060.2364	221711.7471	90454.59207	130827.0742	70812.49914	80711.08198	121750.8722	67649.32126	99254.33888	92486.38296	78477.59499	158068.3428	180914.5849	141899.8415	121266271.5	84760226.03	106388364.2
Xanthurenate	C10 H7 N O4	Full match	No results	Full match	205.03743	0.89	354146254.9	0			1	2	DDA for preferred ion	446885.1412	632001.5116	500605.9536	241974958.4	354146254.9	279040939.3	1505792.142	853410.217	3380362.974	366080.0159	640092.1148	367489.9168	353418.4463	626574.2487	362839.2471	642822.1762	829780.0726	653514.8238	1218426.53	2117688.981	856148.467	431280.9478	662469.7247	436565.9335	416749.0546	596879.5441	473551.5339	1472865.557	2978330.927	3438593.967	233533.0545	424944.2921	293518.5606	35195161.69	65703474.6	46023431.55
1-Aminocyclohexanecarboxylic acid	C7 H13 N O2	Full match	Full match	No results	143.09458	1.815	352782564.1	2	83.2	51.9	0	1	DDA for preferred ion	884239.5293	1809017.237	1637724.57	102358630.7	125945217.5	352782564.1	901359.0434	1577544.674	993515.4991	1190108.376	1358431.464	1187566.615	1011575.14	1567445.716	1543002.261	1150009.554	1633570.25	1374276.438	1543994.061	2775197.561	1833606.189	994988.3611	1567946.214	1327149.397	936879.1586	1575488.808	1713100.725	4856572.732	9030798.081	20718533.73	999272.4845	1394533.884	1883158.943	2397310.451	2510063.987	2185433.727
	C8 H12 N2 O3 S	Full match	No results	No results	216.05679	3.19	352622093.3	0			0	1	DDA for preferred ion	735357.8239	2282277.999	661284.6615	352622093.3	256398757.1	157102402.6	85356.93225	196368.9679	89356.81603	1713196.078	838632.9848	915987.3777	1039987.853	815890.2691	464658.7508	359740.6108	484988.503	313459.5815	705276.8871	961341.2692	663823.411	961051.8401	803864.4454	762363.4735	498719.0229	320206.5604	400608.3656	4195626.682	5623851.924	3192073.668	594926.0532	687333.9101	612250.0167	58697316.86	64514652.57	61299862.95
		No results	No results	No results	765.56499	14.364	351866297.3	0			0	2	DDA for preferred ion	54753477.31	55438046.49	15803860.95	16242540.03	10998678.77	26882560.67	10154240.7	9439228.754	5898107.877	6590581.307	8364485.616	14031500.97	9110891.413	49770636.7	177170654.6	36105265.33	22534022.15	38908187.89	52639664.41	2627975.783	4234524.077	18383721.84	348164922.6	351866297.3	104012644.7	79330714.08	37185994.48	4258691.958	6457270.127	4853714.388	16513926.69	36959748.82	56457514.62	36963297.75	44309921.15	41842892.16
	C20 H13 N3 O8	Full match	No results	No results	423.07022	5.083	350298365.4	0			0	2	DDA for preferred ion	101705.8833	130561.7478	106204.1109	350298365.4	173748866.4	348172581.4	73254.12846	158327.1798	110345.8767	114767.6676	154408.6486	134758.8706	149236.4156	205467.0063	123304.9685	336877.3753	235182.3065	148238.1819	550055.0681	561533.1448	248470.115	101371.5475	149613.2102	79358.85238	93625.22739	136444.9724	75813.91088	111233.3348	112509.5472	103265.1069	177145.5948	202749.1476	159025.7188	119928118.2	83872779.62	105572647.5
	C14 H31 N O	Full match	No results	No results	229.2402	8.906	349927387	0			0	1	DDA for preferred ion	53039712.65	14318055.61	23141041.4	16843857.62	23315262.5	15080309.31	48621238.05	25995679.63	26654092.01	53913114.22	34592678.66	32793903.61	87933026.06	43588935.29	22702177.03	47309222.89	17829119.13	29220734.1	42895577.22	20826170.99	29936715.14	64101090.81	26797295.79	10806634.43	30987587.19	38057047.75	16932099.5	52619990.71	29846651.72	25933596.69	28279614.34	25292657.93	24686354.07	99318460.25	108580829.8	101111213.7
	C35 H44 N2 O5	Full match	No results	No results	572.32455	7.907	349839382.3	0			0	1	DDA for preferred ion	19219.11142	20747.24853	19384.95263	268904154.3	349839382.3	203244107.1	18987.24657	25558.27513	20354.92138	20646.11826	31385.78029	22397.16016	31128.0585	41298.84645	36282.57171	43453.51549	44804.78857	35156.04863	35529.99917	35206.77518	36319.16692	22219.76125	35186.37261	18944.44748	20622.2112	30822.37912	19442.47719	21607.56695	22176.83769	22062.36386	21580.57708	28925.32162	24011.67691	40859304.27	42546981.81	45545278.51
Primobolan	C27 H42 O3	Full match	Full match	Partial match	414.31296	11.057	349538471.6	4	75.5	71.9	1	1	DDA for preferred ion	47588.78939	50306.14203	47397.68419	48596033.19	55413832.25	349538471.6	35554.40472	51697.65676	37867.19298	304476.1186	44875.14182	40391.3651	67310.4803	59801.55571	65614.33204	73839.20579	71586.77925	47849.39798	104526.1245	60431.01735	150485.2581	149511.6242	110715.9475	78976.88587	47437.10222	56370.68948	43899.3083	44724.71827	38429.14669	42657.29339	37072.36744	41942.36091	38150.98419	183448745.6	15261794.93	18617580.74
Prostaglandin K2	C20 H30 O5	No match	Invalid mass	No match	332.19845	6.064	349124378.4	43	78.2	73.9	5	1	DDA for preferred ion	217479.9744	164842.4109	131400.2269	261944960.8	215293531.6	349124378.4	884827.9506	2188865.157	424440.354	720452.0875	5881774.189	1719416.667	2849642.879	6831359.394	2270873.022	5417259.139	7569664.159	3447656.974	6806555.176	9755162.85	3047282.226	1971920.887	12464477.24	1245131.306	1832111.762	4382968.858	1369509.708	113320.44	182600.9367	317401.1667	3478200.753	6353961.107	3695427.381	74657449.9	70962692.95	109558103.8
Kanosamine	C6 H13 N O5	No match	Invalid mass	No match	161.0687	0.744	349077055.4	2	67.6	67.2	6	2	DDA for preferred ion	33240183.34	27848260.46	26386884.38	349077055.4	163509372.4	144620728.9	6270464.988	14079253.81	12333540.59	58521138.49	46342901.95	68065441.2	15755183.8	10092294.66	14534966.03	20026778.57	26337456.8	15947528.83	70429756.2	50752364.69	72262523.71	49423945.73	30773045.96	42237852.32	9333322.188	12484631.5	15283649.46	16162239.57	22853414.26	13883107.26	13988999.95	22964887.97	19331485.64	47949488.6	53960624.24	52918639.85
	C46 H73 N3 O9	Full match	No results	No results	811.53552	14.101	348440521.9	0			0	2	DDA for preferred ion	574121.027	458699.8606	427356.2665	460824.3749	428212.7211	398067.4075	9272387.281	8602053.081	5644564.311	30809584.93	13700848.23	39342966.9	65846192.59	4914803.371	52720561.18	5136158.457	5954148.434	9012667.091	9344823.693	621522.6308	29197528.97	2112254.008	1982234.312	794418.7526	3431471.603	11486109.41	1343240.168	730151.6532	533450.4889	1158635.565	38063884.18	44167861.11	31464505.1	105699765.8	105665481.7	112592785.9
	C36 H72 N2 O2	Full match	No results	No results	564.55914	15.486	348336163.6	0			0	2	DDA for preferred ion	308715810.2	273073054.8	281891404.7	244056877.4	320427885.9	202173598.3	282188727.2	288807907.5	311217766.4	315386208	328467614	331486755	285606745.6	236706565.3	245927342.7	194906281.1	231298153.5	237148145.3	287708591.3	305873681.5	284957088.9	315392335.8	240619723.6	276943032.7	303214264	321719668.4	294850919.4	154196498.5	266361196.9	275457531.2	190894311.5	288723467.9	215393134.8	299641162.9	193508167.6	267350736.8
	C38 H74 N O8 P	Full match	No results	No results	703.515	14.902	347059926.4	0			0	1	DDA for preferred ion	3717301.518	1141436.175	3524284.284	17176911.65	22452013.04	24724752.18	4068062.858	7296623.605	23833304.82	13142572.25	13308361.39	11745600.25	2351358.043	118005636.3	60223588.94	5262124.431	705621.1324	6017948.582	3784831.209	6054278.051	5980428.754	2103803.542	537583.3722	4923465.645	30577865.76	5586156.41	27931979.79	42994898.8	99877325.2	347059926.4	11994725.69	1933531.644	18340262.44	421841.4686	559330.7033	479165.9175
4-Hydroxybenzaldehyde	C7 H6 O2	Full match	Full match	Full match	122.03688	0.843	346664534.3	1	94.8	73.1	10	1	DDA for preferred ion	8750618.294	11307656.8	12048884.73	314814046.4	346664534.3	239172170.1	1580942.255	8668140.195	10384850.88	10714867.06	18333230.75	20956973.46	15873713.45	18737207.61	19149268.72	23353771.84	20091335.87	16179894.69	85495075.49	81107366.25	43496745.7	9369266.983	17491570.49	14278689.47	11554001.48	11850885.03	16169926.61	123183560.9	143414338.9	168925583.6	8874714.26	21454515.47	13554895.04	51508881.68	57753661.21	50001425.21
NP-016928	C20 H28 O3	No match	Invalid mass	No results	298.19304	8.196	346279324.2	9	91.4	82.9	0	2	DDA for preferred ion	197549.2264	109084.4028	92934.80631	278810404	346279324.2	302393754.4	3548469.283	36126702.87	2447677.174	5934868.141	32150896.98	4066858.043	28471706.41	50827696.64	16972331.02	4803703.772	26275671.25	3220851.497	28354342.94	50698420.74	18852367.1	1864158.338	44064012.44	623639.3938	2576878.572	50451498.19	1449467.495	129986.1092	119946.4135	164833.4659	27994661.64	58393217.24	32601093.46	64770590.75	68613099.94	65915439.3
	C5 H7 N3	Full match	No results	No results	109.06427	0.621	346241085.1	0			0	1	DDA for preferred ion	37756301.96	54488023.81	59734511.53	14149896.92	72926622.49	13714647.4	3494792.649	2436254.144	3092451.555	11488296.21	17277585.41	12478338.53	103945624.1	145446317.3	158722206.9	45407740.15	26058722.12	17684710.88	54118957.84	130418911.3	34750685.52	5024405.081	5406720.278	4426034.83	346241085.1	195287105.5	275017675.2	40545007.1	49639122.81	39956994.91	6730680.683	13652026.95	7575250.233	53746753.94	55384461.66	55917842.21
Prostaglandin F2?	C20 H34 O5	No match	Invalid mass	No results	371.26672	8.033	345782350.5	6	84.1	78.1	0	2	DDA for preferred ion	100813.4342	105864.8463	51494.71102	311616810.3	345782350.5	305796411.2	12169025.24	10261110.51	8879558.302	293080.6287	390796.7458	238782.1296	3202405.919	2401862.855	2674298.698	2250497.662	2493027.492	2052022.716	1191514.652	1107210.736	415074.6881	398004.0773	2941779.008	124933.6997	230422.0199	275536.3377	107250.5606	134922.3898	300753.9852	76767.66663	723244.7943	1314749.399	296133.2553	122667159.2	105878968.3	125469681.4
	C22 H37 N O6	Full match	No results	No results	411.26174	7.919	344973104.4	0			0	3	DDA for preferred ion	306651.4844	88581.13492	56534.05742	306759399.4	344973104.4	154585081.2	1097325.353	2891085.572	276702.0705	1032182.192	3394057.797	764434.8253	4434866.603	4290771.433	2358768.113	14522803.5	17989300.6	4637275.247	3191569.198	2913239.965	3602021.012	650885.7199	3418466.485	124210.8379	241029.421	1633336.91	239078.2773	62990.50632	74706.79426	64517.14286	2396644.528	2853756.386	2911695.723	44099335.17	46631780.26	43433252.3
	C12 H14 N2 O5	Full match	No results	No results	266.09029	4.322	344916351.5	0			0	1	DDA for preferred ion	37911.5625	44506.29066	30134.14955	6726815.522	344916351.5	27354288.5	27304.2201	33302.59316	24895.49332	131041.6938	99324.62571	170182.9553	80672.89531	122394.4859	77463.74761	2030442.269	2899571.721	244530.841	264247.7198	146587.2043	61147.88031	45132.95502	141306.577	40226.03148	28509.71506	37097.22459	27852.66625	44070.08551	50087.94234	29086.36059	52506.92204	65764.98405	42800.5267	23397118.04	23757989.87	23779360.71
6,6-dimethyl-4-piperidino-5,6-dihydro-2H-thiine-2-thione	C12 H19 N S2	No match	Invalid mass	No results	241.09239	2.875	344838966.2	8	98	9.9	0	1	DDA for preferred ion	16952423.33	27663357.81	18561628.67	128937979.3	274396121.3	344838966.2	1330226.756	2293103.102	1173097.442	2630837.414	4212873.283	3087165.766	2181435.859	3359562.014	1729399.315	3140192.331	2399901.886	2185343.44	9986323.434	12161196.28	11359800.87	15780745.23	12626522.06	9926183.935	7847636.004	8393379.741	5061091.914	23137975.33	33408503.13	12752241.88	12127123.27	9256962.177	10953485.77	52255173.4	55183439.1	52695031.73
	C25 H19 N7 O2	Full match	No results	No results	449.15834	10.709	344674538.7	0			0	1	DDA for preferred ion	192623.2193	275828.8773	198840.3726	256808992.2	64183575.67	344674538.7	90876.031	295871.5308	131186.7666	102020.2256	203417.7193	132528.9264	352838.9006	255267.773	258642.5328	249553.7729	304766.1456	206330.8368	395976.3592	257516.713	440720.125	891850.1958	1014993.56	735235.7899	200434.751	249511.5578	160135.5343	103795.8046	116165.8668	108400.8106	101986.6064	125041.3446	102186.3198	17977931.18	21591455.36	19373293.53
1,2-di3,4-dimethoxyphenyldiaz-1-ene	C16 H18 N2 O4	No match	Invalid mass	No match	340.08055	3.325	343448006.2	15	80.6	50.4	1	2	DDA for preferred ion	83745.79928	95699.18053	90358.34563	290508059.7	183652822.5	343448006.2	76422.66666	91693.32672	84044.29271	99291.80768	114735.06	97339.10619	86646.17008	97424.85471	86808.18939	94339.29831	94080.69119	88030.8249	141158.7539	162827.7478	119319.6021	102800.634	95639.87518	83496.60961	76534.18548	88672.77201	76772.27884	98495.45697	105977.9123	95418.85691	87131.95501	97776.82767	88430.15044	389965.7687	31795155.64	534034.2833
	C38 H73 N9 O5 P2	Full match	No results	No results	797.51968	13.663	342793103.7	0			0	2	DDA for preferred ion	1348500.17	1059919.701	1037616.634	1089946.345	999160.0292	1233820.816	7830844.424	5949527.159	4296138.668	18581687.12	6252909.758	22456459.36	28654621.31	2625276.357	34325946.79	1251898.913	2770970.47	3157001.209	16567812.33	1080383.531	22993774.3	1801937.989	2740516.811	1180291.789	1528195.884	11612258.52	1396272.102	1500648.016	948847.7948	980624.4758	18426239.52	29583802.01	20706585.9	56441113.13	41449681.89	54890440.11
±1112-EET	C20 H32 O3	No match	Invalid mass	No match	302.22435	11.323	342398712.7	75	81.8	76.5	6	2	DDA for preferred ion	2268850.878	1434863.735	1440142.596	12682858.35	7386100.958	11053332.31	24342492.79	82811090.62	51368950.27	18652123.8	23252079.78	16930542.29	60472710.23	24175535.09	37834941.87	342398712.7	300529043.5	337048141	96816878.71	38062130.48	93846466.32	21780855.13	89206179.77	10519083.56	5145917.678	24651240.88	4682005.514	992642.7361	850650.9194	750943.6809	14650425.21	28231660.57	16512965.87	89361387.85	85556854.53	98247312.15
	C44 H74 N7 O6 P	Full match	No results	No results	827.5433	13.541	340751711.4	0			0	1	DDA for preferred ion	270042210.3	4402383.062	4893335.634	2203784.244	1796383.024	30070133.63	23368922.35	229953763	44328028.45	9715770.6	3286381.591	9261709.43	12455369.68	2751963.66	2216425.975	25402347.28	2131165.189	32029284.14	31201760.76	9345027.309	12958060.74	340751711.4	47958397.39	54814436.29	92342636.36	15429625.63	34711899.4	16122184.51	15325729.18	9920610.565	37233530.78	72422124.01	12552981.92	7652599.218	3237612.808	5727888.67
	C38 H80 N3 O10 P	Full match	No results	No results	769.55784	13.542	340499953.7	0			0	2	DDA for other ion	902487.6056	2450248.595	3287154.22	2742360.606	4647979.299	5432535.262	1578645.115	5557930.541	4512624.487	1191521.785	1039592.693	881230.0119	3776254.172	1538072.848	2164248.292	1111793.201	737203.3437	1499903.565	4549189.013	5555406.072	4428429.445	1773033.323	3926945.382	6298552.069	3430342.848	919430.8103	2970006.782	4229216.655	3555801.674	4120741.273	2761430.05	2308557.88	2339260.417	1285301.726	340499953.7	1723897.252
		No results	No results	No results	729.56338	13.544	339822633.3	0			0	2	DDA for preferred ion	750946.2258	580541.6099	1710770.894	1272737.845	1847823.09	545574.339	664763.2103	758431.7143	783073.0078	567814.3365	571100.6715	543822.5513	629203.8945	4494049.986	4348821.927	1323806.083	873534.7621	729613.7044	1159701.354	12522763.94	10380444.35	915139.7423	684871.9798	635967.6512	771505.9449	1795116.127	718313.6937	1649321.804	1443909.062	1461954.885	706973.3034	2484491.368	626707.2622	1246416.847	339822633.3	1103251.545
Hypoxanthine	C5 H4 N4 O	Full match	Full match	Partial match	136.03848	1.403	339544334.2	6	99.8	10	3	1	DDA for preferred ion	12681447.99	20614924.35	8371071.941	28055044.08	88669378.08	64999138.13	24776758.75	117479183.9	38322441.26	130666156.6	92721595.65	124328205.1	22855782.31	30773513.8	19988102.7	254700800.2	162109679	165876199.1	137305265.3	339544334.2	55933136.52	12698133.06	16807788.98	6959623	27892547.64	48035034.17	18171684.86	6260197.072	6894108.489	5661687.259	11707380.63	43367607.22	13767909.85	99975523.04	92566412.74	94358266.59
	C56 H77 N3 P2	Full match	No results	No results	853.55875	14.32	338485729.5	0			0	2	DDA for preferred ion	338485729.5	23795598.84	110912762.8	76982699.87	2952466.239	100662866.7	150863108.6	174731411.4	137361755.5	12476107.99	13821888.13	16798078.67	139940193.4	7874518.888	6837458.798	109587642	14767628.94	110964323	20015635.87	40528530.87	96766657.76	289586517.1	196364486.4	226147924.4	155441347.5	45814847.55	73847999.63	6496032.821	4109552.728	2397822.229	35302036.73	27331579.87	28969830.25	22888846	7579278.733	8076411.064
	C27 H44 O3	Full match	No results	No results	416.32865	8.867	337935429	0			0	2	DDA for preferred ion	653861.907	235695.8412	264255.2349	187260828.8	195427800.3	220218068.2	855870.1564	675157.1322	433032.0034	8677549.559	3073832.459	3952708.387	2807605.897	889849.2628	1575838.019	4930156.149	6910419.118	2863869.819	21650187.54	17010965.76	9713290.467	85921563.95	16994127.56	9363491.531	1658671.752	1100953.782	749541.3058	472185.6669	313131.3606	283933.0027	2496520.99	1037905.483	1456169.693	59151755.54	73372576.19	61061174.72
Propionylcarnitine	C10 H19 N O4	Full match	Full match	No results	217.13129	1.333	337569108	8	96.3	77.4	0	2	DDA for preferred ion	2267453.771	6855842.027	432718.4706	105419823.5	138728682.4	222081269.4	1295260.536	2885551.669	1198106.875	9320146.658	29660487.39	9235873.291	4586990.587	12852657.15	2397546.27	6442615.327	25160720.08	6171625.121	6669196.239	337569108	22448693.3	3719580.383	32046541.33	2550615.859	559210.8543	4375737.514	1957134.84	11075146.15	1926749.413	5943504.945	116009075.2	93323924.55	123443081.6	75671160.71	36451485.96	61040427.11
	C3 H6 N6 O5	Full match	No results	No results	206.04061	4.26	337356392	0			0	1	No MS2	659845.2739	724528.8795	774705.7465	205690313.2	216687157.2	337356392	673377.7199	544639.0986	707015.2303	353656.9136	538876.9745	616103.2091	652081.8741	805929.8857	594588.6364	669387.4449	483784.6251	532471.6326	520506.2238	607986.751	668220.3326	684646.9153	598303.4168	597385.885	860358.5273	517007.2873	571797.7343	1265748.255	675764.1524	706405.4655	587879.401	425037.2388	482654.0722	42006975.32	43599665.05	37238417.11
	C11 H10 N2 O5	Full match	No results	No results	250.05885	2.366	337341792.7	0			0	1	DDA for preferred ion	51544.58983	54597.16497	50421.17921	262895806.8	261928187.2	337341792.7	235650.3639	56363.55923	44920.20079	208455.2793	58592.55691	48639.02628	59908.85989	252951.8294	57807.09843	269728.9261	327409.9973	50574.71592	83484.2113	401957.6576	72184.07731	59295.8307	59677.83525	50701.13362	56770.98409	54880.32021	50936.88707	84549.95174	86156.29143	71528.03478	46658.95238	178553.7233	45869.83633	44364152.98	41423905.19	43027215.5
	C23 H43 N O4	Full match	No results	No results	397.31903	10.448	337069450.3	0			0	1	DDA for preferred ion	6124281.589	736425.0439	2571652.616	30888500.3	47783428.66	74901184.03	9634415.97	15168547.92	11837400.46	7881921.342	11019685.12	6641775.556	1674793.956	15898167.22	465572.1503	5216449.445	3151387.004	8469487.139	48690655.33	6870003.878	23256511.23	337069450.3	60247905.17	173255980.6	115823.1059	91280.09588	243831.7281	985917.3692	703670.2529	2154077.181	194761298.9	90506672.43	122724054.5	86589814.4	85445321.61	79342301.51
	C27 H48 N5 O2 P	Full match	No results	No results	505.35337	11.706	336385120.3	0			0	3	DDA for preferred ion	49867966.79	32951099.7	24199798.09	6355533.941	7392125.197	4679168.062	24133905.63	89757904.39	27393485.42	23781763.26	44259811.41	40688161.58	249676508.1	80214861.69	128814590.7	37854937.42	47298752.29	65002058.58	302078216.4	42432822.94	336385120.3	236782836.3	254132338.3	153702577.4	266571784.4	164100134.5	115116934.1	13661409.78	23348680.56	11369692.99	20010002.16	29809289.28	15540121.94	181181240.3	176095525.8	181312779.6
	C39 H72 N5 O4 P	Full match	No results	No results	705.5305	14.68	336178185.4	0			0	2	DDA for preferred ion	2420861.748	940977.5561	1301318.525	18024710.67	13356108.61	24273054.01	61842752.51	80202142.64	77089898.31	4386741.69	3183489.224	4986675.289	7614475.938	3187029.388	4957612.997	16086074.53	5051560.134	22895918.95	2678743.799	2722942.965	3769374.118	49572765.06	147465497.8	143064729.9	336178185.4	9904247.529	235553592.4	5718212.699	1191138.568	4999101.853	60926821.36	8250642.358	202298073	1032171.283	5887084.19	990743.9901
	C46 H78 N O P3	Full match	No results	No results	753.52793	13.207	336008896.2	0			0	1	DDA for preferred ion	12827893.32	1880403.589	5846464.856	17066078.89	2587903.049	799001.5667	677238.2655	2246875.893	869131.9361	13626993.42	7668979.668	33391014.66	1611517.724	3644373.315	21066026.91	62189341.19	37066122.51	65394861.29	64740684.74	26635964.18	49813108.11	336008896.2	3167952.669	3792675.709	23135027.55	5902721.733	32984771.77	1965933.243	2738556.612	3390311.63	6525494.855	6473162.942	3961458.086	34727904.02	73731912.61	22958890.13
	C20 H38 N6 O3 P2	Full match	No results	No results	472.24942	7.179	334887110.2	0			0	3	DDA for preferred ion	182445.2382	214134.6103	193092.0379	105883979.4	143208825.5	113667882.2	289990.5787	260194.5806	669705.9863	4372556.525	1802740.619	6337725.116	2299420.45	628996.9097	1787588.21	21102657.99	4233857.201	6876162.423	14902120.25	10144915.5	23165422.05	1154830.187	813302.1525	926919.5717	1110387.057	493854.9793	915694.1825	358866.1773	178866.1231	333910.828	413805.0629	297668.4703	555607.8396	60257494.16	61239559.14	57195211.97
		No results	No results	No results	274.26974	8.858	334559453	0			0	1	No MS2	170360896.3	49618726.31	71280428.97	88766804.74	120154037.8	110394235.3	125934062.4	86043341.76	66955619.91	91236008.85	108366648.1	72904642.12	177274806.7	107489472.5	55144017.25	142751078.6	67753084.83	61904724.91	103829078.8	65640941.24	81967986.1	178984775.3	85929194.29	35563617.73	95021637.16	98553608.93	45314234.31	154680564.4	97052524.58	78928236.95	87214902.14	67039204.77	65054260.36	266121778.7	265786946.1	266651658.4
	C21 H17 N3 O6	Full match	No results	No results	407.11182	4.698	333596909.1	0			0	1	DDA for preferred ion	33437.03129	45672.16335	38482.13239	333596909.1	103774933.5	152527377.3	20067.62796	27062.16785	21512.27839	33081.36314	46840.09849	35246.22804	39479.80127	55586.89093	33706.83059	47690.77409	51392.67472	35435.02839	62746.16412	85542.90706	57489.61841	64485.99257	58560.26705	48668.54618	24392.96923	33682.75814	20916.26918	44911.80112	40485.01706	28216.02778	35218.85178	42286.75724	34447.74649	26716766.45	24958566.53	27032255.24
	C56 H88 N2 O14 P2	Full match	No results	No results	1074.57126	5.529	332641045.1	0			0	1	DDA for other ion	14755.69707	19799.80815	17918.6969	332641045.1	118362412.2	53987521.38	16982.62603	21008.34059	15221.14742	21515.00419	33192.30649	22453.30791	24216.52292	35927.37849	24270.06015	39765.79326	36252.62008	27617.96665	54800.53254	58167.98674	46519.93964	19275.30856	30268.30302	15056.18459	15269.64725	28466.53873	15459.96907	17656.33012	18561.19489	16951.35187	26293.16637	29373.91765	28178.46832	24538766.47	30214027.09	24239490.8
		No results	No results	No results	725.52999	14.315	332507194.3	0			0	2	No MS2	36685439.57	6103623.395	69271378.13	29272424.53	23529160.09	21509893.04	2747616.979	16794591.82	31583842.88	9250075.914	9299313.044	12115081.12	24520094.59	229262702.9	142403567.3	28350233.78	7533835.197	77583217.6	332507194.3	19680158.3	17083427.25	96997122.17	84739887.2	71776041.79	134334559.4	5440614.854	67307615.06	185618148.7	15257975.51	11811650.86	21092753.62	8295031.244	19234012.82	13716891.12	72386413.99	5837676.022
	C33 H73 N9 O10	Full match	No results	No results	755.54521	13.824	331673037.2	0			0	1	No MS2	4308532.934	6031412.344	6420188.769	100025274.8	65520680.54	62998472.14	41319508.38	23780634.27	51397620.19	4131581.311	844713.1914	851308.9997	86646502.16	1758173.261	4566059.933	54867900.18	32265474.41	90765931.04	14175088.09	1009807.819	16952504.32	65618135.94	14669344.78	8930564.87	10393977.22	24238297.69	22726617.03	27058261.5	15470336.72	25419144.49	41859118.83	23411735.4	17501499.5	43392255.2	21263771.11	13679372.04
3-Benzoyl-1-[4-trifluoromethylphenyl]-1,4-dihydropyridazin-4-one	C18 H11 F3 N2 O2	No match	Invalid mass	No results	344.07945	8.434	331302083.5	16	95.1	9.8	0	1	DDA for preferred ion	154947978.6	159207310.3	140271366.6	186749128.8	172860784.4	156294078.1	165985889.8	102359428.8	108104769.9	125273561.2	141137842.8	146987366.4	119329223.4	145679691.9	104476575	181019954.3	131326711.1	151824211.9	140369622.9	179796250.5	175044664.7	158869548.5	92675001.32	107263940.3	130862677.4	96793276.71	109854351.7	331302083.5	189697299.8	149440266.3	78392350.16	54476817.11	75129933.9	285592623.7	299799904.8	279529450.2
13,14-dihydro-15-keto-tetranor Prostaglandin F1?	C16 H28 O5	No match	Invalid mass	No results	322.17765	10.888	330761320.5	1	63.7	66.1	0	3	DDA for preferred ion	529613.6342	451985.3993	433331.2465	495219.2561	433176.286	505630.6884	427075.544	959895.8849	722442.8826	1699590.054	2185075.594	1501416.485	1861737.328	1351827.429	1695433.399	188835285.5	330761320.5	109376494.6	10758782	1872554.115	7901356.752	1854834.24	2518761.945	1366304.246	849539.5667	642941.3572	731673.2051	173482.3005	155468.0858	162283.2709	761510.9339	815577.2505	835281.3485	17729875.05	38567107.34	12035850.02
	C44 H73 N3 O6	Full match	No results	No results	739.54833	14.319	327715194.6	0			0	1	DDA for preferred ion	33013699.66	27625984.52	16194413.18	917146.6268	1271297.098	738391.0751	2834384.167	15377989.52	7446630.145	8021572.898	12761570.07	7546183.176	733172.8636	18772117.48	9383314.584	24727716.86	10503397.99	28820563.84	31374915.55	633313.4117	1739110.599	415536.4507	5942599.788	8199979.851	27958986.08	50326974.23	9457685.207	589526.6125	1406002.91	888801.6932	15605282.19	21015308.77	2683498.628	74995543.24	327715194.6	76870650.09
	C36 H57 O8 P S	Full match	No results	No results	680.349	9.102	325317199	0			0	1	DDA for preferred ion	31135.50561	39777.1855	30932.88312	168625376.8	325317199	309669642.4	37935.29549	49362.66162	40473.59237	26856.40119	39129.08723	29904.83203	57646.99852	57385.63793	48129.88234	62611.49993	76687.41543	51223.19922	56706.73704	56590.36504	51911.25844	40695.94874	56290.66185	42189.15456	43451.62257	55103.0295	41802.50174	43385.39445	44154.58096	110489.3336	40128.30154	48912.52572	46944.5069	40656898.29	43231387.78	40476001.79
Guanine	C5 H5 N5 O	Full match	Full match	Full match	151.04935	1.219	323503675.7	3	99.7	10	4	1	DDA for preferred ion	2070803.803	1428175.942	22479343.57	19659625.49	18741835.09	111052409.1	62387130.09	126623448.3	84876831.33	2325152.327	4497193.907	6324373.793	112245322.9	125408433.4	102624083	13189724.87	9367362.598	23393940.56	3640553.538	3757058.781	6711253.222	57379762.9	323503675.7	26434455.78	41973305.61	12707767.54	21402734.3	42456903.42	37491755.58	23199830.07	42431584.56	37563076.45	32075044.1	62837665.36	66420484.07	64463214.13
Thymine	C5 H6 N2 O2	Full match	Full match	Full match	126.04303	0.728	322464349.3	3	96.8	9.8	4	3	DDA for preferred ion	45000855.71	15629791.61	4674351.473	246382615.4	204267235.9	322464349.3	6884528.995	8016310.46	4149257.213	1957147.294	2557252.106	2658645.844	7432555.547	9166547.605	4238317.66	15705836.43	9179272.883	3374525.964	3461708.88	4898622.851	2786457.921	3140805.471	3371773.348	4354875.023	46126159.17	26113021.37	16346307.99	6827314.988	4359312.517	3148485.153	1183178.926	1724355.89	2001916.26	17562611.62	21089400.39	19971708.05
	C17 H43 N10 O3 P	Full match	No results	No results	466.32533	11.673	322341678.8	0			0	1	DDA for preferred ion	1587027.817	851225.2414	1323989.251	2745417.439	1129487.664	868031.9806	2316224.345	1883589.331	636680.6833	266902.9276	769279.2335	273102.4894	5216286.794	3906809.325	1548104.334	287634.4413	359965.2717	316463.6607	1016712.59	697827.9714	1368701.481	73811003.02	63025600.62	8614796.595	22328022.75	21267417.51	10224954.08	95139.01763	201024.0942	836610.6958	3907473.094	4818926.938	3811148.522	46648215.09	43014511.8	41785545.39
	C24 H36 O4	Full match	No results	No results	388.26097	9.339	321582558	0			0	3	DDA for preferred ion	77955.46228	87243.83961	84718.64468	253881933	321582558	90597747.74	77032.10445	115724.3564	86958.71618	87330.30628	106312.3937	81923.6439	117749.4701	121090.4521	109171.6867	132627.4892	305649.6428	112445.3849	121246.0013	1015931.655	393093.9771	10355386.55	1923193.913	7583005.242	78181.95782	109297.4993	75414.18002	83678.83257	87792.96731	85978.53523	2458154.896	99314.25604	97495.45745	32736694.1	40369440.13	60845176.11
	C27 H44 O5 S	Full match	No results	No results	480.29076	13.288	321181574.5	0			0	2	DDA for preferred ion	719801.986	571670.3787	664544.6356	7495557.942	4970670.833	321181574.5	735491.0245	861417.282	695576.148	772422.481	756787.6238	781964.8595	1053014.363	876870.2515	883324.5971	2604111.685	1315632.898	2044828.331	757913.7217	740247.447	858969.7624	1268452.107	1418093.472	1259151.011	1294259.924	992559.2394	832137.956	709260.973	648039.0235	649786.8072	753767.01	731676.0232	707760.2564	61418923.48	60898758.15	55243446.49
	C31 H60 N O9 P	Full match	No results	No results	621.40025	11.909	321025141.4	0			0	2	DDA for preferred ion	482664.9161	510799.6631	581068.6852	335670.6948	513283.1985	698413.8679	1927672.425	1404891.26	3241039.821	48587949.57	8520865.822	40738635.36	32819317.5	2980924.449	19234703.65	9295315.596	2342990.456	16393438.79	36986716.54	2339511.143	54133744.88	2040077.331	7333554.274	814107.2697	437774.0066	1383685.734	913232.2778	1530654.923	1000895.382	1284626.8	37837026.31	30997692.67	34156108.11	73308215.23	66127134.34	36170317.51
Dehydroabietate	C20 H28 O2	Full match	No results	Full match	300.20867	7.489	320648533.4	0			0	2	No MS2	36925.47249	36084.96026	35085.38254	229743743	320648533.4	281051209.7	32964.27396	44366.92867	32503.54103	39549.34915	70754.9169	42739.35812	54982.68611	71713.65594	51453.64412	159596.8065	211148.6423	112193.4229	137274.8454	180952.7411	134550.6609	40559.94001	138388.7724	42444.05743	35581.91	55290.57265	35101.98087	36657.14179	40872.1535	36142.83833	43319.56376	49199.33655	42257.0413	33609410.38	36686550.94	32896744.32
	C20 H17 N3 O4	Full match	No results	No results	363.12142	1.814	319894297.8	0			0	1	DDA for preferred ion	57505.50065	61711.75377	49359.6694	319894297.8	121219187.2	70815115.71	128719.4966	216694.0638	248033.0239	50961.02736	58433.18432	44881.76559	42631.97433	57121.41653	45787.73449	54745.69882	73514.97798	63932.02745	92845.17203	109469.9879	90946.31331	53057.80066	73922.25279	54776.08506	38787.79657	55861.62797	55586.30665	42681.48814	50672.12209	66815.04682	45841.90661	40493.10303	57463.85075	38101898.62	36927926.74	40134341.32
	C46 H73 N3 O6	Full match	No results	No results	763.54805	14.133	319085053.9	0			0	2	DDA for other ion	5644265.785	3466956.541	5570157.654	3149288.914	3383756.224	3195858.96	4691009.174	6971928.213	7058911.65	2655746.675	3361102.894	2103443.431	6129452.258	4559579.445	7096376.521	3392787.262	3729847.525	4510710.584	8339233.395	1632847.65	736938.5823	15559517.91	11605727.28	3368613.896	5424437.54	8112010.223	4380831.6	2743151.607	3058879.803	1755743.115	4538866.109	2670224.689	3103657.976	4241434.679	319085053.9	7292103.487
	C44 H74 N7 O6 P	Full match	No results	No results	827.54318	12.757	318243094.7	0			0	1	DDA for preferred ion	58444209.37	14333981.4	7676821.372	4979877.324	4408398.669	2011755.782	16723862.7	47922826.52	44652905.94	4586899.703	4900894.772	9787775.694	25241020.5	601530.0944	8905731.946	20660574.47	4356651.084	23299811.52	14255695.01	6129353.174	10225675.66	80999247.36	318243094.7	60561674.87	123762592.2	5605173.124	14505835.85	1600031.706	6654950.376	1912766.091	2573774.489	4762723.895	14183033.36	31392086.77	12391840.88	18961199.02
	C47 H71 N O5	Full match	No results	No results	729.53032	15.156	318095596.5	0			0	1	DDA for preferred ion	1444849.055	452222.8291	3878181.411	5023279.452	5792156.776	7696422.338	4285842.295	5517932.711	3377168.567	7781144.341	11451025.4	13546257.41	1016827.705	35841206.99	22173397.86	4773101.644	1550073.713	6497025.878	14507489.31	5419866.853	6146607.192	4463665.315	5392351.864	3563765.306	21443101.7	1345892.955	1965191.036	247078148.8	55384097.26	318095596.5	5534290.594	3969275.623	9606696.597	1904644.147	963014.5549	1135761.533
	C46 H73 N3 O7	Full match	No results	No results	779.54396	14.315	317386870.1	0			0	2	DDA for preferred ion	14108209.95	4290427.135	5847267.295	5463455.239	16890359.59	19527744.96	4655819.368	29854903.93	16359477.12	56609059.82	21596393.35	53933522.04	51625134.96	17801854.02	32948827.97	37023792.53	21515529.31	46936741.93	105833074.7	57795847.52	102605372.4	317386870.1	23597327.87	24664291.76	38185120.87	35834352.82	54459714.74	7798522.021	9243202.014	8372592.92	7353776.693	12077169.25	8336473.689	51635290.98	96709841.56	39815709.19
Xanthosine	C10 H12 N4 O6	Full match	No results	Full match	284.07562	1.538	316974921.1	0			1	1	DDA for preferred ion	18312479.94	4723647.611	11847892.79	316974921.1	266383820.6	58367148.84	719605.7511	3167350.935	1494571.199	3944383.693	11042443.75	8791867.596	3247532.348	3583043.087	3041110.66	5332478.107	9555349.34	5109355.9	90296994.93	98394936.97	118077720.5	59547222.16	54629136.03	42995311.37	5095475.44	2391040.678	2785602.482	227502.526	285229.6387	45822.02383	1911525.133	3355351.58	3579607.164	66769506.74	65931799.8	61545859.04
		No results	No results	No results	296.07492	0.25	316955217.3	0			0	1	DDA for preferred ion	4232253.495	3851894.228	220571702	203441466.3	8845935.405	6245352.954	316955217.3	7684168.822	5921459.963	162221651.3	6310023.413	7669930.753	3236897.365	10216470.3	8249296.627	3853686.025	7413163.463	295567327.5	8553569.76	2579499.194	5375130.005	7949664.918	220274335.4	3548075.526	8983705.31	235038467.5	6712651.82	5217748.547	5714483.393	6615985.479	215025363.1	3923262.463	6539373.353	267087461.4	4566697.129	7797812.38
	C39 H82 N3 O9 P	Full match	No results	No results	767.57942	14.317	316567670.2	0			0	2	DDA for preferred ion	14716139.99	32081200.46	30075042.69	45684688.83	40210769.63	63132959.02	27833926.56	69676490.39	44689993.45	17775870.42	24652165.58	19941716.66	49927516.62	70898964.64	28244994.77	103536679	49306111.67	69735751.43	18081313.26	79389849.71	222165166.6	50370426.77	316567670.2	72993508.58	65829816.88	28480604.81	20954711.8	18097638.9	25111094.25	14695717.99	9793779.325	16935597.86	13063055.26	47353708.21	35081614.91	62919785.87
	C11 H21 N O4	Full match	No results	No results	231.14696	3.344	316360027.8	0			0	1	DDA for preferred ion	80792639.19	99528357.43	94323247.6	90208560.74	33829111.72	83456107.29	24128335.37	67955162.77	34875800.26	138705152.9	227254186.3	119258152.9	15057582.92	9507569.974	10256015.97	108169803.9	86969266.91	101848458.5	299784899.3	316360027.8	260335398.6	178837037.9	96919789.89	50332566.22	10042100.95	6552725.686	5715347.972	13690439.7	25788666.81	15451959.67	77108306.68	135637395.6	135656747.7	188438230.7	192745551.9	196948453.1
Indole	C8 H7 N	Full match	Full match	Full match	117.05803	2.155	315863344.1	2	64	8.2	10	1	DDA for preferred ion	1931741.012	4946276.606	1120940.929	20927627.26	206603425.7	28188043.52	654290.7664	4905584.417	862660.6084	3000298.31	9561453.109	3733680.886	6986371.327	19991711.23	3580082.219	18194643.52	13716548.65	8368266.539	37805025.98	98660193.28	27353300.4	5023741.721	9273262.462	1821963.525	3141513.117	6131865.63	2548559.87	74058789.66	81882818.63	62783438.05	4230539.141	12662728.4	3298920.961	315863344.1	7025049.933	48038697.89
	C24 H45 N10 O6 P	Full match	No results	No results	600.32731	11.135	315224601.8	0			0	4	DDA for preferred ion	150313642.8	76772834.2	315224601.8	2094096.327	1896477.326	3094779.915	30702217.95	48846192.93	62443292.29	148263319.3	148172535.3	144372717.1	132944131.3	159828426.1	87853741.61	246188078.5	178776623.5	185305350.5	140795478.6	137434046.2	91841475.9	263555975.6	138262828.8	199345739.9	38470145.92	67781687.25	33391243.67	105540916.2	46459109.59	76437584.44	136638212.8	134947481.9	66849163.71	53199896.99	50819243.7	52250194.43
	C27 H49 N O3	Full match	No results	No results	435.37107	10.717	314784549	0			0	1	DDA for preferred ion	143379.1672	205313.3305	215652.4029	2526660.34	875970.1812	1768495.092	551089.7322	901650.2119	967960.2668	10308831.79	5171940.05	11239422.9	3432142.918	1108311.971	3134834.354	16752273.82	13319755.95	10373494.55	24626589.82	17055271.62	21148957.34	13217591.69	13078075.41	12857345.71	2165965.028	1425113.407	1643192.82	335425.2245	350045.0328	416512.3742	1766215.991	1585158.444	2245682.882	44467435.87	43348055.7	44026827.79
	C28 H40 N4 O2 S	Full match	No results	No results	496.28548	8.709	313445240.3	0			0	1	DDA for preferred ion	21015.3354	22866.27616	22502.09663	313445240.3	215684630.2	110294761.6	20681.65947	24609.51221	22083.55826	31641.54399	37830.02666	27882.02931	33803.95253	39058.48062	30919.16723	41419.8508	44738.04474	34558.4018	40098.23445	38337.02101	35816.24606	145229.0776	313719.0944	111456.1392	22132.49954	31585.52971	22608.2525	23866.42296	26472.47447	25083.14669	24383.08903	27449.03922	25615.86808	526581.5956	132106.4253	248508.2762
	C5 H8 Cl N3 O4 S	Full match	No results	No results	240.99205	0.574	313028229.2	0			0	2	DDA for preferred ion	27213943.92	40720271.22	36705139.37	313028229.2	270066092.4	131754461.8	9272819.671	22775833.74	11317545.26	13932802.22	24074250.41	21239976.47	143388221	171085509.5	127129520.5	18860361.2	23147138.55	19680883.11	30729197.84	58620247.55	56596089.46	21258367.95	25186486.01	16827715.4	67336940.54	65167975.85	26441217.66	13062821.84	19711418.19	15210924.59	27207033.15	36583878.99	21096414.67	71945747.1	69553487.61	73357968.03
2-Amino-1,3,4-octadecanetriol	C18 H39 N O3	Full match	Full match	No results	317.29273	8.979	311412317.7	3	92.2	9.6	0	1	DDA for preferred ion	159968319.8	43554145.95	67578291.57	74835369	112823009.1	123817203.8	122930141.7	99465483.98	70342907.93	79227833.54	104712766.3	87559358.2	157294132.3	92097181.84	62052938.14	161885925.5	88487453.72	72931097.45	94924750.17	58537785.56	74721629.83	207561658.6	100493945.2	37616781.92	91926784.37	107804033.1	42744829.07	189133009.3	104375156.1	75891153.98	79561606.71	70332888.15	67005903.1	300714181.3	311412317.7	279149452.3
	C46 H75 N3 O6	Full match	No results	No results	765.56594	14.664	309814874.8	0			0	2	DDA for preferred ion	173502823.7	59460989.04	65645585.27	239899878.5	213664034.3	244751254.7	230797868.6	228606162.7	232401316.1	9118897.445	13573362.64	12418736.67	24302141.72	25972025.37	62973574.04	160173509.3	15928362.59	129999431.6	32325520.63	10539847.5	11429609.68	210457939.4	179002826.3	309814874.8	31865914.12	28403563.81	29192219.78	26930195.37	24234644.5	27208618.34	21549141.73	37855962.09	41310168.23	19020902.75	105956792.8	16190475.51
	C20 H49 N10 O4 P	Full match	No results	No results	524.36673	12.179	309717865.8	0			0	2	No MS2	26909034.91	33036208.05	18736407.43	2961857.909	4207385.764	2956636.235	13326329.08	41231724.65	18475004.98	24367548.73	46149282.02	35719686.87	76432823.65	32478202.37	64036852	23307450.13	29815467.08	34151938.51	55724913.52	17417844.36	121588711.2	191921980.4	205998246.9	116378554.7	76497651.36	97769496.47	54263675.46	5059237.223	7396247.745	5392536.701	55600781.85	64288288.25	42456949.62	146212875	153084245.5	150558774.4
NP-002322	C18 H32 O4	No match	Invalid mass	No match	334.21416	10.539	307950376.3	36	96.7	9.8	10	4	DDA for preferred ion	1113036.522	1027994.167	1055548.806	10851835.46	13485655.37	19348267.17	10911653.29	58819164.68	6248648.193	28627995.91	90639126.92	21045360.15	98538252.49	126167490.1	63890456.07	33108994.3	50827245.36	26388194.49	108044179.7	46059964.07	88534737.61	9897116.658	63696643.23	2929403.345	5427789.879	108054586.3	4833051.061	354406.6533	1237297.042	1309240.72	165695349.8	307950376.3	177540285.6	71503971.23	81181249.43	31949693.39
		No results	No results	No results	713.55498	14.098	307064423.3	0			0	1	No MS2	54373834.89	24098432.39	122997555.8	159303547.9	153826840.8	107025398.7	19437016.78	33165377.19	35788984.85	107106274.4	112545056	95835657.38	109413974.8	147502176.8	121929332.4	33713988.29	16644819.31	25589085.01	63877293.66	62308113.11	35445121.65	26783938.49	5646064.538	43768841.97	68645598.37	48623851.77	75300233.73	307064423.3	119141459.5	146992525.2	43182109.7	28014657.35	11592643.74	1018450.105	1058780.035	928985.2102
	C11 H12 N2 O3	Full match	No results	No results	220.08477	2.325	306417237	0			0	1	DDA for preferred ion	1653736.334	2430549.334	886680.7024	7768564.043	8160023.195	9843899.326	5235204.307	16630891.22	4035456.643	3048943.649	16054200.49	7396440.233	25379582.06	119756975.9	27764156.26	8723219.565	8113932.958	3095139.663	51125965.24	306417237	69606954.94	4175158.877	8298691.579	1624300.86	7046053.782	26166072.41	4426708.367	36745038.87	64869877.32	36497981.43	26222757.44	30344184.07	31179761.66	18657169.83	15432134.4	14406754.88
	C6 H10 O2 S	Full match	No results	No results	146.03999	1.331	304927543.8	0			0	2	DDA for preferred ion	4611372.603	6675892.312	3758855.966	304927543.8	197703089.6	97756771.62	1461209.552	2050586.1	1440085.463	3011191.06	3850133.709	4764158.79	6812274.111	5256532.519	4213567.449	2212061.776	1793365.481	1770227.144	104874634.6	72134278.33	31812077.9	11418788.03	6047640.966	4779421.206	77641111.29	37759276.07	38309800.28	10924969.84	8621230.624	3329165.27	4314462.378	4830593.837	4105997.126	66948834.19	63128449.36	61544286.78
2,4-Xylidine	C8 H11 N	Full match	Full match	Partial match	121.08938	4.764	303895501.5	20	98.3	9.9	5	1	DDA for preferred ion	291990218.7	143303641.5	162652716.5	147249504.9	115091266	112592641.7	297870386.4	158798432.4	142507904.4	137500874.8	135616646.6	141905881.6	192289115.5	135216031.2	146927052.4	130447187.3	194809972.7	134999172.4	148510355.3	126142318.5	122666485.3	265926425.6	146751449.4	157603660.9	173804756.2	158259229.3	176813247.8	201484865.2	192592479	241067787.2	158986872.4	249427597.9	252995150.3	129394966.2	130033627.7	125327920.1
1-Piperideine-2-carboxylate	C6 H9 N O2	Full match	No results	Full match	127.06353	1.305	302484378.2	0			0	2	No MS2	7893086.854	14896185.69	9475403.717	302484378.2	70331619.19	54164957.42	8897367.467	9746943.29	18671803.36	5014564.179	11752979.44	3926946.478	8594385.88	3963198.164	8507397.375	16286502.86	4867182.636	14465117.61	6445467.411	6914565.85	4557719.231	9194594.421	5320934.997	9352421.211	7492179.601	12456095.49	7581422.924	11111584.39	11118047.68	9891806.354	2508028.014	2819119.604	2027820.945	110752848.4	98136538.67	127380521.9
N1-[5-tert-Butyl-1,3-oxathiol-2-yliden]-2,4,5-trimethylaniline	C16 H21 N O S	No match	Invalid mass	No results	275.13691	1.795	302319895	6	85.3	9.3	0	1	DDA for preferred ion	125021778	135014183.9	31797166.82	636178.4321	2818754.285	274027.5517	784438.3498	1203019.838	360042.5509	5773721.299	5875568.832	5178296.136	3758270.657	8768957.575	2767026.299	1281294.362	996080.7644	1594497.887	302319895	167765567.1	215773277.6	28452053.98	22898172.49	17298187.5	2664133.918	2926527.379	1807767.109	247868.6346	170034.3298	120718.4993	1550158.665	690299.9448	1182880.758	72121684.19	75241904.03	79822492.13
L-Kynurenine	C10 H12 N2 O3	Full match	Full match	Full match	208.0847	5.569	301865078	2	99.4	98.9	1	1	DDA for preferred ion	29272.79047	42132.26439	32399.23374	301865078	176473148.4	236441949.8	26765.11986	75052.94966	79693.22067	33555.24012	39687.37921	63349.07994	55552.87368	70415.67967	102461.1535	52366.75552	48796.99768	37999.09413	94598.01757	81788.27681	72098.86309	24899.34037	39567.48892	59531.18003	20749.7137	37684.11275	20265.9325	192096.4924	194057.0951	106153.3698	34450.46268	35167.03293	33084.21561	31323099.96	31547519.15	39238359.5
	C43 H87 N O10 P2	Full match	No results	No results	839.57962	13.212	301424623.9	0			0	1	DDA for preferred ion	3204568.137	1974515.684	1404801.548	245390.7983	215539.4338	229236.347	427071.3898	2174831.449	1896334.03	4477073.313	2179776.19	1485480.774	394988.7109	1791171.401	292708.4898	608981.3741	1019713.525	1079198.842	5143288.277	9399104.126	31033496.56	420328.7237	1161273.352	523387.3214	34193781.51	23548269.25	6002134.557	696955.1771	670062.754	3636503.195	2606166.944	3757063.921	1709856.095	3987403.775	23447773.05	4530364.229
	C24 H36 O4	Full match	No results	No results	388.26094	8.127	301104619.8	0			0	1	DDA for preferred ion	17441.07449	18193.74639	17038.06555	301104619.8	179381981.7	73629886.01	19716.00982	40802.38054	19749.41903	20060.57747	32529.64351	19670.58677	26901.71496	34884.34448	25235.8581	32493.47573	33983.59235	26908.58946	33640.04254	43157.31548	34166.58971	17742.14846	38429.96557	17951.24874	17179.18806	33011.97914	18030.09587	18181.24306	20055.69822	19982.83254	20491.7037	23471.22179	21354.91182	40089891.45	36857339.69	39509051.09
	C41 H84 N3 O10 P	Full match	No results	No results	809.58976	14.315	300500960.7	0			0	2	No MS2	49366139.79	5371715.858	9884003.289	45039425.5	34109454.37	46954723.08	8428676.535	10105568.1	11665476.97	25544023.03	5050952.309	9487009.585	7630753.919	27197298.95	72237515.64	25933887.44	21089392.86	12299455.8	8697842.57	31938933.64	47468591.24	22582094.49	256316788.2	37911139.17	12880248.1	91009229.89	76258516.31	29266754.15	11138781.16	22374532.69	14534587.95	20760555.84	14168620.23	113494858.2	300500960.7	29458908.71
	C13 H25 N O3	Full match	No results	No results	243.18325	7.79	299452853.4	0			0	3	DDA for preferred ion	192809739.2	203551162.1	202770335.2	154561809.7	182239953.1	158424015.2	182825249.4	214202743.3	188883101.2	189421188.3	201220934	185455755.7	199135269.2	209053328.8	206311919.5	191352605.2	184063662.7	221769638.5	186252867.6	197846502.1	177185043.5	207275103.5	205949780.2	199332872.7	222743547.9	203985325	195146501.2	216506861.4	208584787.6	226197619	194701766.1	190063078.5	200575746.4	293580391.5	299452853.4	284937616.4
	C31 H60 N O8 P	Full match	No results	No results	605.40537	12.23	299405729.6	0			0	2	DDA for preferred ion	1331238.079	2089254.225	3789031.879	3405854.821	2534937.856	3339498.944	2081484.451	2911782.134	3366608.528	18619742.46	9184232.135	21908319.16	25183446.8	7757627.585	20268108.71	6977376.888	4982030.414	12926753.17	47974934.29	8114249.107	80750505.13	15158487.74	29120354.05	5109087.83	1378548.351	4861243.61	3703321.304	8377006.365	4929575.002	8142079.787	26826653.3	30008225.49	27007776.7	60865869.08	49599060.55	59249447.8
	C38 H72 N7 O6 P	Full match	No results	No results	753.52779	15.253	298066701.8	0			0	1	DDA for preferred ion	3655536.039	567274.7107	2390539.353	115980677.1	35659916.81	20806387.69	45743582.08	98587467.95	66867118.08	9493320.98	7729135.819	630774.8283	3840572.16	4520667.11	1766187.463	2763995.75	416403.0607	8694012.247	2111526.222	1129356.305	3723042.885	298066701.8	74815368.2	65272151.47	276019041.5	9622620.634	157954692.4	5406767.809	8165322.393	4580328.147	35346872.31	8073046.493	125977431.6	795555.9269	15802344.75	2875758.065
2'-O-Methylguanosine	C11 H15 N5 O5	Full match	Full match	No results	297.10723	1.859	297096015.7	6	99.6	10	0	1	DDA for preferred ion	388334.6553	2837233.894	558717.6072	289503347.3	297096015.7	107544632.1	1137214.192	6004839.356	1967685.722	2103173.643	9364477.38	5720913.967	1230976.48	1997192.897	624493.9878	4306657.089	6989276.746	1740862.847	6898252.258	40674370.85	6662667.757	31394884.59	22715601.14	6476453.977	2207608.239	895830.3359	298417.6555	1644564.864	1247575.835	225055.0559	316830.2641	832025.5062	173425.1155	93513882.79	113129112.4	93738103.44
	C6 H11 N O4 S	Full match	No results	No results	193.04086	0.763	296445486.8	0			0	2	DDA for preferred ion	3182734.954	12547732.82	3478792.232	18643764.39	31844173.95	34431481.49	365006.5054	1907603.663	1030285.76	2327761.562	3310403.909	3155948.283	2437582.684	6156517.035	2247059.139	2378331.549	5574182.6	2578602.547	6344329.182	13129597.43	8567873.204	2011190.558	951950.0186	1850953.732	1626319.668	2030157.743	1615878.428	71061705.06	296445486.8	109816881.8	602306.9903	891159.0846	711306.2846	16609990.71	16255990.04	18936348.03
	C6 H7 N O	Full match	No results	No results	109.05304	0.822	295633563.7	0			0	1	DDA for preferred ion	1638353.862	907233.4868	3526526.59	203768656.5	295633563.7	210888101.5	2500694.915	2367763.524	2715691.074	1702046.971	1016352.948	2779782.669	2394537.521	2569582.592	3138348.435	1089461.98	2789786.822	2309788.099	2406396.738	4882602.862	4388120.902	2075212.086	1384896.898	2962803.458	2439174.854	2373583.563	2875102.033	2904898.107	4266950.75	1967386.882	567977.3008	984535.6377	2003151.83	44657959.84	50888279.69	55420385.32
	C25 H43 N5 O2 P2	Invalid mass	No results	No results	507.28655	7.177	295275774.1	0			0	2	DDA for preferred ion	223522.3035	47498.5641	199625.7467	69404428.4	100157362.6	94064858.94	351647.0521	360458.4699	719115.0195	5430788.377	1917007.173	6360593.629	2465843.79	747118.8398	2215747.02	24941454.16	4833285.14	8022215.894	12778220.32	11420935.07	24027197.06	1690475.828	930473.3035	1170576.295	1328166.135	522718.9016	1052783.337	471074.1087	304466.5001	344679.8866	524929.169	486528.3692	732050.9041	52770762.98	59091155.77	60063435.36
	C11 H11 N3 O3	Full match	No results	No results	233.0799	1.604	294445351.1	0			0	1	DDA for preferred ion	21486.91138	24069.25296	23961.45888	177662391.2	270072059.6	294445351.1	822116.1874	3365527.412	1038502.299	29694.74367	37352.87598	29463.27934	33557.20664	42879.88521	36415.07534	33461.9116	35238.62907	33083.90149	55822.11516	78061.40229	49197.07728	31841.33451	47973.58425	26101.41196	23351.51611	27766.06109	24358.21187	33596.42539	41271.45867	27678.78485	27305.47856	39252.09631	28590.56592	45091006.8	43639298.68	46936405.65
4-Acetamidobutanoic acid	C6 H11 N O3	Full match	Full match	Partial match	145.07386	1.448	294130304.4	3	99.1	10	7	2	DDA for preferred ion	7140235.647	13965681.04	6809062.969	167255979.1	294130304.4	220227698.7	4147945.901	6132112.022	5151504.733	4770643.88	11495143.63	3578534.359	8546983.742	2861645.054	7991757.65	11060979.49	4395108	8263453.216	5772190.971	33605178.78	5158143.77	8654895.598	4111100.985	7441137.372	7014441.774	10497376.74	6064221.389	10506545.83	12230321.24	10438034.22	7146314.995	5435059.306	8106156.668	52878775.25	52314083.41	50032297.85
1-Aminocyclohexanecarboxylic acid	C7 H13 N O2	Full match	Full match	No results	143.09456	1.947	294008614.1	4	93.7	69	0	1	DDA for preferred ion	246177.7922	1689411.373	359431.612	211734213.7	175097172.1	294008614.1	154146.3733	1370662.029	635041.0673	966651.3223	602960.4777	374279.2383	781948.4713	869111.5626	1216123.831	1241256.927	1243859.857	1155089.757	1645267.212	2598087.424	1598636.453	839835.9931	1282046.612	1135583.821	694296.4085	1678773.018	406046.5026	50072554.71	66199393.28	25665685.54	1201819.08	1247809.521	1661366.6	71951891.34	72521935.9	76472027.95
	C37 H80 N6 O5 P2	Full match	No results	No results	750.56483	13.563	292865693	0			0	1	DDA for preferred ion	227726455.4	238937209.5	5247176.675	2141095.455	2687537.875	41011329.52	292865693	283298633	228733727.2	7780842.601	1040938.829	3516555.906	21684749.4	4598230.851	4309408.198	1970188.968	2329456.189	7452245.093	7762236.311	4933008.113	4478269.626	228410090.3	201160567	243155524.1	5122521.36	3292324.151	4358475.445	4219099.818	5733721.908	4657706.959	104917651.2	104262533.2	210374842.1	1565832.998	111458927.4	1491883.042
	C33 H54 N O12 P	Full match	No results	No results	687.33807	10.733	292773305.4	0			0	2	DDA for preferred ion	78782990.16	126585310.7	68688998.26	404987.743	406998.3269	459970.5216	13532819.07	130115342.8	46248616.54	1924183.882	756113.522	2476965.084	52583219.31	23747528.67	26358515.98	656004.5502	395662.0849	2222319.269	8974159.128	4662627.06	28489815.61	292773305.4	89960173.74	177610001.7	171189001.7	32945190.11	82988217.76	216865.3995	246005.5052	154217.1786	124119.5939	152177.6384	119211.8267	61362300.67	65315601.04	59317861.77
	C40 H72 N7 O6 P	Full match	No results	No results	777.5294	13.242	292703377.1	0			0	2	DDA for preferred ion	38938012.91	3343437.517	20250457.22	285726478.8	258758914.9	194729091.1	8641590.063	34889607.36	29166518.71	1788463.175	1376856.304	3334648.732	16831505.84	292703377.1	233540366.4	142613809.4	6143286.346	11328364.2	27713502.48	56229476.76	65495413.74	79682196.16	75742430.42	145678557	188538174.7	1797684.866	123590964.1	123982448.5	9658819.349	46645818.32	42234259.54	1416664.658	93728695.95	5158799.188	32002757.54	2603337.004
	C21 H24 N4 O18 S3	Full match	No results	No results	716.02436	3.943	292464166.9	0			0	1	No MS2	79040.30988	102754.8906	82946.57978	123734843.6	292464166.9	33808318.02	79626.41051	91112.55213	83323.77853	98451.57855	118614.6352	93422.35437	108921.6247	146226.5896	101153.9857	124641.0575	112845.3407	95261.31335	138942.9386	173235.7134	137614.5926	87910.74631	101968.2969	83089.27917	87255.47252	101991.5193	80010.58963	206014.0429	307915.5883	187026.7499	100071.8619	111272.1663	97265.08354	212220.2798	236399.1251	210668.2554
	C26 H31 N8 O2 P3 S	Full match	No results	No match	612.15121	1.073	292401344.1	0			6	1	DDA for other ion	79241136.96	25847609.77	222595465.1	1308136.482	1197042.223	1457621.396	5577016.01	970806.2238	1824787.699	2037057.611	482570.6603	56717496.23	7399772.362	7555911.848	9172663.488	41504781.03	346857.9339	38267177.47	678161.8512	1279244.071	747305.3752	170393975.7	33883812.74	193489516.6	34139972.03	752929.2761	33404457.86	1822157.862	1830493.574	6061674.899	467133.8356	295512.4956	1657576.08	39227681.95	44531946.32	27459945.29
	C40 H81 N5 O9 P2	Full match	No results	No results	837.55085	13.839	291790335.4	0			0	3	DDA for preferred ion	1958232.191	1669110.631	1744776.14	2466563.007	1672034.774	1775674.573	5605424.075	6251632.344	6458817.951	14769028.49	14064587.52	14851643.33	36095561.63	5330803.437	16371243.27	7648102.203	4306957.811	15457935.34	15561966.8	2613213.809	18936884.07	2468987.7	7429112.739	2018713.528	2112939.886	9538015.44	1887186.108	3233741.415	1980308.694	6137077.343	14490757.61	25521281.75	22646736.98	23925505.24	36899028.34	74299937.53
	C9 H7 N O5 S	Full match	No results	No results	241.00426	3.856	291711511.3	0			0	4	DDA for preferred ion	107824.971	122419.5884	115286.6045	276314397.5	85890497.83	291711511.3	106703.2652	118024.459	110940.5033	125069.3516	150395.1987	127608.2849	128063.2792	161304.5118	131712.5918	140765.5269	136059.214	118772.4911	239530.4619	187326.7872	172905.3041	197241.9682	142459.9455	111039.8991	113563.0089	144773.6253	120671.8281	129525.5628	140235.112	127040.8428	119078.0935	133974.0927	124595.2987	58030450.03	59145257.86	57122693.23
	C13 H16 O2	Full match	No results	No results	204.11484	9.017	291584251.5	0			0	1	DDA for preferred ion	59694.60645	57128.80679	50156.17443	271641356.6	260036407.8	291584251.5	232624.3006	169298.6862	119808.2035	130542.7	814192.5696	205999.9014	350122.9996	322135.8692	271937.3108	343133.6472	597762.4032	359859.3055	435273.2078	268336.5778	315615.6397	129145.8328	392141.9157	37977.29305	66328.39584	205844.6526	84179.18759	52277.37531	72003.99745	64168.66038	195826.294	303086.0778	170892.2928	65193389.19	67288944.5	69866292.04
	C16 H24 O3	Full match	No results	No results	264.17236	7.066	291188718	0			0	2	DDA for preferred ion	100389.3494	107811.91	40879.02826	291188718	205042714.8	85808569.89	74614.18138	133114.3907	32082.90248	83338.80407	320939.7139	91482.8992	109725.9067	284663.4235	174351.1948	209926.6737	303794.1771	125620.245	90445.37541	167912.0131	151926.8271	244476.7551	1007150.673	98316.78717	109486.3664	355559.8607	44636.88051	64038.14724	47017.9637	85731.87188	53804.13243	90302.16879	48348.60141	32615205.24	31998633.94	31563369.48
		No results	No results	No results	807.57403	13.213	290840679.7	0			0	2	DDA for preferred ion	42939351.02	17321705.23	33279882.08	11132711.55	35660867.93	25940567.49	9277698.76	47045474.39	8386214.369	16650268.56	26869420.6	22880442.19	47462548.24	21697775.64	17696923.74	15862838.84	43967053.64	19737691.94	29828872.49	38627304.27	25699183.98	98657828.2	290840679.7	194683449.7	13465448.45	40457288.61	30419218.63	31348726.45	33765776.11	4184717.962	2268380.928	11481405.1	1171997.234	19013582.53	44472184.17	9450405.958
	C34 H44 N2 O5	Full match	No results	No results	560.32482	6.678	290452203.1	0			0	1	DDA for preferred ion	95148.85666	117889.1494	105864.2733	290452203.1	187392481.6	148825551.2	156639.6336	166923.2777	156021.0049	133080.5516	259173.2093	130821.337	165272.2755	224505.5815	153558.9653	268433.9273	294877.5254	186133.3934	264039.8047	287813.6479	236016.5222	299471.163	210032.5821	126064.2971	110554.7144	185103.1563	124735.282	107720.1131	131686.4998	112509.0965	137621.2318	162529.8084	149116.1676	32703006.26	32001623.69	31569831.54
	C42 H80 N7 O5 P	Full match	No results	No results	793.59529	14.126	290398519.5	0			0	2	DDA for preferred ion	6551882.504	98347988.73	77456152.78	7681058.649	4601020.278	10141198.24	43020815.76	33262988.46	40998457.95	56053298.05	39241781.63	33558296.76	1718928.398	14264131.45	17595484.17	75690661.79	69031888.99	70659277.47	15444207.64	290398519.5	218438559.7	3504288.387	33002922.68	46635907.1	86710803.29	44840568.93	8094086.126	12569493.82	68141863.7	11985524.58	14770106.07	6407129.133	1604297.034	110006430.5	15038065.85	72497048.32
	C19 H28 N4 O7	Full match	No results	No results	424.19563	3.13	289963752.1	0			0	1	DDA for preferred ion	148130.7202	204292.9902	164101.6835	600581.9911	587367.3136	720798.0775	153884.5106	624688.6607	153834.2436	1178871.674	6293361.23	7268525.253	206331.3938	1461871.464	204071.2957	40074606.3	46669792.4	17506236.51	81132467.48	134300234.2	47768670.79	430730.8871	344664.3905	298094.531	143972.0243	247555.4441	158902.4592	179436.0148	193515.1561	175098.987	272522.3305	448153.1512	184079.3968	29344077.57	28270545.82	29022457.97
	C39 H75 N9 O5 P2	Full match	No results	No results	811.53549	14.342	289666721.5	0			0	2	DDA for preferred ion	1303407.248	1012839.455	886348.6608	933868.0199	904028.9083	868068.7167	4215661.553	4920839.686	8137594.583	28057446.74	14814869.63	35860481.04	37728896.01	3329568.517	38481942.7	3221756.661	1906419.641	5613786.015	6274718.838	1220064.568	13422686.6	1787045.595	2267007.214	2089528.304	2581495.419	10722560.65	2622595.516	1103753.097	957048.9247	963373.4185	11831305.6	36520145.49	19779404.54	95367542.94	67997204.85	93267712.46
	C26 H50 N7 O5 P	Full match	No results	No results	571.36083	12.381	289401164.9	0			0	1	DDA for preferred ion	3952646.464	3559009.287	2464506.736	949154.6552	1440950.961	629772.359	3404796.601	17643606.4	5583286.29	8362919.809	22835371.96	3318380.859	41250608.95	21107487.64	22030486.7	6775581.231	17554007.24	12257722.77	66493140.5	37029086.08	97408240.28	198777608.4	159160730.1	69235092.62	45622102.67	60589349.69	24800074.42	2012929.476	2585108.039	1901362.86	15716064.27	26665830.28	12123075.04	102150486.2	87362353.21	130024376.5
2-1-methyl-4-oxo-1,4-dihydroquinolin-3-ylbenzamide	C17 H14 N2 O2	No match	Invalid mass	No results	278.1111	0.688	288911906.7	1	67.4	8.4	0	1	DDA for preferred ion	24492903.69	23135706	19595302.44	18300920.79	17106369.43	33963228.12	9815258.021	9474934.78	5671881.685	23734315.42	50837797.94	21974787	1578873.708	18098454.33	4298622.619	47895544.44	25573435.55	29525086.79	136246015.1	288911906.7	134747512.5	10026457.19	27948895.19	10668474.11	4021563.155	4497449.896	1455524.815	43279439.87	142227741.9	73828058.85	1101129.904	4908581.497	856473.0589	24524509.2	28087250.39	27937430.31
	C50 H77 N3 P2	Full match	No results	No results	781.55873	13.212	288689755.2	0			0	1	No MS2	31733030.93	1554121.908	2772763.686	26436420.78	3240744.971	18499069.56	9114573.228	19132264.59	39683887.03	13850598.77	12537325.05	30709449.59	4114634.356	288689755.2	25417899.08	11037701.84	5324402.807	7805775.788	1271141.574	3299145.95	13001842.5	7795674.16	127608058.4	162008300.3	73135601.25	26786637.04	66463319.79	3355371.455	2389019.762	3900273.259	282504.7244	1639063.48	4869096.468	113192379.2	66724820.73	110735741.6
Υ-L-Glutamyl-L-glutamic acid	C10 H16 N2 O7	Full match	Full match	No results	276.09562	0.762	288507955	1	98.4	98.4	0	2	DDA for preferred ion	20397087.3	13679239.08	6420504.849	16477313.18	5819582.492	6315234.826	4891722.455	5552673.15	3542826.688	59562875.69	9410947.352	41235600.02	19411281.8	32307065.62	9440582.556	51516568.77	59923886.46	38715958.01	95939931.96	288507955	132449107.3	29590893.65	151303762.9	61530538.36	59321945.33	25214043.09	33347603.38	937919.8471	8593409.877	1679040.008	6004130.685	12442679.75	7054846.935	45090917.44	45593203.32	46107900.86
S-1-Pyrroline-5-carboxylate	C5 H7 N O2	Full match	No results	Full match	113.04786	0.715	288476213	0			0	2	No MS2	4459753.931	5784004.952	4425522.904	288476213	168441380.6	127541356.6	4968875.277	4270412.66	4113870.461	23605775.02	26885886.54	14217495.9	5097181.255	7095535.512	5088409.662	11992732.83	14623233.63	11089914.23	35628411.76	27560051.63	27020769.72	31957541.79	19152334.86	12684839.95	7382808.57	5431907.113	4928398.466	23693916.77	14930247.84	26137635.21	8096307.088	8272005.113	5528696.931	40330258.6	55159979.69	39033024.3
	C27 H46 O5 P2	Full match	No results	No results	512.28057	9.314	287814158.7	0			0	4	DDA for preferred ion	134331.7406	150337.3399	145985.96	258700997.9	287814158.7	207146070	138988.245	172978.4495	143248.742	237004.3539	169448.671	140639.7515	221452.1925	217109.6781	206305.7065	243959.2756	262403.1996	199450.5555	227279.088	198716.6176	195284.8389	140148.4289	205694.1676	159978.9809	175121.9923	216199.6388	143696.6484	157700.4416	168458.5828	154949.9496	156020.4036	173365.6068	168002.7816	283901.9241	1317668.352	807999.4703
	C4 H9 N S	Full match	No results	No results	103.04587	0.815	287791490.9	0			0	1	DDA for preferred ion	1390704.668	10394799.98	4581012.195	251974823.4	155235503	172301378	169162.028	2239205.01	855919.7642	4316731.179	12992846.75	4928915.845	4157184.212	21272611.27	3729067.14	28632457.91	22292531.59	11446966.98	37456131.88	131454460.2	31353994.58	10787669.81	14688937.23	5782791.964	5369075.227	8162838.411	5770225.928	233100148.2	287791490.9	228261632.5	1810641.39	7473184.983	2784100.186	55746449.52	63823818.76	60345119.34
	C11 H18 N2 O6 S2	Full match	No results	No results	338.06047	4.094	287070565.3	0			0	1	DDA for preferred ion	300707.9622	721709.2741	422020.5671	48139382.35	277433378.7	287070565.3	390996.919	753979.4769	457656.8287	234901.7042	410956.156	283884.5874	574650.634	1121591.846	494698.0234	1573738.129	744702.5223	593585.9513	2587863.984	5463331.177	1651466.224	586025.8544	684058.3364	357985.4733	529494.1205	506378.688	478704.1015	13375260.86	15592792.42	13110592.79	557053.4737	701912.7249	440130.8802	25719787.39	35524098.1	35035803.19
	C18 H24 O4	Full match	No results	No results	304.16713	10.69	286239929.7	0			0	1	DDA for preferred ion	231714.6716	331806.3	239193.5499	496748.1114	574822.9734	539599.3554	331780.7268	355916.4613	692149.4746	967243.2223	1506954.243	1872005.586	1070909.905	1037179.889	816345.9009	200806700.9	286239929.7	78090964.23	8014321.96	3364709.733	6024621.912	1072844.571	1220978.967	884446.4346	241111.4955	300148.0759	192633.852	132375.8438	139740.867	108563.3783	308746.1765	699696.004	295958.5422	39027390.18	11188366.27	18262626.5
2-methyl-5-propylsulfonylpyrimidin-4-amine	C8 H13 N3 O2 S	Full match	Full match	No results	215.07271	0.847	285186058.4	9	83.4	66.5	0	1	DDA for preferred ion	29393451.25	71474649.29	67118141.46	78606066.51	112990979.8	56340903.23	6330006.17	17143186.09	7391259.472	13745238.05	35847968.95	32094701.63	19652667.78	41964341.06	20684050.92	25311846.98	21232660.87	21315975.3	61136097.2	73144368.51	63683823.78	36472751.44	63175784.77	71701964.72	14386283.96	18880335.26	19381926.94	10897047.63	94690441.04	74502019.42	44262409.13	84272818.89	74188735.26	10044231.84	84554649.86	80547714.75
	C40 H81 N5 O11 P2	Full match	No results	No results	869.54059	12.538	283978158.1	0			0	1	DDA for preferred ion	488432.3914	420623.7977	801965.4714	497673.9613	495233.8149	554688.0004	2504112.516	2128174.77	894589.4519	13326935.11	3875088.721	14851236.06	25724842.52	2292158.215	12904030.22	9095702.725	489983.8528	7862066.585	8258477.092	773359.396	30468372.06	1139452.332	1064520.647	665777.5201	828236.5374	3704398.784	1014797.602	1327623.852	510337.3613	1077225.466	27671886.34	54433538.28	48794151.57	56560952.49	38794844.28	45925582.09
Inosine-5'-monophosphate IMP	C10 H13 N4 O8 P	Full match	Full match	Full match	348.0467	1.007	283772036.8	5	99.8	10	1	1	DDA for preferred ion	5458853.295	48386.00601	14236004.59	274887.1829	354175.7125	263687.5716	33959.79882	31243.63278	32779.50387	1946182.508	45713.08594	2821363.194	220492310	11490418.53	229456489.8	55808.12756	52051.73223	1621545.255	104032.2724	222845.0183	86545.38507	25109320.53	51071.97065	14058514.22	283772036.8	2678781.277	274313336.3	32438796.96	24751629.14	61275128.91	26600159.89	2767073.452	41730276.73	31224232.16	32194488.43	22681646.76
2,2,6,6-Tetramethyl-1-piperidinol TEMPO	C9 H19 N O	Full match	Full match	No results	157.14662	9.042	283754751.9	10	95	9.8	0	2	DDA for preferred ion	2247537.414	1676942.96	1390106.254	232534679.2	6927592.464	219934463.4	2888326.877	2113948.11	1332612.373	244917165.5	270804935.6	283754751.9	7144597.61	4499326.962	1550193.608	247088076.8	10304448.99	1651361.606	11625652.11	5610516.863	681819.545	270334243.5	257106421.8	273060996.4	282812213.4	259643918.3	278778330.3	1752904.709	1391871.022	15406246.06	770335.0332	1925080.908	2050923.36	243695504	14679687.49	1093757.899
Isocytosine	C4 H5 N3 O	Full match	Full match	Partial match	111.04357	1.037	281388716.9	2	81	50.7	5	2	DDA for preferred ion	6555305.379	5468712.187	6402624.385	40212527.88	69951882.85	32773278.43	2773637.522	25572319.77	14049512.25	10463054.23	23627913.09	22784265.09	45326112.95	66697505.99	35319635.7	22770735.85	25533156.83	23953339.54	21908562.14	35415122.76	20554107.08	281388716.9	251385771.5	173104172.5	22594288.49	8738730.254	14402634.24	17763166.86	7970767.493	5025953.568	42783977.01	58945060.26	49836294.47	82350474.04	42654816.96	60340491.02
		No results	No results	No results	530.50003	5.982	280676476.8	0			0	1	DDA for other ion	400780.1295	167112.1892	618357.0416	118866.1674	111584.5915	107616.133	20098.36484	124354.712	25124.83824	609595.9824	685383.5242	2408213.037	1870609.516	635352.9503	1713000.152	2337602.184	1952212.732	1648865.484	9304631.976	7031620.403	22073188.14	94865.91097	43001.46444	25726.71742	1755376.713	1878563.856	1393184.433	404335.7239	226125.3073	404197.9336	69763.61484	40965.42383	80682.59492	33385532.03	37518743.48	31821351.53
	C27 H48 N5 O3 P	Full match	No results	No results	521.3508	11.477	280361799.7	0			0	1	DDA for other ion	2869383.278	155617.9389	175565.9456	110494.105	117661.9366	2555622.443	109585.6586	137210084.6	144433.9863	28298627.95	164882.9166	118858.1468	434981.3142	253322.5161	136391018	146669.8502	196316.8348	138671.8904	120898804.7	6029848.154	158517548.1	280361799.7	171271721.6	198876666.7	284689.4578	272084775.2	92346398.19	1819126.055	2155902.121	1761153.56	187781.426	201600.4372	155192.0345	477079.1641	487781.4671	130853198.6
8aR,12S,12aR-12-Hydroxy-4-methyl-4,5,6,7,8,8a,12,12a-octahydro-2H-3-benzoxecine-2,91H-dione	C14 H20 O4	Full match	Full match	No results	252.13585	9.322	279068757.4	5	82.4	76.9	0	1	DDA for preferred ion	371882.5864	891397.8538	764035.9093	279068757.4	158595240.2	104907442.6	847559.2762	374367.774	567688.8648	291050.7171	652713.8751	307735.6213	1111873.772	2273573.004	412936.3799	2347164.776	2341137.8	1724106.295	465427.461	2006492.189	874588.5251	366892.7981	486430.206	307717.1524	336844.506	422128.9758	276398.3317	303334.4163	849881.973	303261.1899	479253.1652	745601.1739	435295.1399	30663598.9	36036942.79	38924763.92
4-1H-imidazol-1-ylbenzoic acid	C10 H8 N2 O2	No match	Invalid mass	No results	188.0619	3.183	277566524.1	15	67.9	8.4	0	1	DDA for preferred ion	780428.3807	1015363.7	859979.0249	277566524.1	209659437.3	116543408.8	104788.0352	120771.6698	100297.5628	1551323.997	805163.0907	737925.8436	1095634.401	858845.6645	564904.2432	444450.0922	327749.4155	263400.9543	1049899.603	1069777.037	879081.1537	1140228.815	863204.0282	803064.3141	628616.7552	366436.5732	511829.1262	3495034.987	4833188.974	2072700.41	597014.5257	637776.0716	648381.456	48340079.56	51009382.2	50753586.66
	C43 H74 N4 O4	Full match	No results	No results	710.57204	14.206	277432084.8	0			0	1	DDA for other ion	277432084.8	198643622.1	88184075.79	212270888.9	170201554.7	30252367.22	86014782.19	27786513.98	160416978.5	645060.7383	1383922.943	950109.602	71397611.25	1677981.604	908967.0512	128034052.7	92410562.67	26546974.83	34491605.71	59425426.92	31124612.48	158161269.1	54895662.92	51394718.09	4417426.576	22594850.6	12358633.82	7993527.204	27320051.34	10698870.22	23236301.43	3872198.426	19223009.55	111513276.4	19745850.08	64032036.33
	C24 H45 N O4	Full match	No results	No results	411.3346	11.545	276318361.3	0			0	2	DDA for preferred ion	93439.20562	86097.75132	84019.57897	98382190.91	276318361.3	163459972	80083.96187	117176.2151	90273.72389	98793.4028	120051.6881	102503.9655	180907.1411	151047.9097	143534.8755	132002.1701	130649.2455	135770.3481	155600.8839	114856.2771	194996.5018	193580.1711	226190.2829	137826.527	139037.9046	172536.6604	120705.3928	100574.2056	112239.9106	92541.84215	101253.6854	110834.5258	101693.2493	19988184.51	19645011.13	19967201.66
	C38 H72 N7 O6 P	Full match	No results	No results	753.52772	14.986	276273854.7	0			0	1	DDA for preferred ion	10951218.19	1179506.094	10492956.67	64905151.94	15431473.37	210067531.8	24639797.56	56792545.87	60148542.36	34305827.99	41113436.28	37179586.64	4786613.764	4701024.683	16799826.64	47698694.33	16509793.34	52354670.39	21723701.58	10695070.42	13626339.47	122873792.1	170169372.7	145815298.4	276273854.7	11008193.54	226007195.8	28401672.08	18260628.96	26682499.67	38885536.89	22397720.82	69647319.48	3190077.95	10666671.38	3620470.59
	C20 H44 N6 O4 S	Full match	No results	No results	464.31341	8.065	275583725.5	0			0	2	DDA for other ion	42230.38058	48576.62753	44841.8153	275583725.5	231717316.2	269731018.4	44611.56186	57068.48297	44867.13922	55371.73782	87525.24147	55729.7361	80211.80537	91468.57901	64026.50233	87538.99617	99428.90847	70205.35385	100230.0016	93059.02381	90623.73244	47166.61933	93799.4444	45008.79627	44423.41412	80725.5641	45651.87231	51105.63369	53985.53507	47802.80473	50442.53119	77686.12032	59224.40426	41810135.52	43911200.65	50630054.91
N1-1,3,5-Trimethyl-1H-pyrazol-4-yl-2-cyano-3-dimethylaminoacrylamide	C12 H17 N5 O	No match	Invalid mass	No results	247.14178	0.798	275247406.2	3	72.4	45.6	0	1	DDA for preferred ion	17403331.76	20533816.36	14954690.49	89157060.76	145584321.5	86449147.32	17361986.18	21107993.08	12256752.97	112833125.4	74533340.26	101579519.7	183820946.5	131917002.4	104906058.4	61557483.96	67967934.7	105154313	128812123.9	185859495.4	127715082.2	52809031.86	12400897.17	9986408.367	275247406.2	146201963.5	225825895.3	12611638.69	22574680.47	16440524.66	28544207.49	44229350	62146451.37	61462141.27	64761832.25	64735472.12
	C3 H8 N2 O2 P2	Full match	No results	No results	166.00543	0.583	274544621.8	0			0	2	DDA for preferred ion	62460273.87	78252569.7	66847692.97	266384930.2	169947975.9	274544621.8	46027896.04	52514187.1	68410895.63	52001374.91	85151368.28	41320639.31	122121672.5	87317305.27	66627535.28	64704011.3	62418642.09	49049466.78	45142211.59	41241542.74	45185854.1	46298164.97	46116017.7	24672175.53	44915206.85	78797035.41	48432149.33	54322524.81	62981776.94	45669326.29	67695129.84	80388316.66	118617848	124362431.7	129856382.7	127548583.8
	C17 H30 O5	Full match	No results	No results	314.2089	8.572	273679682.2	0			0	3	DDA for other ion	59449.67669	64570.32611	62372.29466	115991395.9	159774738.8	273679682.2	59760.69848	79236.39756	156247.3262	67872.36022	147465.7971	68061.97299	98052.50241	109157.1372	91784.05205	134669.1296	154500.203	123257.2255	333733.4462	462025.8392	101851.8325	71368.27586	104465.124	66690.19034	61537.51352	97370.2782	64831.56429	68274.28513	71887.65963	66676.69965	69801.31166	99474.80966	71044.16977	26744284.25	28416089.57	31355391.85
	C40 H76 N7 O9 P	Full match	No results	No results	829.54591	12.851	272360314.2	0			0	1	DDA for preferred ion	522868.5383	408371.4621	740973.1283	533441.6607	553711.6234	456238.8272	10629545.3	4296963.421	6119980.077	12028638.43	658520.0556	11158716.09	43498840.43	822569.3339	29931250.16	463919.7188	375095.6005	8678577.736	9682045.729	481165.6544	4887663.345	707595.3644	28330259.37	640976.8047	1818509.052	4087296.584	1144147.723	743696.6283	517010.9457	637719.6501	13564596.77	36069617.47	46103360.46	42127886.39	37487501.94	45677856.25
	C12 H23 N O7	Full match	No results	No results	293.14717	1.233	271658291.9	0			0	2	DDA for preferred ion	84342909.52	271658291.9	60881466.89	35170129.13	32461899.57	48261448.43	13456370.03	88483166.2	15933043.08	139847097.8	36217278.96	46380390.78	53223188.57	218985615.8	33598568.92	34298370.15	18915347.7	67337645.64	153319491.9	63872254.92	239383224.8	208742972.4	181509624.2	60558164.85	58001147.8	77510857.92	19398443.5	34545366.36	64046325	24940442.75	10239475.57	40216533.29	21001924.8	87566287.22	70112728.29	98116260.28
	C40 H76 N7 O5 P	Full match	No results	No results	765.56508	14.914	271514625.3	0			0	1	DDA for preferred ion	89655042.68	78138362.04	59532679.36	43574799.76	169803304.9	43776415.36	40618733.51	46181845.86	2346833.815	6653383.346	7115151.523	6647961.951	34753643.58	17958284.78	29837864.89	145889518.3	7236211.963	99268966.36	9973376.253	9670172.65	55061870.68	173024312.2	35481256.88	49550719.88	39241147.58	22979243.58	612761.2158	4794817.467	27043195.09	2593193.603	1054271.337	35868848.25	34238185.38	15074817.97	271514625.3	12865046.81
Prostaglandin E2	C20 H32 O5	No match	Invalid mass	No results	369.25119	8.193	271339454.1	14	80.4	75.4	0	1	DDA for preferred ion	330567.2178	414001.1315	140770.2668	183955929.8	269044985.8	271339454.1	13926358.21	103920193	8242721.383	22643486.75	172088743.5	17293186.47	125871349.7	193092438.8	88845698.49	16661320.52	104996227.6	10468753.3	103545835.8	157898784.3	87685394.46	8599251.603	226022170.4	1301822.701	10134429.53	187486448.1	4830389.629	223772.374	882975.3114	316929.5737	68328142.58	124309774.3	71843463.07	152112580	158769571.5	140572236.7
	C29 H50 N5 O5 P	Full match	No results	No results	579.35348	11.615	270449856.4	0			0	2	DDA for preferred ion	5769558.481	3040772.151	4065347.263	4355198.726	3405212.398	3566476.183	18488839.33	13530880.9	22309469.62	26288924.95	11066370.76	30903669.53	42475981.29	11701294.53	44798661.58	6191324.107	2699161.482	10970360.96	14453016.4	3256005.484	34497759.26	13042331.26	3677161.492	4330438.138	7561022.643	16355111.27	22859817.81	8339729.937	5266639.778	7680928.766	25498271.98	26637371.74	25373327.69	58393801.61	52950083.12	57004704.72
Xanthurenate	C10 H7 N O4	Full match	No results	Full match	205.03745	1.119	269476803.6	0			1	2	DDA for preferred ion	293438.0719	413760.0449	391490.1054	131921918	194055099.7	269476803.6	5497214.058	4627450.077	23814312.28	212221.2352	443002.0494	266215.2182	207135.0012	319425.1075	174324.8124	288767.9804	213265.1292	640446.5308	1910040.577	3029863.052	1317009.527	775249.2012	378342.7956	309928.5365	258071.3067	415157.993	168803.8411	3092056.641	3561611.682	2945655.979	213922.8651	204881.7633	226047.2816	97994748.07	104166133	130284255.2
4-Hydroxy-21H-quinolone	C9 H7 N O2	Full match	No results	Full match	161.04767	0.827	268722497.1	0			3	2	DDA for preferred ion	881251.2211	2247240.453	2958016.115	203138969.7	268722497.1	205222960.5	2526694.746	3162086.69	4823068.499	1960174.928	2173899.427	2950626.227	1817657.324	3281570.534	4199978.49	2208372.564	1778189.624	2831789.132	2036562.496	3425351.315	3650830.494	1065053.717	2928891.41	4838758.083	904237.8767	1857271.929	1483561.139	6660571.467	10571603.02	9197946.318	815648.4198	1242417.312	2145097.657	48131600.49	44248645.23	53178444.58
Taurine	C2 H7 N O3 S	Full match	Full match	Full match	125.01474	0.695	268450671.4	1	79.3	9	2	1	DDA for preferred ion	32838837.66	18405868.5	35275818.28	1853772.219	1843008.983	1832848.529	227601052.9	238499972.9	242897144.1	22606482.76	13274565.65	27988182.33	235483861.3	177420582.8	268450671.4	1487480.039	1513162.911	3408212.261	2769517.872	2024558.626	2137856.183	81895175.06	38170955.94	40646782.83	100656087.1	99802912.41	99411806.96	1669011.497	1895035.63	1917312.193	4406672.751	2284692.284	4434698.918	52966822.83	42381542.59	45305731.68
8-[4-methyl-5-phenyl-4H-1,2,4-triazol-3-ylsulfanyl]-6,7-dihydro-5H-cyclopenta[d][1,2,4]triazolo[1,5-a]pyrimidine	C17 H15 N7 S	No match	Invalid mass	No results	349.10594	10.449	268185814.7	6	85.5	9.3	0	1	DDA for preferred ion	98686.36647	80414.7056	96848.8587	268185814.7	85614247.91	177128234.2	58445.15162	95030.02367	83339.14773	57715.52362	75153.20021	68096.50244	123977.8594	85725.54558	101389.0683	99148.35429	96083.36039	72230.76935	142171.4406	86046.22748	150979.5498	179522.5405	133404.2373	117819.2011	87437.1479	76788.02157	68026.52053	62735.48644	66419.55881	59080.11721	74895.72891	54830.84839	52054.10565	15482878.84	17986127.89	16379519.33
	C9 H7 N O5 S	Full match	No results	No results	241.00427	3.599	266132922	0			0	2	DDA for preferred ion	78015.13843	82621.71537	81622.52513	266132922	223054916.2	355297.2137	76537.01755	84521.56242	79428.86893	84551.29208	94717.45956	86856.41617	95114.52251	103811.8527	89883.35131	82631.90879	89049.58781	81605.92903	113821.5053	134408.0195	108431.3744	88681.34579	95451.07976	85344.31784	82653.48936	92931.71681	82607.64304	94772.39311	99286.61221	94526.3715	80731.58163	82547.82369	81487.3534	159422.1934	160824.8023	165837.7984
	C38 H62 N9 O7 P3	Full match	No results	No results	849.39798	4.439	265683563.4	0			0	2	DDA for other ion	54798.07922	73849.81669	51190.04558	92725482.05	12071683.47	265683563.4	52869.73073	73819.50493	57434.6983	79765.24423	111305.3306	78432.97175	89132.79096	128508.4652	78634.20106	184342.6622	168604.0903	120617.3874	193363.6403	910615.6607	161867.6202	84996.85109	104446.8944	64093.39134	56165.93923	89030.82655	59112.30854	68377.30284	59975.68839	54076.2281	99780.96572	156640.0945	88966.01913	13897740.02	19335165.97	13253739.27
	C49 H39 N6 O2 P	Full match	No results	No results	774.28691	7.306	265370025.1	0			0	2	DDA for other ion	75285.72968	90288.81753	86286.54589	165771213.4	159007080.6	265370025.1	80260.0594	105640.4414	99660.89908	103119.8073	139196.0727	94364.59787	131065.9539	173455.0164	124560.2677	147333.8931	173253.1291	120865.3709	181733.1705	190642.1377	154070.8392	85791.52779	142590.2727	79367.68021	80492.13789	144780.6338	84596.58645	90474.24477	91521.60311	98475.9667	101717.9461	112276.0455	105614.7953	35422254.54	48267742.5	27600186.12
	C37 H80 N6 O5 P2	Full match	No results	No results	750.56481	14.121	265319855.8	0			0	1	DDA for preferred ion	59059097.4	150861213.1	36032416.06	145076984.6	152554161.7	15179443.86	35428585.88	212742210.6	192832936.5	381899.0222	1761322.401	1463606.866	208077333.4	6220413.212	5296603.031	60119632.2	31174327.4	65778216.54	78196446.63	15996459.34	37844602.51	265319855.8	138082994.9	153539253.2	90166129.76	87800039.3	32197457.05	7476095.593	22586536.41	6306034.995	11499569.31	9482851.006	11030334.79	71683865.7	7982725.644	70737389.81
	C24 H40 N7 O7 P	Full match	No results	No results	569.27527	11.163	264956830.5	0			0	2	DDA for preferred ion	128892048.6	37393285.04	150329124.6	5571956.698	3788049.148	4424643.574	87555301	195148990.8	187212974.9	28635032.26	4689669.613	39952872.57	60354931.37	10432084.7	48831048.52	49793007.13	35710885.64	67871862.31	234923645.6	60663644.18	264956830.5	28612021.03	22025383.8	32300716.59	12244386.01	2197290.366	16479632.8	9682609.595	3308145.835	6049385.883	7008909.44	6159305.292	7360362.054	77490000.21	79458212.08	76492662.11
	C54 H77 N3 O P2	Full match	No results	No results	845.55359	14.219	264145548.7	0			0	3	DDA for other ion	27996602.95	4631902.82	25319122.88	176692728	40969516.24	33899221.29	43723626.14	48836917.07	38946412.42	4951037.561	2984468.477	10075392.73	63531732	7297904.027	24901458.12	19111677.89	11532625.28	19655364.7	239352930.6	9679591.426	225789278.9	49974677.72	20268719.75	28828100.47	70791413.76	55231173.93	72622969.71	13360954.65	6148256.578	31459749.85	110631660.2	32921665.86	28905746.72	24374873.78	11345292.88	12545403.54
	C11 H14 O2	Full match	No results	No results	178.0992	8.57	264026099.9	0			0	3	DDA for preferred ion	416406.3017	312060.2929	291561.9037	12771540.91	4766988.949	10391402.04	631388.193	2379104.422	971631.1201	2536979.47	1387157.016	3035407.81	6519917.774	1603831.885	3775601.044	264026099.9	221830294.5	153583442.8	18959986.36	5032370.632	11882213.77	5502821.811	9128023.247	1607034.577	658574.3609	1422206.341	473239.9772	263538.1799	300745.6286	303875.6195	892686.8524	713781.9636	692187.9205	28819792.73	31054367.31	30210464.87
	C22 H34 Cl4 N2 O	Full match	No results	No results	482.14247	9.972	263577699.4	0			0	1	No MS2	76635.47486	76234.14207	77604.60137	365158.8829	451354.8329	441052.4054	76764.68833	91536.59609	80237.31368	82180.48946	102475.8754	87756.23929	129167.4599	128939.0086	122616.9298	127419659.8	263577699.4	76530214.02	397153.3669	111457.5839	152420.471	114120.0412	129396.502	80354.92519	75812.40159	115534.5868	76755.77241	92213.67813	84728.15399	84880.17332	101357.6608	104987.4171	92119.89808	24840520.28	28039461.23	28377109.5
Palmitoyl sphingomyelin	C39 H79 N2 O6 P	Not the top hit	Full match	No results	702.56705	12.803	262574574.3	5	96.2	9.8	0	1	DDA for preferred ion	939342.8387	2774863.514	1331171.701	5343373.294	4418285.688	6182020.256	11541511.64	893080.0768	262574574.3	1095212.523	1183043.257	1399117.277	1394095.553	1477760.769	1524098.412	1751975.394	1798701.508	1388157.893	1403597.557	864422.8493	1171416.808	3321768.69	36755472.89	204399520.7	2225568.269	1630929.334	3444790.127	1487396.935	1168743.997	1206864.32	1461088.602	1549539.468	3555163.948	1531685.599	48098130.72	1065898.745
	C9 H13 N O4	Full match	No results	No results	199.08437	0.781	262217932.9	0			0	3	DDA for preferred ion	15931202.05	19097530.87	10036050.55	32699275.94	27628455.99	11282032.99	7143260.593	15153775.03	4875731.963	148081382.4	262217932.9	118489118.6	39674152.08	77815486.4	18243965.85	154779539.4	165130138.5	98046982.9	245234779.7	163460148.1	158805272.4	59487160.43	84241860.34	15779159.59	6438747.784	33047056.46	4877626.962	3605855.609	3482939.266	2184277.851	51376881.07	50028098.93	137954392.4	58348136.92	59142312.66	48136705.47
	C11 H21 N O4	Full match	No results	No results	231.14691	3.719	261990636.8	0			0	1	DDA for preferred ion	301494.8943	315304.6741	305218.0994	139294184.7	261990636.8	527464.6984	380538.6344	679803.2198	272310.6844	455531.0669	951546.96	427649.387	368159.3771	830175.4492	323728.6294	659588.144	1258752.841	482470.3516	814886.3201	936155.5866	671063.1466	936445.4215	903374.4823	651210.8781	313945.9423	702550.1444	306769.2061	256178.6985	282594.6333	267378.0189	885469.1688	881138.7657	929861.6351	705864.5463	1016845.539	581587.7086
	C30 H49 N3 O9	Full match	No results	No results	595.34827	11.549	261845781.9	0			0	2	DDA for preferred ion	6913320.737	6403836.922	3909867.244	183755.6572	487166.615	209205.1752	8181619.781	12519636.51	9901033.998	19305553.25	5307164.476	20506495.96	28368850.39	8096848.691	18415037.36	2531380.533	228494.1457	4694955.793	9123344.572	3504558.548	23821666.39	26158001.45	113970702.6	26151490.3	12525975.63	11002089.75	7921769.875	1043918.945	336206.0827	935306.8152	11296962.28	11211679.69	10700986.94	40051425.37	42156291.43	39302008.79
	C21 H45 N4 O P3	Full match	No results	No results	462.27971	13.168	260963159	0			0	1	DDA for preferred ion	557120.1759	377591.3237	516595.4088	260963159	184034201	97514186.73	436113.0412	562733.2434	567535.0909	458810.2696	448740.9651	466807.8242	706791.6087	519944.5532	523771.6893	1089709.435	454650.4226	1212491.074	517063.1096	440188.9487	571235.3475	752134.9511	840865.5387	746619.8206	767437.8241	626575.2388	537902.589	521101.6313	432687.5464	459870.4873	509035.5657	479501.8558	466741.977	18372435.68	18333726.81	16717058.34
1-[1,1'-biphenyl]-4-yl-2-2-methyl-4-nitro-1H-imidazol-1-yl-1-ethanol	C18 H17 N3 O3	No match	Invalid mass	No results	345.11125	5.358	260948488.8	4	87.4	9.4	0	1	DDA for preferred ion	19091.69504	25237.39994	21475.89814	260948488.8	228584921.4	73469701.69	16751.72002	23553.06609	17093.43044	25956.88942	42551.35263	28909.99091	35889.73266	51004.34526	29700.40392	66595.81653	57368.60658	38764.14736	85918.31366	98100.75816	65214.85982	22547.21312	39597.38407	18221.65495	19551.26749	33679.30826	18355.33069	21120.2377	21965.59535	19921.06132	34952.1001	43730.6018	32728.4738	28041465.4	30944670.05	44154468.15
	C12 H17 N5 O5	Full match	No results	No results	311.1227	3.253	260754443.6	0			0	1	DDA for preferred ion	427112.5886	126326.4552	275138.7592	221015303.2	260754443.6	208137839.1	4795276.928	10508415.12	4427615.822	1584199.222	2038966.982	1458078.566	1715060.781	1570810.033	1461559.833	521452.768	986176.7528	632731.6756	2418972.721	482545.1736	2429866.626	5091238.08	5708361.981	1180324.094	1143885.494	537134.5557	319068.9689	331176.6196	424014.1306	145176.2413	38241.93463	48265.46553	52918.82279	60046826.75	65358958.91	60903451.11
	C31 H74 N9 O2 P3	Full match	No results	No results	697.52074	13.211	260076543.9	0			0	1	No MS2	106864636.9	88670334.23	80984834.33	26333795.49	68039962.58	3724675.42	103164408.2	109316577.8	64763973.25	139871267.4	135504306.9	103383701.2	161393613.7	44766856.39	93520976.43	58445715.83	32639180.11	48555574.59	99055304.74	54291279.52	41399598.3	187440915.4	63080803.56	94273442.49	149117861.8	260076543.9	132966242.1	76083535.41	25452749.27	101163030.4	146583382	58152928.43	123306500.3	536359.582	2138511.875	467920.6382
	C10 H17 N O8	Full match	No results	No results	279.09519	0.715	259790797.1	0			0	2	DDA for preferred ion	7723250.536	8590155.674	4299772.091	2860711.986	2620405.271	2589448.781	3744527.058	5877205.24	3020595.803	42300839.04	103927625.9	39300088.75	4528661.388	14772318.18	3597874.089	33336915.98	54118635.66	20743306.07	93729396.05	259790797.1	142050793.3	12651911.57	126972096.9	37306102.91	4557288.684	4053321.504	3699068.367	3318169.055	3767528.623	3811816.755	2980859.364	8949111.849	3761531.207	36683732.64	39423880.34	34078807.45
6-Chloro-3-3,4-dimethoxyphenyl-2-methyl-4-phenylquinoline	C24 H20 Cl N O2	No match	Invalid mass	No results	389.11557	1.787	259642161.1	6	78	8.9	0	2	DDA for preferred ion	92669.75435	99448.10493	79542.79828	169694902.2	153747147.8	259642161.1	207430.6631	349201.1275	66771.44439	63420.57024	94164.71078	72326.68432	71319.06668	87911.01318	67581.76853	82050.44435	118468.9269	103026.0621	149619.4136	176410.2004	146559.4146	98207.03918	119125.2477	88271.31821	57386.26529	71150.85583	89576.98523	76202.37087	74537.07548	107672.0297	88709.3245	122079.2075	103998.1158	1851620.99	512195.6934	115734.0372
1-[2R,4S,5R-5-3-Cyclohexyl-1-methyl-1H-pyrazol-5-yl-1-azabicyclo[2.2.2]oct-2-yl]-N-4-methoxybenzylmethanamine	C26 H38 N4 O	No match	Invalid mass	No results	460.26448	8.776	259389074.3	4	73.4	70.4	0	1	DDA for preferred ion	57548.17163	64388.51093	62859.29955	218800629.5	259389074.3	252549027.4	94209.11975	93500.33102	74436.03725	220348.8068	283765.612	190520.0503	95960.06509	116420.835	118225.0086	359639.0664	274483.5269	348995.3822	328952.7016	154715.634	261711.1227	305850.2632	160458.6834	105957.9838	197883.9461	229140.9923	108180.4376	103445.4281	156712.1737	100491.0052	99017.6649	88600.73811	76493.8728	38358139.04	43799539.23	38545507.45
5E-7-methylidene-10-oxo-4-propan-2-ylundec-5-enoic acid	C15 H24 O3	Full match	Full match	Partial match	252.17228	8.272	259209019.6	4	64.8	66.4	5	4	DDA for preferred ion	352839.0994	313125.1963	373089.6252	937076.1512	1169715.379	765908.3982	383521.8653	604909.9218	502640.3063	428295.9259	471195.7155	386984.6347	528590.6137	591032.9592	637823.3599	156721962.5	259209019.6	70313926.01	14809706.46	2096992.575	2892498.173	456507.5925	685691.1302	459272.5306	340032.6303	521221.1594	408851.8389	377204.4726	461988.2392	438713.9203	433710.0419	348949.176	408148.6281	27697682.4	29467798.89	22562363.73
Benzaldehyde	C7 H6 O	Full match	No results	Full match	106.04216	2.153	258707606.1	0			10	2	DDA for preferred ion	3496031.342	10117507.03	2866726.196	258707606.1	185455318.9	252928268.7	1585774.048	7795716.68	2462679.642	7111423.483	18222170.54	8139278.043	12303450.68	41044376.62	9661369.55	38023602.43	27266300.21	13577828.68	69757528.39	180204712.2	55638594.83	7994737.059	16084540.33	1586171.23	6529652.79	14329868.83	4440793.37	132558886.2	166866522.3	113109461.1	8372215.886	25149564.45	6033580.758	99934375.25	101560328.6	96458077.3
	C35 H78 N10 O8 P2	Full match	No results	No results	828.54668	14.327	258707218.6	0			0	1	No MS2	22823298.25	3869239.915	13913345.11	10452383.28	30392932.79	12059078.21	32630735.84	87490981.51	55289630.5	3396561.688	1518170.008	2854797.528	233549734.3	479836.9854	1274611.134	30288588.83	18559779.53	36158428.22	71197136.35	11035566.17	66751902.12	167157905.9	57449538.31	71579514.76	183013577.2	258707218.6	120182578.6	2076179.628	4264406.166	1449817.647	16534458.32	20939460.94	19347816.07	63107017.83	4386288.2	25031986.29
L-Aspartic acid	C4 H7 N O4	Full match	Full match	Full match	133.03761	0.831	258603243.3	2	99.2	89.4	4	2	DDA for preferred ion	144485019.3	146161400.6	164598639.7	4544278.223	4073973.543	5302288.298	10109696.33	16249464.87	3884018.029	74247367.8	168707273.9	55645947.69	514339.2515	19271052.02	399334.5889	258603243.3	209145559.6	143111029	170246838.5	210350119.6	106453591.4	2099457.549	38203882.64	10169228.01	1282454.983	1433351.396	603400.8638	81929862.22	42221000.28	73413398.49	28588395.73	49574957.88	31367114.88	47778189.84	40637627.54	43584961.94
11β-Prostaglandin E2	C20 H32 O5	No match	Invalid mass	No match	334.21391	8.94	258524551.3	29	83.7	77.8	10	2	DDA for preferred ion	81318.90907	86769.47429	78379.27599	122953185.2	223270551.5	258524551.3	1757677.46	6228627.594	1209576.246	1058386.069	5639036.129	890332.4188	7814983.136	12457255.79	6142901.578	3972201.276	11019923.05	3182444.371	11159546.74	12712422.17	9219986.564	1347013.813	15791772.13	632289.345	1469075.328	9764596.555	723268.8164	110992.8847	256026.2675	149920.3289	1758325.261	4178567.283	1586052.72	32340695.4	30555105.75	28721754.78
Nicotinamide	C6 H6 N2 O	Full match	Full match	Full match	122.04813	0.913	258358987	3	99.7	93.4	7	1	DDA for preferred ion	55837977.94	48696409.12	74324777.96	6705502.094	5704589.899	13320567.92	34448093.05	77076823.33	46247772.52	57023267.26	47984057.75	37506734.76	41463878.87	48500667.4	71480333.69	22203698.77	44252343.26	49174133.07	31085791.07	10603543.14	45838681.24	29658289.33	99260077.81	111894343.5	88826880.68	120024383.5	258358987	11696737.29	10259566.6	20283079.9	39230485.19	60022708.38	68208360.16	11025421.75	16467179.87	9783711.619
[truncated: 5,838 more rows]
[truncated: 251 more columns]
