# Supplementary material for: Spatial Metabolomics Reveals the Multifaceted Nature of Lamprey Buccal Gland and Its Diverse Mechanisms for Blood-Feeding
Source: Commun Biol. 2023 Aug 28;6:881. doi: 10.1038/s42003-023-05250-x (PMC10462737; doi:10.1038/s42003-023-05250-x)
Supplement: Supplementary file 6 — Supplementary Data 4 [file 42003_2023_5250_MOESM6_ESM.csv]

Name	Formula	MW	RT	# mzCloud Results	MS2	Area: B_1.raw (F1)	Area: B_2.raw (F2)	Area: B_3.raw (F3)	Area: Bu_1.raw (F4)	Area: Bu_2.raw (F5)	Area: Bu_3.raw (F6)	Area: E_1.raw (F7)	Area: E_2.raw (F8)	Area: E_3.raw (F9)	Area: G_1.raw (F10)	Area: G_2.raw (F11)	Area: G_3.raw (F12)	Area: H_1.raw (F13)	Area: H_2.raw (F14)	Area: H_3.raw (F15)	Area: I_1.raw (F16)	Area: I_2.raw (F17)	Area: I_3.raw (F18)	Area: K_1.raw (F19)	Area: K_2.raw (F20)	Area: K_3.raw (F21)	Area: L_1.raw (F22)	Area: L_2.raw (F23)	Area: L_3.raw (F24)	Area: M_1.raw (F25)	Area: M_2.raw (F26)	Area: M_3.raw (F27)	Area: N_1.raw (F28)	Area: N_2.raw (F29)	Area: N_3.raw (F30)	Area: O_1.raw (F31)	Area: O_2.raw (F32)	Area: O_3.raw (F33)	Area: QC_1.raw (F34)	Area: QC_2.raw (F35)	Area: QC_3.raw (F36)	Area: QC_4.raw (F37)	Area: QC_5.raw (F38)	Area: S_1.raw (F39)	Area: S_2.raw (F40)	Area: S_3.raw (F41)	Area: T_1.raw (F42)	Area: T_2.raw (F43)	Area: T_3.raw (F44)
2-Oxobutyric acid	C4 H6 O3	102.03018	0.827	2	DDA for preferred ion	2216983.827	1696407.366	3004657.819	683978.6341	1283245.645	1193971.289	187439.7831	1732168.149	1266214.764	3008536.938	13460973.22	2370666.485	2159376.327	2299390.535	1942798.995	583460.5112	5262933.12	2733252.368	3199353.416	6052364.009	3792179.504	13848607.89	3624882.935	14912322.58	1999520.248	1872040.055	1797376.124	2879794.272	2063356.971	810470.4027	1565306.086	2024907.335	2029434.222	3255339.585	5230336.962	2353066.683	2862392.2	4337844.565	8339291.966	16196623.17	7961794.194	4103177.546	1966121.761	6377444.873
2-Oxobutyric acid	C4 H6 O3	102.03019	1.035	2	DDA for preferred ion	2875786.266	2759178.68	3009771.599	1724760.825	2292486.146	2059098.386	422639.4449	413769.9459	2014268.039	2233167.756	4027119.565	2998679.94	3575349.319	520418.8275	3109336.813	2432026.2	1198417.442	633395.7213	1808015.311	4652033.128	1784196.461	9426781.382	2141003.406	6622384.899	395599.1906	645942.2539	496508.0797	1360059.524	1011204.443	2285277.841	2231530.227	2292707.621	2700441.282	1416547.953	2044999.051	2226234.371	1502433.124	1500151.198	2057764.852	1115905.737	1128240.133	2606781.917	479368.4231	6487609.497
		103.06186	0.675	0	No MS2	38433726.91	25288922.9	36253770.89	6323394.627	4219375.786	6969898.692	5000628.527	8410940.497	8212454.138	14028168.34	15494218.72	20445375.73	14242309.04	16516569.18	17518586.06	15899628.39	19235814.09	21181840.12	23360044.92	35852538.03	23680221.58	26669628.73	21129848.38	27416167.68	6255586.198	8258207.377	6366754.96	46944103.47	46446851.81	56328741.44	53994833.76	55260846.93	65401971.56	26040334.93	24316630.17	32214949.12	26559375.98	25533410.05	19855883.85	25179257.23	18298816.09	51005786.63	24947885.82	140192047.7
		104.00974	0.725	0	DDA for other ion	29016011.24	90061459.05	17849062.97	32496018.29	42110490.52	31550086.24	35298240.09	46371706.78	50510920.26	34512284.65	14236387.69	24589983.81	5532040.747	6810687.432	5453349.733	40646950.66	36462709.02	45891982.72	257517918.8	285239631.8	24364728.92	21493717.35	25405871.58	16545806.18	12864598.53	13837772.4	13031595.03	27653786.34	15118061.77	4176350.223	22045823.02	15308759.1	8604558.955	80207752.75	70369017.61	81602870.4	77579552.21	81633374.64	249363954.9	312269744	149433125.5	10775785.28	45441443.29	2667772.824
		104.04583	1.326	0	DDA for preferred ion	8578931.51	8313096.055	7873518.985	212830813.4	145299060.3	255221241.2	9811970.622	16246362.11	8436112.569	15160818.57	5913912.303	14149411.85	8928706.922	7783912.757	8210889.017	10729637.3	7012338.961	12530511.29	13034341.16	11682556.84	8377908.44	17362007.99	10962997.78	12680727.05	11698055.72	6643518.769	9990028.747	4086589.654	4753620.56	3647419.949	5761301.334	11423735.33	7275097.209	63141914.82	77568201.69	58483125.35	58741300.98	84690350.71	8543475.796	3667008.5	6241845.917	11633468.78	13935493.89	50872893.96
3-Hydroxybutyric acid	C4 H8 O3	104.04584	1.615	3	DDA for preferred ion	4299032.991	9553396.547	6601352.714	109097061.9	70116832.73	138839301.1	4671445.17	12421923.93	5324707.278	8372364.683	7381404.067	8069376.804	6574547.648	12817871.93	7706026.743	2584232.825	4039547.095	5595649.543	10807025.43	12762846.47	9701236.569	12609952.96	7761328.201	12052170.08	4586951.718	6747671.004	5283639.772	7551619.059	14656195.43	6684026.965	9270655.873	4074363.417	5645733.765	33117454.56	31698573.6	31127368.64	33844038.81	32893635.34	6459782.03	12269297	10120439.44	11595389.28	12623564.33	19479172.21
		104.04585	1.429	0	DDA for preferred ion	5959766.81	8138589.818	10085761.86	152174117.7	60913232.93	179918003	5198887.363	11180032.6	9561090.163	14070357.68	8629647.417	12330123.34	10657442.33	10588954.16	12859200.21	5717073.823	6246463.767	8976175.377	19215341.63	48683360.84	13234678.09	20722569.91	12740504.21	19957120.63	5199686.281	7771556.84	8035630.551	7955611.342	6854348.384	7053061.431	5517620.012	7786486.967	6399035.982	12206685.37	42193038.86	43047165.88	13609688.28	10711335.03	9037018.449	3357182.041	10800229.05	14947942.32	14751499.18	24789631.12
		104.04588	1.297	0	DDA for preferred ion	8578931.51	8313096.055	7873518.985	212830813.4	145299060.3	109620530.8	9811970.622	16246362.11	8436112.569	15160818.57	6765008.951	14149411.85	8928706.922	7783912.757	8210889.017	10729637.3	7012338.961	12530511.29	13034341.16	5715301.767	8377908.44	17362007.99	9294208.948	12680727.05	11698055.72	6643518.769	9990028.747	3905170.506	4753620.56	3647419.949	5761301.334	11423735.33	7275097.209	63141914.82	77568201.69	58483125.35	58741300.98	84690350.71	8543475.796	2960190.124	6241845.917	11633468.78	13935493.89	50872893.96
		105.04108	0.665	0	DDA for preferred ion	23363076.44	16573012.26	25316488.96	4285804.092	808683.3052	2667482.236	4225779.624	5764615.811	7101217.769	25488537.89	40599852.08	22665075.25	9201983.923	17177479.6	12614769.6	21724521.02	41432259.74	31813821.89	49810445.82	76654679.3	27387613.91	8680178.778	11264872.04	7452592.611	7315172.978	8592176.959	7272528.602	55201367.63	61397094.56	67532217.3	50141393.88	52459500.75	56470787.74	30709551.17	25974201.42	19510430.47	32256417.24	25089190.71	14950850.62	53886550.75	15754273.19	46685017.98	22722769.94	123409745
		106.0251	0.754	0	No MS2	14279396.44	19032904.52	10051464.51	124025707.5	89968427.3	58343765.62	4981431.757	15971636.22	8567482.894	29455199.74	39954341.97	24136636.05	20463212.3	29236312.92	20691208.36	16210719.46	50603118.37	33911023.49	84666556.63	98913216.15	70054596.42	111581260.5	149032997.1	78325692.8	5322420.256	16749507.79	4762193.598	2313730.531	3279725.399	1064999.544	12569635.26	28596478.17	8824015.15	50872337.6	47000056.87	49799080.45	55283063.35	50727345.56	30667417.34	72677031.68	22777938.53	23435500.03	44111109.41	23179542.19
3-Hydroxy-2-methylpyridine	C6 H7 N O	109.05132	4.11	1	DDA for preferred ion	149083.0379	147149.7794	134731.6408	16746661.84	23672944.64	34298452.03	132557.6898	91759.65485	119554.0296	114340.942	133468.4228	141850.1321	143564.6128	176995.4936	188750.8595	132252.2769	147051.3478	24581.25675	118098.5987	195925.61	154725.3162	27835.45919	138663.4908	151181.3446	24583.59071	106416.0789	18872.38546	135154.0608	150113.8339	194708.925	93875.11069	98843.52898	116033.9527	34348480	27567765.79	27319562.71	30953722.97	30516920.58	114841.3974	123828.3008	149890.2067	20208.36107	124648.4154	113179.3794
		111.03055	1.129	0	DDA for preferred ion	4952996.077	5978860.371	5908013.809	14762329.11	5884802.882	15625789.07	135177.9563	626921.0454	313504.5316	1693883.17	1404161.272	1848100.953	545502.9336	194882.6634	597957.8586	1886247.217	996790.2952	2366889.545	3143416.22	6386166.154	3258084.633	4480899.243	5034251.831	1680976.336	440343.0744	134491.3813	416086.1522	4692386.481	7142776.978	6539283.572	995378.9852	724620.5633	995612.7463	12350367.16	9995625.705	11505986.58	10481461.32	10238737.23	20775857.49	4883647.816	17739342.81	15299318.57	5075217.288	21169776.6
		111.99128	0.706	0	DDA for preferred ion	17546821.05	6680394.167	12423580.77	76054352.11	26848897.13	161636295.5	8487009.145	20999970.21	20373510.09	116249126.1	32793582.86	57159544.48	92876825.18	36787100.2	182115034.4	28974837.23	41813471.8	46088701.7	121274856.5	74638408.06	125132235.2	51059244.03	59251754.44	50009879.65	71194271.28	19704083.92	55984871.87	22990642.64	7800274.884	21864221.65	26577379.32	25721820.02	25585255.55	60594080.25	61856639.25	62228796.1	63506055.34	64806362.62	207697948.8	144766108.4	115251627.1	35309757.34	36067006.51	29220849.24
2-Furoic acid	C5 H4 O3	112.01454	0.823	3	DDA for preferred ion	804586.6873	2674405.913	2024317.743	111396279.4	92755589.54	66359025.28	206897.4621	391241.745	1196699.656	1523623.611	376823.3991	523828.1597	321156.0183	424019.9212	290903.9358	226755.4953	2121957.973	501738.4364	432568.1899	481955.6137	156745.4705	1740370.857	215016.2611	3151622.201	382794.4159	937847.6526	246030.9331	2317852.011	1311611.061	320874.4862	889435.3473	759748.5101	1725618.184	12479815.81	21356123.6	18217650.78	11875991.06	24101768.09	6254951.889	8070507.958	5981518.426	633649.26	176390.4038	2268833.053
Uracil	C4 H4 N2 O2	112.02581	1.055	4	DDA for preferred ion	3947649.184	6575562.235	1569746.695	1348652.027	1520080.843	1282341.905	1437875.402	10832893.5	1615341.443	20782096.14	21989500.91	9244431.91	4516195.479	9538220.162	3943480.451	15383108.36	13137047.35	22109901.66	32373971.28	81995126.19	23406142.85	24189090.34	24346652.06	13294685.6	5011307.882	7766386.272	2300437.075	1953405.681	1822245.022	1561828.385	1382823.34	5455646.797	1749262.358	10673064.61	12205690.18	11698389.77	8712281.609	10813127.05	33389059.85	36981283.51	45345523.37	6994551.41	16599399.63	8127974.719
Uracil	C4 H4 N2 O2	112.02582	0.818	8	DDA for preferred ion	11871116.14	18526114.07	8685813.962	138315621.2	153854959.4	196606839	6534650.584	24264284.36	6814528.732	60625039.05	91048372.74	41644803.55	11269173.19	30030150.04	4936523.418	46655834.77	89822666.56	46773602.74	83812342.72	123476219.1	98911110.8	46368800.47	73096097.25	27856024.74	14298637.14	30864158.27	13317226.4	3299754.082	5891208.763	4415008.548	3257169.887	6735862.752	3933464.763	68625728.42	58211886.5	56613084.12	65272749.16	61478494.06	63257267.69	99264245.98	60899123.38	11983349.89	52143600.51	14209445.28
Sorbic acid	C6 H8 O2	112.05101	2.486	4	DDA for preferred ion	200048.8443	199320.5799	198801.6148	191354.335	230185.1046	144661.5633	566982.8041	1096370.675	1626417.775	6470258.428	4443428.784	4618762.985	2370156.041	1417553.499	3145588.084	246811.2175	265480.1162	179679.5835	297273.2013	413962.0158	572570.8	1178989.646	1662397.674	134739.2902	226466.4643	481621.5459	28352.54592	37981.60016	284503.8193	217159.2901	700783.2393	324866.4358	874694.8971	4416587.077	3797193.61	3844030.644	3971786.645	4303111.804	237263.1672	999178.6202	290300.9309	285257.5339	116823.2018	266743.9994
		112.08741	5.751	0	DDA for preferred ion	77099.14958	51541.43941	14212.11549	74750.62123	54387.53471	58830.40449	594035.7236	1503701.95	1003343.65	2503086.813	1833302.544	2215402.319	3149672.894	1591710.674	2320793.849	69572074.94	149336136.8	92826341.71	23229343.16	5279720.7	16044672.25	2064196.618	3896716.809	333077.3629	104858.7824	176396.1762	49235.35177	11967.85001	16671.36508	14504.19392	578733.7124	502017.262	618555.9058	17762886.96	16608991.92	16233999.11	16554386.62	17525757.85	288086.7345	551660.0181	92568.54303	170552.4469	297742.4809	87958.57647
		113.00737	0.183	0	No MS2	33313315.09	31070166.3	660821.6568	244349.2252	1113723.435	1494576.367	655929.7599	1854046.779	29216168.71	365150.7651	811759.097	30105871.57	870926.1585	30366642.39	899490.3164	1524634.291	814334.975	729803.9154	1021227.875	597103.9244	1301247.641	165465.6088	1203548.792	324231.5602	38930437.96	1361531.537	1583775.416	29940140.5	518426.3912	1134368.351	155598.2533	1281051.453	722401.4972	122121.9873	30211328.83	819445.8677	334794.1975	1140349.962	269092.0532	272558.8984	1056284.472	1556874.231	317833.6281	655186.457
		113.99144	0.637	0	No MS2	130725840.5	178615514.3	160800039	245009441.7	199368206.2	269591420.1	166145596.7	209622295	173876863.3	148680151.1	118116927.7	132012637.3	101330472.1	91087825.59	102609148.9	89147878.99	112647232.9	132873288.7	103579261	78139293.04	118739669.1	111017820.8	119494600.8	112509948.8	59292268.5	84582664.31	67255944.22	155124124.1	145866932.2	130296722.5	137936153.5	129683091.4	161398726.9	184085715.2	172501908.1	183266105.2	175103371	163727982.7	120904971.5	94614953.24	130196979.5	92506529.23	84676885.68	88116376.07
		115.06195	0.724	0	DDA for preferred ion	2521608.286	3442112.805	3457279.861	60612378.03	48318247.72	32944298.54	936180.9047	1777106.64	1848039.053	9520388.062	16376549.45	11406986.15	1747053.836	1425128.612	1890358.9	7436621.539	8530157.433	3781594.209	7986286.436	12747992.18	3849212.175	2109241.511	2492106.226	1014208.044	1150519.399	1903161.288	1045495.316	2866386.689	4711752.93	2920990.435	1778525.028	2407856.466	2152398.602	12776786.53	12155416.45	12768165.89	13533854.25	13842886.09	7714298.471	11542376.7	6697691.935	3231401.276	2984971.597	7785615.645
		116.00953	1.202	0	DDA for preferred ion	57440543.9	59313221.04	40481476.48	1979986.052	858153.0513	1738153.91	7118822.435	11111850.64	9593136.045	58379986.97	3669509.942	41493848.99	10485595.81	26860137.28	5254031.836	15061384.38	16294195.26	28885368.68	71043211.66	75145523.29	90050728.28	82747737.3	40507116.27	31767629.63	33542440.63	31696770.72	32076338.13	22310640.12	31616707.41	17123487.89	3993645.7	2761503.163	5027575.797	57411094.48	57392115.72	57224399.66	59106028.55	52691606.95	59628205.32	30487165.68	50161284.1	187290913.3	178944522.8	192861536.6
		116.00957	0.802	0	DDA for preferred ion	53304472.74	80044261.08	63686230.04	12922498.2	25974033.36	27557270.89	11062341.97	15312226.15	10674783.18	51774271.9	15287257.58	42509796.73	15054932.27	49070136.05	12661978.25	27522165.68	32726250.52	32640794.09	77183977.23	97050654.28	87389483.88	59486033	59324801.68	24610458.12	35192836.46	33255605.19	25686936.81	45568136.97	75481541.82	44482797.55	10836455.78	7145485.72	11850243.04	71809091.3	69125533.52	71678407.99	57019739.73	57026993.31	14033019.88	31775380.61	47201066.16	167199421.5	132982366	230538557.3
Methyl acetoacetate	C5 H8 O3	116.04593	2.172	9	DDA for preferred ion	1128095.469	101662.3695	941484.9647	2763450.032	749525.7282	1584619.378	955850.1853	1248211.099	359182.7942	18192296.71	44985053	4737447.822	312579.6555	471067.0582	244371.8709	4793584.291	15331882.78	7809624.04	24722106.53	30438105.9	11164522.2	34170695.02	7837796.986	10625282.82	1094615.778	1218560.289	955806.4976	7958981.593	7569570.138	6644528.166	1817568.76	1086501.601	1811825.273	18242074.03	17254436.48	16132322.67	17791078.81	16734326.63	12385235.57	11551434.68	6147063.812	11827264.9	1229833.047	24532443.96
		117.04118	1.106	0	DDA for preferred ion	974130.7116	330454.9294	923780.8985	2564676.358	2433913.582	2658958.529	772653.1904	272807.1037	778774.1009	815381.0487	1082823.643	633602.3853	462396.057	1177598.116	1249763.534	3921560.604	6330361.106	1660750.218	2199364.796	1840384.037	1745294.397	1563112.009	793359.8828	292671.5579	217573.5415	816812.0769	1078640.269	981728.0713	1032104.991	195905.7847	196045.2199	1125282.397	287315.0878	1906319.789	1312780.821	2156935.463	1537837.754	2670773.353	363559.9616	855085.257	1194591.702	370663.3555	1337835.377	1195075.341
5-Aminovaleric acid	C5 H11 N O2	117.07756	0.798	1	DDA for preferred ion	1036823.659	3916852.543	1161396.839	18378795.04	20599442.24	29113199.7	288218.4241	2624648.871	512766.2306	2436015.857	7713617.829	2261416.168	1232557.857	6657784.888	593397.9024	6937034.716	8332358.763	2591558.745	33293917.99	77878069.6	9560313.627	2278168.938	5332424.95	1582155.53	997903.0216	2385234.169	538669.6148	11887786.04	8607071.378	4540292.333	743294.8846	2344003.572	802342.6209	10269044.23	4334616.565	6586921.529	7765644.236	9325310.468	7650474.269	26235430.53	4875269.206	2070500.874	2866351.296	1480980.616
		118.02515	1.433	0	DDA for preferred ion	2559239.993	2612669.609	3063657.587	18209970.56	10815734.92	7400386.283	1340087.32	1603856.965	1350408.42	1983159.075	2480716.727	2600888.366	4204324.607	8858701.766	4653376.41	1430349.937	1794634.642	1817661.645	2279557.699	3440848.062	2954701.086	1846868.217	1758304.688	1988826.139	966449.4706	4721457.642	927351.2902	1273987.383	1619543.747	1430203.195	1437066.066	1487420.195	1361819.82	4847655.556	4586737.02	4605628.418	4756591.359	4469695.484	1966420.286	2480354.995	2375854.267	1853466.721	1941273.04	1507385.766
		118.02518	1.244	0	DDA for preferred ion	12053624.12	4156805.791	26983606.02	775666764.4	311951585.3	344245856.9	7669842.785	39348739.54	6889403.89	32743343.29	109300453.8	98402444.13	20631803.94	18943456.05	11255084.17	78746184.81	63096459.26	39343194.92	66099588.55	101936208.2	75222235.91	93397943.77	95397240.1	280627507	2241917.05	12044102.99	1902134.703	61973127.55	14275231.68	61961183.93	90366930.42	77940821	87284725.17	173127063.4	161531613.6	171042470.9	165868629.5	161571527	36171695.33	38735536.9	47251426.76	30211804.29	16701546.75	52820123.77
		118.06157	3.091	0	DDA for preferred ion	252804.1231	439463.3028	415350.0198	10588530.18	3701284.142	6435112.724	73784.0137	202581.9445	236996.4219	233769.1619	200314.9305	253714.1197	304368.5931	414563.6258	425175.5066	168202.8899	201723.0076	212011.5754	1701364.568	2054401.878	2602604.464	2425216.75	1146206.626	858127.9413	148525.1521	232676.8885	219586.9181	132396.4656	545130.3486	145401.5801	153014.498	94454.50119	196435.7676	1772659.22	1739700.841	1693491.327	1831342.115	1750694.715	624003.4478	918572.0443	576386.3757	239044.0016	391044.29	595114.4912
2-Hydroxyisovaleric acid	C5 H10 O3	118.06158	3.76	24	DDA for preferred ion	509859.9124	1535218.632	901236.7212	39552993.28	6620793.678	47847269.87	260099.2877	1449690.591	638595.2735	1819222.717	2430312.536	1735465.346	996803.3628	1993885.167	987083.6045	262055.2566	869908.5928	758949.0633	675887.779	1785773.32	1157056.428	787180.7867	514674.6828	466305.6303	876778.8616	1729713.069	1323212.563	283991.0788	623246.3675	285755.2413	237318.8701	424866.4294	511611.7858	8834214.909	7608812.636	8033587.428	8315031.875	9063603.046	559381.3523	1264337.275	837493.2371	852904.1914	539331.7429	1317097.829
		118.06159	2.159	0	DDA for preferred ion	4480306.309	5883435.188	4612962.045	9565479.488	7326626.433	17499594.7	904845.349	2388477.233	1586739.956	1802679.468	1505958.314	2040401.467	2469950.953	2915592.058	1989918.173	2675042.018	3660760.225	2334127.913	8559253.334	6035155.4	7169810.177	36576490.08	17212184.72	24815507.93	1767180.492	2046671.843	1434386.493	620490.2612	524207.136	504127.7455	1356172.621	540273.2138	939240.8504	8148368.446	10508355.01	7187330.668	10880230.24	13964703.54	8259012.527	11997396.37	6551977.117	3068352.575	3161261.114	3950792.588
		119.05679	0.678	0	DDA for preferred ion	6107768.408	8071926.947	4765592.716	105682974.5	97026180.32	169521637.4	1807786.518	4218421.963	5681925.874	14541859.64	23997741.3	11843534.48	4447815.701	15677534.55	2770543.153	33063386.53	34355295.56	23737514.08	65312553.4	131438031	34115986.52	8562560.467	8458500.32	6221763.219	3144750.908	7857743.079	3622609.933	150394618.6	207879009	201696593.2	4185960.9	10706025.39	3662282.708	26321638.68	41642736.47	31520616.98	53632019.18	47205442.25	13776485.21	52881755.65	19339816.15	18468997.3	36903995.05	22608484.6
		120.00471	0.715	0	DDA for preferred ion	2100302.023	1731942.286	2395634.215	60792238.33	60428362.23	59650976.52	954970.6926	1356427.529	1013160.891	2922024.902	2868752.005	1218855.788	2859321.638	1698521.446	2199280.531	1080715.081	1288323.026	1147011.11	1996370.694	2616904.744	2379669.113	5368382.898	7844118.042	4478230.143	1378375.648	1310170.583	1390577.039	1331540.204	1668074.029	1544728.835	985343.011	1581941.29	927492.2341	9990144.328	9148024.323	9568876.737	9963080.458	10335296.85	2171910.898	3751278.102	3025414.376	1436818.214	1654752.723	2134453.991
		120.04106	0.726	0	DDA for preferred ion	51313341.23	47609797.66	46152240.97	64771417.54	74692459.64	59468975.52	12363582.33	19110064.4	11391839.14	22641921.21	26155490.77	13833028.92	21484518.19	40056208.21	15354820.49	16864606.24	23841734.85	21661046.41	48416566.89	52271539.29	43458241.87	51294205.06	40760721.45	56048207.78	22293850.52	27431774.42	19369729.87	25671376.65	33493189.46	25540147.79	15611474.52	19439204.83	12795772.66	34202202.04	37136026.75	31008916.27	39651883.46	31986976.11	42284836.68	63284869.95	43127164.86	16504834.7	18157248.32	17180092.71
	C4 H8 O4	120.04224	0.757	0	No MS2	1025068.535	1793696.263	960408.2367	5085946.277	7305246.676	4241945.943	295339.2439	1187482.404	403911.2195	1004552.979	1192376.356	1464034.884	9153247.572	28111401.28	4228518.054	651705.5857	972830.3888	1073659.009	1525005.765	1832521.161	1467669.867	7694843.364	5291768.012	9605215.636	1395587.582	3109035.798	1077512.602	807798.4339	1049282.179	844611.0433	832547.3028	1329611.975	612142.9308	1647560.905	1756354.71	1940491.709	2156901.451	2789462.958	6016375.077	14287562.76	3467685.17	1088092.741	966699.0635	1629239.375
		121.01809	1.211	0	DDA for other ion	110338.9459	87010.87578	69392.8401	52645168	79502469.84	30804180.29	36981.24959	91236.87432	61034.67178	49048.23865	46899.27838	41592.13432	216131.7499	254362.0988	159996.8229	267010.6728	358229.5483	417079.0011	1574331.167	1188177.587	1236361.843	79520.08376	170321.0616	58041.78069	209433.8836	113475.6095	180409.2327	652483.4196	1131783.697	73138.54625	185316.2887	107447.5586	82302.08964	9515132.158	7544930.251	7771643.177	8711623.127	9528541.321	80405.42133	96943.7985	57694.96823	102170.6315	84460.45425	110059.0713
4-Hydroxybenzaldehyde	C7 H6 O2	122.0354	4.791	8	DDA for preferred ion	1321673.014	1524063.115	1367232.563	3329042.246	1700027.077	2764715.021	6525544.345	7876281.493	8804473.016	1137853.475	1215185.003	1264216.83	183345.8631	1406777.86	1278613.118	980373.4261	1202715.386	1273425.576	1083925.948	1412588.865	1083160.454	384150.1796	1286818.553	1804947.753	1144418.681	1310505.297	1223544.923	1790144.363	1738354.289	1682705.535	1029267.871	1144946.97	1116120.677	1577169.895	1416178.449	1371822.33	1986750.451	1635925.242	1310560.307	1014812.485	125403.7889	1394909.907	1401615.469	1158424.196
4-Hydroxybenzaldehyde	C7 H6 O2	122.03542	3.219	8	DDA for preferred ion	3121030.815	3727568.318	2991676.681	26733761.76	3304405.202	16606818.07	2670092.886	3109785.327	3064749.045	2751626.633	214841.3984	3000092.979	3685085.407	3825297.982	3722820.59	2772453.505	3154200.972	2808427.341	3111402.399	3728327.292	3129790.064	3338932.142	3696803.679	3349447.182	2855574.109	3297249.06	2893242.824	5041781.871	4226249.716	4917259.02	2498835.364	2842636.543	2697718.479	970641.1083	890552.1009	765891.4606	1080755.101	929815.9232	3064765.738	3341887.407	2954187.159	2747190.517	3117846.84	2780801.523
4-Hydroxybenzaldehyde	C7 H6 O2	122.03545	5.151	6	DDA for preferred ion	1028105.238	1190063.493	2529943.786	11046392.58	14829328.27	17422929.05	2460551.766	3537831.702	2072901.623	5604012.076	39444502.99	5527365.511	6027371.106	8741696.842	6214641.895	3494259.878	11439384.35	2979633.455	15514964.44	17226576.71	9288811.78	2475574.564	5949872.874	1687688.918	958333.4273	5226488.248	1633061.531	2740805.155	1614185.543	2226942.589	9993919.144	6552623.783	7858885.069	11172739.37	12143397.71	13361985.5	11804405.14	10568641.64	350393.7912	8466060.29	1452290.274	1660926.077	1409327.752	1307878.193
4-Ethylphenol	C8 H10 O	122.07171	0.068	15	DDA for preferred ion	148180.3651	35909271.49	54100024.18	35727289.54	35229235.99	48089976.4	127743.8614	142618.8776	47399205.64	40336046.41	32827885	48775851.93	145875.0049	35359675.7	143688.6955	39659924.04	37208067.65	52472020.93	43191581.25	37164772.58	49701164.86	40558967.66	143083.5071	47297906.06	29175314.51	37156177.07	52126990.39	33632879.86	37726003.96	206101.5619	40253017.28	36714762.54	144997.4392	135126.2841	35677704.6	132904.4662	44505354.01	29492928.51	44090792.65	35198326.67	50431170.14	129840.3556	35518608.15	47460966.4
	C5 H5 N3 O	123.04324	2.358	0	DDA for preferred ion	415156.9367	5298270.786	11507471.31	69488.11144	59045.3408	62698.66472	17476.45715	16978.94157	17975.59239	19170.72433	22332.2414	18317.22364	20045.06361	19906.14169	16794.56476	17619.191	16689.15866	16107.37201	19684.33371	21127.08356	18045.37665	138140.6943	18294.75622	114847.6588	14602.42236	16869.23663	14533.04238	1401986.251	1561353.341	427267.5367	20061.465	20749.75012	21539.61655	26795.55048	25159.53898	25015.34399	26197.71606	26140.14732	16743.39314	19366.89519	16290.99233	15691.06087	14955.68696	15583.20885
		123.98177	0.732	0	No MS2	11271131.73	7571636.782	10789160.08	63742965.05	103068284.6	76511144.95	8249534.229	17688638.55	5485405.758	54604228.47	51955353.6	67909206.12	30652698.28	26703579.27	20314147.83	3955932.856	7376715.969	8479461.043	25933681.31	29087809.2	45063317.82	21084949.25	28541782.8	25085505.07	13707164.28	15195513.84	17005582.07	2786348.777	4464725.309	4244735.22	1859697.403	1257522.206	1973018.903	48349136.63	81132999.81	88592150.59	88935160.47	87231436.14	34762670.35	77357539.24	65018270.12	17813585.1	9950903.657	21104741.91
		124.05105	2.358	0	No MS2	250757.3179	3466749.311	7442791.081	67693.66118	57520.56304	61079.54408	26450.89109	49842.43666	17511.39347	47548.53652	66598.8756	24632.99883	66338.97955	20485.79696	49739.65302	28279.62996	57155.53073	60680.53112	26338.83105	66603.79672	58520.82236	140839.2863	51964.24984	63860.42417	23309.73317	28345.23752	45559.38731	910634.1479	1045382.795	227831.3261	53312.41578	32686.69448	58432.40427	82167.83218	24509.82293	90078.46801	79470.76636	63182.26287	16311.01434	41625.98969	27207.44457	42718.99234	25378.6836	44175.87967
2-Hydroxybenzyl alcohol	C7 H8 O2	124.05107	4.076	12	DDA for preferred ion	2280739.719	6735167.471	3461964.807	415556.8609	411759.4145	351794.8049	25434.46637	33981.00635	30013.13034	36156.14893	43791.96028	37773.3042	15768.31281	38439.65463	36716.47703	31528.96185	32629.07285	38931.22346	45356.14439	38389.95135	42960.45532	41990.14509	28431.16099	14106.53006	10606.33296	31596.47967	32971.52917	109314.7319	95826.3684	83470.95746	48065.4354	28163.02382	13521.37563	119669.6384	139043.7868	150282.4111	173075.5165	149363.9593	13006.38975	49190.35408	26495.4402	13500.56003	27822.53357	23872.22168
		125.01327	0.685	0	No MS2	50291584.48	76241953.51	119379316.8	4078580.7	552950.4078	772040.5229	394722726.4	596539125.6	527283416.7	74001671.66	47961032.73	75256886.74	804989529.9	748356169.3	748716115.9	13823961.11	20101879.47	17690154.87	40587504.39	10111876.98	29375107.87	363966672.6	137355566.2	152985999.6	401501477.7	333406702.3	395185306.7	19832340.53	11669150.24	17522003.99	11307649.73	8740795.147	11877265.44	201678805.9	212737647.4	217186005.3	239568679.3	219771220	13218120.02	9517312.788	25695349.46	298575488.9	229627728.6	363387280.2
		125.99749	0.717	0	No MS2	4443115.774	4879779.662	8826652.282	11119334.27	17163609.79	9990342.795	2745056.364	4824038.569	3284147.254	2042479.823	993066.6536	938875.1492	4133967.675	5866554.513	3497576.721	929952.8224	1858266.669	1616059.362	5275218.265	2841813.694	2754546.7	38659830.6	12645614.82	7786616.654	1586730.394	2503558.2	1578066.893	3362176.297	4867118.729	2544222.902	1570585.297	1317490.228	1280836.74	4185394.019	4000364.635	4499348.351	4707684.117	5423397.419	1162230.088	2232215.261	1077277.375	3421516.844	2011136.959	3617277.694
	C8 H2 N2	126.02229	6.082	0	DDA for preferred ion	1939775.498	1468530.442	874967.9845	79912.06962	73880.97595	123386.2792	401448.9589	418834.5204	445173.8887	2328868	1591529.722	2369421.144	547204.1769	1326447.866	664644.5974	1179884.121	3550876.154	3028681.238	649591.7151	196029.0542	85496.15504	2676347.969	1795928.591	843923.9501	938472.8724	393283.0198	1030450.312	234708.2649	116847.2596	61854.79168	1159772.479	507291.0405	1360453.044	1731648.365	1839197.904	1714067.898	1703180.69	1717422.257	3396543.798	486632.7928	2383581.233	1058831.977	462010.5956	1028969.35
Pyrogallol	C6 H6 O3	126.03033	2.139	10	DDA for preferred ion	397385.7046	414130.9609	415220.105	940094.4694	1009631.912	833688.8988	173577.4981	338502.6145	374243.2918	2257419.471	929914.5746	1570265.466	964199.769	640801.7874	1887444.583	218445.9714	453030.5042	599562.459	231556.9462	729937.1456	539309.3622	768237.7829	1180981.789	181945.6997	438936.4501	248554.2869	270282.6008	402839.7393	453320.2749	139117.4207	2465267.474	1112913.901	3114601.603	1674607.551	1730111.98	1531601.688	1622909.524	1551363.211	373772.7155	283877.3185	256753.8117	429151.3465	363388.2559	247214.2109
1-Methyl-3,6-(1H,2H)-pyridazinedione	C5 H6 N2 O2	126.04158	1.392	6	DDA for preferred ion	107119.7534	263658.7481	35409.65981	106066.1104	343741.0267	249567.2394	50929.44466	713623.3773	79269.36304	2185438.648	5483693.094	1458980.88	101685.1781	157501.6254	94489.05834	1302309.426	5931268.193	1119315.409	4392573.932	14537676.3	1203695.988	94630.64756	117532.8003	115142.2259	103538.2567	153964.2628	101627.123	82456.91292	109075.9235	83207.13799	77701.63685	136669.2045	91991.66036	2068333.191	2448718.738	2232687.772	2125201.044	2331670.274	4417712.021	13223060.14	1105507.976	805099.0277	1341409.936	682669.5549
2'-Deoxyinosine	C10 H12 N4 O4	126.0428	1.394	9	DDA for other ion	1273570.799	3311875.455	525196.2406	3179238.51	13929610.44	10267332.67	1545033.276	25122593.6	2806994.487	23257846.38	16531038.23	21793225.21	1838575.535	3791032.809	1286852.874	29977236.77	35848916.16	33014595.26	37699592.11	82607247.39	16018227.97	1805630.52	1585331.359	790065.5279	2117081.243	6124368.631	1108286.06	469145.0858	529054.6852	272663.6222	960263.1141	4237880.072	1051782.301	21311331.02	19396803.21	22282273.95	22325096.96	21615596.82	31252885.66	46159157.23	8038089.136	1871321.01	2996358.392	8643146.528
		127.02312	0.2	0	DDA for preferred ion	179508781.2	7348560.441	4398206.183	6091150.617	2181723.847	6875999.377	247335572	3811767.286	6096722.891	3015913.961	3906844.149	4232394.281	5361738.146	157152994	4984713.34	5652911.816	935401.3165	2194826.687	5036683.05	5810817.826	10521905.87	4183131.511	6438473.656	155085230.7	158685486.4	7205205.649	6854508.376	5845984.389	5527488.397	4339674.857	173703227.4	4917693.366	5834442.945	2811941.229	834480.3182	7207327.211	252202063.4	5097338.494	6265139.464	5778791.531	6890949.333	7744898.652	3519638.126	4024416.071
		128.04601	2.182	0	DDA for preferred ion	19344.31402	319849.1723	138794.3543	356907.2851	383326.1203	514435.6393	260711.2295	269096.127	315590.6536	207177.3197	1420493.33	108979.6599	477865.4562	417553.2452	321601.9544	324863.4987	171631.2689	48069.4514	443469.1323	275831.123	155567.5903	9054819.524	562336.9262	2656147.61	268254.144	303114.9376	257273.972	392640.4523	372632.6802	358469.256	168953.2364	335573.248	110894.4671	1735236.908	1819965.734	1664501.371	1776780.672	1598850.352	192753.4654	244267.8848	357063.2399	4815841.008	141261.56	8238578.147
		128.04603	4.849	0	DDA for preferred ion	26328.53315	130445.2593	123578.9349	193691.4693	155541.4043	133759.0907	157543.1492	54061.71298	175033.303	1204644.525	564591.3243	708598.1197	409317.6148	291826.8042	325847.3304	84561.36955	219002.0531	289902.0918	507615.2975	232616.2127	543144.6965	213383.3208	482732.9458	154799.2767	146163.6097	109502.0325	151309.3375	119960.029	123638.7014	163380.341	1741118.751	1067316.031	1619917.972	801867.6558	776796.1182	782877.5685	734213.2439	868669.7727	98317.81552	477302.5548	28873.16278	126466.6144	171214.7936	128254.1228
4-Oxoproline	C5 H7 N O3	129.04123	0.905	3	DDA for preferred ion	7311288.448	16628435.49	7482855.291	1043886482	621215892.9	321781803.3	1588620.237	7886081.284	2827658.222	13274696.51	19801743.5	7844028.849	7438629.42	24985923.95	8164494.096	2793616.804	18471989.48	10461221.4	32013799.78	83330701.3	27143162.98	10331189.01	12259864.65	9910777.544	6079569.713	12393898.11	5882474.256	11168491.58	15225943.08	10363613.04	8335847.291	2567490.336	10284179.35	100798397	101632668.8	91127129.69	99522767.17	95387243.64	22118391.16	44651862.12	17010072.32	18606094.84	26995028.94	22375539.57
4-Oxoproline	C5 H7 N O3	129.04123	1.178	1	DDA for preferred ion	4632471.571	54216927.82	4369702.543	780423034.4	271679265.2	245308588.6	8429802.742	22970642.93	13290513.97	36983356.52	46656463.38	41848711.09	17792058.68	39331758.17	16647363.9	27349357.69	57943221.84	20706075.2	70466816.45	143697250.1	62639932.94	12099534.5	50041211.93	14564679.44	14661851.46	28706521.31	15499252.45	37350179.27	49156915.9	40769059.4	27165131.14	27327056.79	31847595.5	154148486.5	153014883	177455468.5	160773069.5	164908488.4	42805336.38	112821192	33008829.9	47886970.57	73528377.65	30706779.18
4-Oxoproline	C5 H7 N O3	129.04124	0.957	4	DDA for preferred ion	6849263.715	15543097.56	7352496.71	36818935.01	616107623	308476607.6	2657887.746	7719006.627	5189224.374	13194125.32	19544831.87	10708965.99	7807979.429	24823913.83	7992597.216	6448153.241	18260701.92	10272192.76	31855224.78	81945639.18	26741390.8	5847982.987	11206717.03	9330306.191	6010136.744	12319206.34	5686242.29	10619152.48	14464664.54	9722389.32	8157503.264	6630461.464	10075868.52	14585479.51	18851934.67	21946494.45	14086506.89	5842840.271	15635680.3	39768214.3	12843017.33	14904269.61	21919811.65	14172240.81
4-Oxoproline	C5 H7 N O3	129.04124	1.089	3	DDA for preferred ion	23499839.35	56060283.08	36482105.03	905778127.4	303949144.4	271279927.6	8976386.65	24608327.59	14224063.98	37165060.71	48735576.78	44456322.74	19245316.44	42114112.52	18099774.6	29183071.95	58993811.35	28073297.84	75488815.37	134845797.4	62809394.08	18460310.31	54894529.48	24191949.24	15724178.52	30361715.31	17535433.33	41858515.22	51736284.33	44418786.94	29227838.73	29484221.15	32875625.97	174393700.9	170125656.1	199011867.2	199724651	181100643.1	75562643.45	131313521.5	49667778.37	51392649.99	95532244.53	54638530.47
4-Oxoproline	C5 H7 N O3	129.04126	0.69	1	DDA for preferred ion	31915440.24	27545590.68	21514722.95	9259493.907	3050726.674	3023940.441	4916942.436	8328001.341	6354697.733	14892072.54	14518491.74	12626520.04	9756037.871	15318466.3	7418824.185	20058892.6	27582109.59	19038326.11	32649259.06	69680805.33	32849342.94	30541405.24	32848589.7	36360554.43	3054989.318	7260321.151	3399542.71	21796348.24	20576649.36	23084629.63	12758428.97	15947658.05	15965604.42	25584162.92	25688906.64	24931779.73	22063448.64	23862545.75	27113012.54	44152789.78	21169696.12	37820423.36	46556560.91	57184012.12
5-Oxo-L-proline	C5 H7 N O3	129.04245	0.897	0	No MS2	68177.41086	80243.53152	90678.73342	31018126.52	11748460.53	3279480.888	20029.60208	176622.5681	16500.21264	51474.8274	419664.7478	54038.63543	30203.2946	39415.02508	27316.13091	29802.21877	634468.0826	28273.73252	274018.5097	466541.2659	56833.32022	42051.24365	57118.35082	42417.2251	119944.6738	198574.8953	34129.47415	34242.87706	54371.64236	44044.29644	15799.14504	22551.58296	22224.6963	1769171.927	1467263.173	1378606.069	1778128.265	1399790.925	802121.2229	232789.492	43312.71963	86837.28057	73613.45605	125715.088
N-Acetyl-1-aspartylglutamic acid	C11 H16 N2 O8	129.04252	1.18	4	DDA for other ion	375333210.9	259114422.6	580136517.9	1410816.631	156493.4313	158741.498	1822885.576	1370939.647	1524355.598	1892452.041	3771748.782	1916113.943	167515.4901	258327.2642	153355.4451	3362821.761	4689522.714	2018869.371	5219633.19	16957130.77	1423698.565	165846.9701	113489.7813	129953.8759	4114115.822	1206276.445	2745413.392	6309153.147	3757455.233	7557041.52	96204.06101	89248.99704	49650.76845	53344756.8	51656456.2	49740383.05	60373060.78	66798833.86	2667165.493	9311546.85	36812070.17	130460.2371	122445.4472	44692.62688
		130.00755	3.394	0	DDA for preferred ion	15222.32676	13899.06855	14342.35869	2650633.116	3239872.807	5924079.238	14169.39035	14220.74336	15120.37472	13303.08389	14312.43968	13677.28696	15718.41416	14479.84949	12407.86407	14585.62374	13626.28587	13914.05176	14635.84053	14959.61119	12455.84743	14461.13757	14008.78559	14434.87101	11640.32558	13232.85171	12296.4177	14879.35286	14374.44995	15095.56841	14103.46301	13751.65783	14877.74416	481155.0477	465352.2423	508370.9682	504720.238	496044.2496	14409.42365	13831.5617	13231.36974	13033.88205	12497.80326	13235.52624
Citraconic acid	C5 H6 O4	130.0252	1.093	9	DDA for preferred ion	2470552.753	5255257.562	3976955.615	92559131.06	69609094.35	65043236.59	626827.4076	1441026.882	1056768.861	49174668.92	7619619.059	79568922.57	8064859.754	8050386.712	7457183.091	1276389.282	10275909.7	2442062.601	7293186.094	20404292.4	4962711.705	10045165.35	2655022.232	16230371.08	9014625.133	11208097.13	14461493.26	7802717.101	25841108.57	10040234.75	3303635.262	9736356.632	6624496.837	38786442.54	42972173.5	49061051.73	48400314.67	44711761.11	13550651.01	14543956.82	22031316.84	7815004.109	4812784.918	43720069.69
Citraconic acid	C5 H6 O4	130.02526	0.817	12	DDA for preferred ion	7127471.539	14955489.46	13732548.13	163065069.8	146874907.9	113707160.2	3848749.98	13571346.58	9523019.461	40796457.1	18141611.87	35444828.6	10809093.98	10937578.47	9206730.393	11246539.66	15666099.96	21924730.73	27079055.65	27030650.26	18585969.79	42044800.54	14904364.33	46374587.59	6208213.981	12369810.08	9059319.526	15397959.17	20247694.29	10808131.81	18006257.43	10918451.58	23559139.28	35156653.71	37359678.59	39495160.76	28597573.52	39300886.07	53549311.91	36016772.72	54802704.81	31491176.64	19146854.32	138734362.1
Citraconic acid	C5 H6 O4	130.02527	1.656	8	DDA for preferred ion	211358.8298	347146.2721	704504.4961	2196369.231	1036176.82	2029594.658	749937.2382	427565.7555	734037.5815	1219470.458	540324.041	359286.7643	440093.0603	383643.4766	381226.5776	1555603.63	6871281.738	2305821.456	2384194.734	1726115.975	822212.1192	345492.9447	224072.6235	1117653.741	186077.1902	236108.0529	251291.9587	236128.6954	959761.5446	122423.3208	334559.3632	817446.6806	162773.7667	3878217.61	2719938.592	3789461.401	3027275.644	2534301.774	244510.753	261550.7445	893846.3791	978672.9508	274064.1411	203236.901
Citraconic acid	C5 H6 O4	130.02527	1.336	3	DDA for preferred ion	202625.7644	1158259.896	4761423.642	31394972.14	19721909.16	26198446.49	559544.36	732092.4372	598690.383	985287.9462	1138358.85	936545.2757	1068151.666	1042436.993	860408.009	645894.2413	1072664.306	653842.0285	4415103.319	4124874.202	2987284.469	774838.9994	968876.482	826311.2447	687134.5311	939139.2278	718996.2983	924638.0563	3616133.116	861632.802	702763.4374	1240329.552	679801.7374	1947367.882	2370173.219	2310552.771	2660413.03	3090079.017	1127952.711	1196196.873	1264238.269	972826.9546	910434.0799	994388.238
Citraconic acid	C5 H6 O4	130.02529	2.272	15	DDA for preferred ion	1140971.979	381881.7695	290833.981	4491981.871	1718393.133	1546515.043	976764.7298	1052064.47	1026693.951	6622434.264	4700086.782	7158925.633	715259.7522	729981.6529	929956.0036	1302169.435	3324695.379	5216610.073	4405438.823	10278410.57	11690262.82	1908240.781	801282.1216	2102887.664	614217.34	903745.4858	490535.1802	1055954.604	1044743.455	997913.6443	1210871.732	1104978.686	937167.0361	13758623.78	12373199.77	12203575.07	12925928.56	13808616.45	67383288.22	57196281.39	42444444.39	1362226.36	501394.3925	420401.5083
		130.06171	4.593	0	DDA for preferred ion	1454134.947	533079.1143	2285925.54	66667077.73	21718507.57	14210974.81	102021.1476	1402456.017	2115465.677	45561011.99	120193344.8	12646836.75	1745195.739	1726452.888	1323793.155	19234740.07	45662412.54	22877889.3	56356442.62	78994788.86	29021616.87	82279240.89	25807507	20262529.29	1513193.198	280004.2375	1537401.474	21722933.21	17570674.99	12728036.26	7778001.465	5122017.876	8575056.58	55768163.49	51821057.83	53346300.8	56315991.88	54608527	21443895.96	28398415.35	12584045.02	24847946.15	4488272.917	59670768.45
		130.06171	4.902	0	DDA for preferred ion	508534.6466	1558896.607	6434633.969	18955920.69	2620529.509	691272.3936	222487.8522	1708360.014	3045756.151	75259179.09	189781486.6	21936342.72	2247485.826	5409910.128	1483041.124	27817831.56	78205929.9	37877281.35	93427163.67	124438404.6	40435358.06	141147886.6	32417326.43	38277413.01	383851.4624	2217496.244	475446.2383	27277689.51	26523088.61	18837068.03	16066747.92	8869315.562	17485029.58	82009229.85	77185204.24	72501149.2	81247242.86	79879598.15	56965262.59	56002194.45	32951042.58	50566478.67	7496073.567	103332946.7
		131.05687	0.85	0	DDA for preferred ion	37529586.09	49450618.66	47521136.68	1998194.861	2763332.249	873445.2043	2337291.008	4164866.95	2722495.274	1214331.812	1157932.785	1288473.162	1202294.938	301247.1621	942928.3721	1165080.525	1363639.628	1334189.892	1539520.932	1121468.034	1061131.816	1215445.102	896370.0506	819820.4336	1154755.398	1133795.226	1252085.992	953055.2649	1567592.554	1863831.162	109726.7279	954396.1341	945770.5487	4568631.184	4637094.887	4337998.279	5127375.632	4675710.212	928055.5305	1572313.942	1332272.79	1570050.338	2462753.034	1148461.494
		131.05688	1.089	0	No MS2	44578266.14	43848489.56	26795038.34	6500263.461	8572267.339	30802409.2	2292628.231	3494430.196	2785123.309	1425217.84	33604223.33	1057882.36	1137620.102	725901.5613	594366.8033	23597425.16	23442914.59	28995982.94	1199557.583	1266090.632	1092480.166	608149.0581	846812.1403	1175810.864	6281857.086	13548052.36	4049370.387	739486.9468	567184.52	756587.3143	7196250.481	5386087.198	725181.257	22127171.99	11334063.57	13931916.45	22182784.55	15365238.48	30967355.26	74639733.13	25947167.3	49419507.33	89054504.58	35283817.37
		131.05689	1.286	0	DDA for preferred ion	9275655.659	18487522.3	5756593.731	15518287.62	8245183.957	40731359.76	1473440.322	6111640.621	2785123.309	21061845.46	33996128.52	17471638.07	7124289.127	23391558.19	4508167.912	23597425.16	23376733.7	28942259.74	31809616.57	24830693.2	39164258.07	14020471.36	5866068.889	8022591.514	6281857.086	13548052.36	4040958.596	903869.2339	510550.2511	1042259.894	7178440.544	5355795.518	5894562.699	22127171.99	20030960.6	19131381.39	22182784.55	22835203.4	30907603.05	74606112.4	25857761.85	48398200.36	84839716.05	35220070.4
		131.0933	4.805	0	No MS2	139496.7339	228980.749	180260.5176	21880391.55	8798936.627	13484246.68	108591.7345	209266.4041	149551.4974	197261.5614	307591.7178	192211.5675	92455.63567	278634.2818	215204.0818	284903.1382	246401.1506	102924.4283	377117.8241	604350.3221	395861.5143	212900.3906	79071.05437	190740.0091	136535.7412	213025.1251	160062.2205	228687.0655	363829.1848	259096.0605	103790.5957	95841.44262	99751.72171	2267935.421	2087894.488	2577567.891	2154088.84	2303180.232	207779.1095	431038.4477	180753.3264	144296.0384	204052.2116	144105.1706
DL-β-Leucine	C6 H13 N O2	131.09331	1.333	5	DDA for preferred ion	14021690.5	43272694.76	7381690.811	282080594.4	249638494.3	246581625.3	1522630.273	18802971.18	2977832.444	17021585.91	26358495.05	13715125.53	16817680.79	62975131.95	8520452.772	17854853.66	28171002.38	15521436.12	84704134.67	264129996.1	106630051.2	27963958.37	26883788.77	12604280.91	8057756.715	18139350.8	4271595.055	33266421.98	45426396.21	23674145.73	7706635.48	10340006.94	5951158.067	70995376.21	75381835.85	71869594.84	86178577.19	80214319.95	51171104.61	135194888.5	41645566.79	8380825.029	20513369.75	6172544.919
DL-β-Leucine	C6 H13 N O2	131.09334	1.475	5	DDA for preferred ion	585491.9637	1257992.725	624636.4416	16813552.52	16286234.69	16253620.08	381138.1284	3640985.315	984522.5491	6628893.794	20083237.33	7191166.673	534611.518	16502851.57	1737087.103	1406065.616	8510791.46	6444558.023	49617868.29	13203649.88	28209810.27	718439.9278	14304052.75	757234.8659	590527.277	6550358.173	466055.0148	2017813.645	3154337.906	1909865.226	969702.3764	3447265.406	452920.3705	3747441.903	18462539.68	4716302.575	6690982.162	4783956.633	26917490.52	25491652.32	17951664.23	900299.4127	1629771.546	1021429.459
	C4 H6 O P2	131.98956	0.576	0	DDA for preferred ion	9943487.174	14069948.13	12895136.72	34162757.49	30565282.79	24441836.89	2871872.891	9641373.315	5084812.821	7177476.701	8998716.928	9178554.227	20759251.98	22065087.72	17561792.18	5448426.533	11176009.88	9154332.889	11914574.42	15521897.39	15355500.36	10531889.68	7914728.278	7646333.625	14739098.88	16703726.73	11044502.14	5176665.106	9829450.48	6815453.303	10959677.55	10992718.61	9922046.646	18131340.15	17787960.51	18936782.24	19769496.58	18273480.47	11487070.92	11393966.65	10462360.39	9087004.116	10916512.72	11792843.73
		132.04082	1.105	0	No MS2	1476269.826	1751131.545	1688878.099	19009255.6	3999494.653	8358470.262	1376596.536	538383.5963	1761744.732	1281215.653	2223870.418	647167.2617	1058104.124	2485610.092	2253084.108	1950964.905	3026493.702	2293248.58	3265318.666	3418012.552	2449419.468	2592620.219	1946286.061	1386367.549	1616041.762	1043900.115	1706225.32	773236.7159	1418493.345	1573707.491	1847244.191	790182.3663	1570491.654	3994244.235	3761560.568	3569634.538	3405266.374	7211105.139	886101.1256	2459808.211	1147554.621	1542395.018	1066160.533	1520330.476
		132.04088	0.76	0	DDA for preferred ion	6161891.995	10999353.76	12404186.69	15849465.08	14678881.77	13821176.21	2017444.703	4165639.698	5537421.396	4364764.727	6282491.708	2236941.261	4430944.749	8328666.933	3044224.197	3020034.05	5649432.47	1221577.045	6558011.437	13841613.85	9922584.339	6926913.478	6435088.961	7243916.138	4843601.555	4436043.366	4359255.856	6242826.581	5183584.667	6262099.834	5159216.438	6094986.694	3460868.012	7290336.357	10921922.58	7203855.99	9042903.037	8011034.026	7377150.655	18625092.86	8932395.56	1928487.023	4645117.597	2694630.078
Methylsuccinic acid	C5 H8 O4	132.04097	1.762	9	DDA for preferred ion	5025859.64	5578152.277	3464618.283	38569528.29	22118838.5	22277925.37	4818493.592	11502789.85	5121841.998	13191555.36	31165633.98	11581255.53	15627168.75	23613056.05	11991189.19	3340438.97	10552462.95	7079293.17	39649119.88	44887616.59	47359461.33	12065535.65	22182278.19	4102825.475	4419723.211	13201023.21	3512620.931	1899346.936	3415071.261	1854788.93	14452412.96	12265323.83	14845129.71	31611431.96	28549608.6	30711474.74	30290063.84	27615063.43	8369457.538	21198910.7	7595797.756	10910721.74	11547667.2	25175762.23
Methylsuccinic acid	C5 H8 O4	132.04097	2.538	15	DDA for preferred ion	13342951.47	12150814.97	8819162.859	8700643.602	2357943.32	3459237.543	900013.1039	1597888.34	2695848.386	18053060.11	13696182.9	15760835.82	2701977.653	3580400.801	3072237.787	999647.3141	1847988.523	4844488.571	106039189.9	112784185.3	119253087.5	4937652.687	2324531.605	3575942.06	1346771.969	1507918.29	1434346.888	610058.6373	685991.8611	828315.0743	2533818.267	1019780.994	1572886.321	22216536.24	22058159.89	22371008.5	24951015.16	24173412.02	2516860.937	2927543.349	4082273.507	1364954.895	1635623.052	1574217.818
	C6 H4 N4	132.04361	2.013	0	DDA for preferred ion	23872.13615	23740.37223	24274.80607	16672177.89	13708019.88	8715505.794	28329.41396	90384.70793	41475.64571	23255.43196	24220.58238	24177.65912	27352.42556	25344.57574	22360.33252	23641.30129	24022.32535	24805.23141	29422.25138	38596.57509	28359.50351	25525.52602	24497.07638	22809.9869	19654.2984	20946.45362	19699.19622	35911.43811	38270.35931	30659.42809	22352.25056	22683.3454	24749.83964	2906759.81	3160736.251	2397106.421	2913335.747	2588718.367	28542.57255	29419.89183	23634.43463	22932.29637	21348.04076	22145.58914
		132.07739	5.207	0	No MS2	752380.6187	3507864.823	1698775.843	209216551.3	27765764.96	39767109.39	591751.4127	3609182.399	1112981.502	8518102.541	8323455.372	9346721.163	4060896.625	5411884.13	2712720.033	1522834.277	4594666.107	9907334.308	4350015.493	11252996.95	5075194.866	537627.2699	164291.8543	367105.562	1754316.146	3023362.692	5114550.723	505512.9195	1349329.806	541200.3565	1114348.764	812129.0945	191437.2852	22517881.95	22520397.23	21613146.95	23051776.52	20507616.26	598689.3917	885394.5268	353218.8092	1439796.409	1969310.215	1006470.337
		133.01873	0.771	0	DDA for preferred ion	658967.955	1986981.156	950760.8363	15926650.1	18461893.58	10534247.75	190142.8831	330145.8447	260812.5813	516666.6108	765687.4642	612139.2198	577550.476	1504271.671	539320.7454	1468033.822	1874689.51	953776.9928	1766853.091	4810868.781	2121406.098	664400.174	547445.2765	585390.4385	473661.371	1057651.124	679835.6637	21536897.92	67684615.76	26704935.84	290695.9647	681548.5526	318127.6049	4037769.834	3809665.058	4383959.84	4113637.508	4501674.424	6301348.946	3006287.2	7388563.255	1137779.2	2497497.924	1330090.648
		133.03615	0.682	0	DDA for preferred ion	140972460.5	306646312.4	39717165.98	21028122.2	4378274.556	15287950.21	14723831.37	64373832.47	14978020.08	158790781.4	563280506.3	194343900.8	9160719.96	112243633.7	1070996.989	648772249.3	805691373.6	477514818	818884938.3	2349545957	686430386.9	58256375.96	169122084	44151958.62	39123323.65	92677505.04	29579069.25	436374552.1	248406043.5	178418494	133342824.5	211702742.1	145125151.6	293879006.4	286871997.4	343182248.5	265715596.9	288464921.3	317859159.7	689341081.6	384255313.7	398260834.1	783449325.1	141123851.9
		133.9294	14.33	0	DDA for preferred ion	8933202.01	3194324.464	3162761.439	13215277.25	14068956.5	12021060.53	875817.0692	15929223.67	5398307.042	12650165.69	10418715.78	10792533.39	46350552.59	22417188.47	29470338.31	5811117.302	13860378.96	34553173.74	90847044.16	86212267.18	41728597.89	51008082.58	54756206.99	35468334.67	57870549.48	46205427.12	14998536.15	1491774.205	700866.1813	917537.7653	1455694.437	2146960.814	12522530.91	33205662.42	31689702.71	29884944.58	31993984.94	36987384.83	17165903.63	19110771.25	70578533.39	30397678.42	26853910.82	28409320.77
		133.92941	14.144	0	DDA for preferred ion	9017814.143	3795625.837	3667425.19	5985085.942	5886359.187	5615546.394	936805.0008	8729818.852	5362998.798	6440419.726	5884355.769	6253753.139	12397021.45	8430653.742	13012282.28	3122232.433	6673395.1	13351061.62	15516009.64	7351523.824	17649838.38	24321667.5	16809744.77	11674594.07	10915814.32	14380113.98	8782650.122	6088258.791	917622.8815	480997.3299	790444.6036	1412420.827	5411352.676	13312013.13	14432985.9	13480815.58	14090674.61	12409146.84	8074187.599	14441321.48	29152989.55	7495647.101	7899608.261	10480345.58
		133.92941	15.33	0	DDA for preferred ion	12084145.13	2335804.162	14255916.88	664269.0372	13832049.24	10208225.01	13027525.66	3577661.967	1846579.359	3942587.855	3203807.484	14670577.58	4947419.133	5277505.776	8266769.902	715876.9771	1312031.533	2595857.613	12442154.67	14616025.96	13406454.73	20123550.83	8011850.67	4763305.897	9419399.899	7005178.754	2003742.733	10570931.03	12577276.02	9675887.642	12479620.43	14039318.77	8699346.012	13962265.94	11629452.63	7102184.844	13921889.18	11015859.84	1913151.755	17663850.93	14547138.84	20462929.02	9082865.561	24902300.2
		133.92944	13.216	0	DDA for preferred ion	12074781.49	12484723.09	646763.0067	373574.7534	473535.4523	7965409.706	8071446.613	2583321.738	8977377.609	777988.8282	1248614.874	1373630.233	5620814.47	2871474.959	2584580.899	8629592.724	2875083.858	2470268.052	1181839.445	1145147.182	3829290.158	14930238.83	12992323.3	8914637.928	18566270.23	8166791.947	3764223.246	6885919.839	8405906.257	6947070.109	7729537.57	654424.3795	6312862.397	5682310.391	4637562.816	4765311.131	6269856.66	5136983.238	4963338.152	5232901.217	3570333.472	4169864.705	3913054.984	6688636.47
		133.95222	0.713	0	DDA for preferred ion	38322601.23	58521905.19	51953951.83	1194348.61	700795.0291	978464.1679	32551261.28	47811261.63	43717775.69	53723061.42	49792869.92	56789077.71	28596765.57	36355847.35	36780603.47	33423105.88	40620274.96	53312292.75	41945298.73	37471638.88	45870999.84	40890975.92	47983575.21	40748535.81	32502378.78	40867870.92	43671571.91	49689487.85	40518653.58	33987996.49	65890703.25	59789585.85	60897199.89	51903078.53	54826468.39	58950571.97	55367603.09	52402469.79	40461922.23	35833348.11	46678335.39	64463765.18	67373101.12	73660426.59
	C2 H3 N2 O P S	133.96989	0.814	0	DDA for preferred ion	5193021.868	9207959.945	16108000.98	4200132.382	529839.4071	1761168.515	781341.7519	10871203.48	1517100.041	2097360.485	1113199.071	2838787.966	812412.9212	8039603.651	1406636.202	11667176.73	1744354.519	6486871.229	1842541.565	12968248.51	45402942.08	7279206.678	3476121.402	3680984.276	12102922.97	1286460.661	305120.9271	9035863.307	5697460.727	273941.6075	117536.2281	717962.129	177815.6952	6456502.152	5158079.116	19478444.42	7209125.832	1071272.099	19294618.57	371682.7097	330354.8712	15637490.61	68740905.45	28442843.93
	C2 H3 N2 O P S	133.97064	0.842	0	DDA for preferred ion	8035033.344	12122126.88	12925882.16	614186.744	452944.2634	559666.9251	1311349.516	332711.6787	2630762.509	5214169.199	85714.32766	6373078.194	136089.9099	8039603.651	1886680.98	5812613.21	1690257.002	180862.8201	12208053.44	7849993.342	893218.8546	134606.9092	9616036.907	395663.0851	6810234.927	6294989.154	108688.9971	3371161.82	16259023	3700030.629	665352.4969	804617.882	1521310.426	13292962.61	13139282.07	4422672.784	3586745.304	18540783.2	9548629.117	9248047.034	5845671.971	25536447.09	43745780.61	34216776.71
		133.97206	0.79	0	DDA for preferred ion	1830248.789	6535790.603	3397171.72	2222538.482	452830.902	1199467.034	2550500.431	1560283.241	6803244.18	19198160.55	739561.0693	3642083.753	1358968.366	16896571.79	648708.8776	634412.664	11627284	2673948.376	4877733.727	2029613.423	1928408.629	5761356.716	15467112.97	5809047.099	413894.8964	1427348.479	11786639.55	1975658.722	18348992.49	10346832.65	3335045.189	994595.8517	723349.7518	3555330.566	6893900.173	11021925.92	7510636.103	16783507.63	1664364.87	724808.9886	18171739.5	3159820.961	3427241.289	13990648.68
D-(+)-Malic acid	C4 H6 O5	134.0202	0.938	10	DDA for preferred ion	296942607.3	19156967.51	18361389.42	26603216.14	11168792.4	13387099.83	29625666.1	72463092.41	50579326.44	179882929.7	42113040.89	164816617.6	14915835.46	13210163.77	3588446.326	11416461.53	15704153.56	4089285.252	32978779.44	134513395.4	414234805.8	283859803.7	89857733.93	24648665.75	19904976.37	94151910.49	13451679.64	38358142.92	42193015.75	137572428.3	609043.8755	22358860.22	4132237.477	317773492.2	70216912.35	272110876	319040848.9	268762371.4	175849149.2	187740346.7	30250027.57	161367226.4	379886681.3	745563939.6
		134.02021	1.33	0	No MS2	3685408.066	7602544.994	3142098.983	694436.1481	645769.2566	707315.7309	310370.0285	1563876.174	431663.3909	3096464.405	899797.3982	2887726.352	1088945.891	3742956.371	773314.6781	1939927.471	2249908.4	2819645.697	7570454.661	10112365.2	10941359.41	3891208.466	3879993.105	1514520.686	2225054.421	2728081.288	1546465.722	3469727.249	6863570.724	3404133.546	928745.3235	936986.606	804257.6585	8030838.278	6556025.81	6769096.31	7059841.55	7086742.318	5127414.51	4822727.061	3991086.892	6141019.205	18881628.32	16720193.25
D-(+)-Malic acid	C4 H6 O5	134.02022	0.798	10	DDA for preferred ion	386633285.2	1369970260	863646569.5	86182835.19	46043683.63	44896655.56	177819152.4	337431550.4	173654153.7	953546976.3	209789589.5	836481582.8	206194567.2	764123490.4	148314941.2	451139038.9	574905636.4	474125394.3	1378760393	1966127802	1964975979	815939784.3	972431233.2	454830497.1	627908760.3	585051014.4	511871067.3	749596370.6	1445638186	852602415.6	151851487.7	88087339.81	155955463.5	1142898730	1343485169	1162762032	1097229784	1107013235	958189303.5	907640778.4	915541956.6	3117482676	2691352626	2956719786
		134.05659	1.378	0	No MS2	378679.4103	338537.3074	257181.9053	21548698.9	15776525.42	12333051.73	253094.7976	240400.1421	179393.8011	412656.7836	394103.5846	325986.1874	649158.582	1508187.282	850619.2017	287165.9251	404172.7261	670674.314	1112651.18	3238795.032	2643068.784	413094.2744	194203.0023	319959.3972	621609.9255	733837.3385	410523.3009	197930.5852	268955.9287	249360.408	294351.4428	355589.9391	219324.9941	3813602.346	3620068.057	3679656.081	3727389.458	3900058.259	158966.179	309284.2001	457797.9659	462036.4708	473430.7855	645453.4102
		134.06979	0.831	0	DDA for preferred ion	17067740.24	3984202.039	10937587.85	652103.4595	480906.7015	594217.8688	2380689.118	2619891.83	1907077.454	1848213.297	2159656.132	14928242.98	2763963.422	6749088.026	2269480.366	5605529.003	5007695.384	6884865.476	7410809.915	6605877.676	313895.3636	20958593.11	8601085.082	5647902.914	643299.499	2959719.945	8729238.704	3800638.17	496132.9593	12837208.97	991737.0856	1745277.397	904989.023	3938417.077	7805265.078	26914861.15	16990852.37	6667709.88	5942513.079	13922620.12	21032381.13	18373448.18	1738539.395	43379914.14
		134.07052	0.832	0	DDA for preferred ion	4249091.469	8263044.411	3219374.153	655406.937	483342.9168	597228.1049	1320736.727	568761.4657	51261.88976	2743311.402	2351320.76	3202131.875	109885.3891	6749088.026	1132112.83	79171.14136	119577.6761	93434.59237	17405470.93	2167338.649	313895.3636	429698.079	7949613.515	253346.4552	121799.9658	118240.2175	3670070.575	3819891.744	7904675.267	12837208.97	559390.7279	602590.2017	774220.6947	4870453.465	10487922.43	8373483.982	10344939.21	3534009.507	6219816.759	4258187.316	8264731.678	3540100.513	25712702.52	27330088.09
		135.06714	6.591	0	DDA for preferred ion	61031.59187	14338.28656	13838.74266	452130.1911	277112.4149	240757.3397	85540.76262	103430.2582	14566.1551	675211.8548	309763.7215	305393.2272	437665.9415	27136.09607	291347.472	71728.59031	20474.19277	87415.32481	298986.6567	200528.1056	133845.1351	73679.16248	158478.316	14111.66874	35567.83771	95176.34179	21810.61934	14227.49784	14067.05638	14033.00005	417023.6762	237058.0206	343712.2787	814680.3179	740807.3575	751809.1701	767861.3203	782866.7551	94866.8797	23077.01565	153464.8581	127148.5789	13355.35697	85039.07547
Hypoxanthine	C5 H4 N4 O	136.03719	0.81	3	DDA for preferred ion	46784932.35	52861018.26	50183779.94	35888027.79	98145421.12	57259011.24	68122897.4	114160755.3	67790762.15	209791084.5	272732546.2	85376747.77	136298216.7	328593543.6	82788140.43	113844557.2	116089637.8	129989661	95382414.79	155045006.4	102011095.3	68246750.49	90306913.44	182448034.3	270380501.5	575052577.4	259281338.6	64268276.31	126860524	52972775.27	23820074.79	116603586.4	30128475.45	48877056.92	56844805.92	55950526.89	39207572.05	53471835.72	243911404	203649042.1	149747435.9	212733757.2	281784109.6	191149214.7
		136.97696	14.275	0	DDA for preferred ion	4592643.801	2499594.064	2228034.754	3187458.171	3366171.403	3252907.088	604145.0492	8801699.024	3591134.588	10257834.32	8143587.608	10797051.45	16987265.75	11108577.18	13320925.13	3390300.751	8205634.407	12454614.93	12477639.64	9082222.872	21055644.61	3118408.902	3099165.186	3059966.888	15732692.81	22906026.91	11189683.59	4806065.374	5180891.035	4769043.85	759726.5895	1953194.256	542442.9233	16657741.58	12782968.24	15401192.11	15535365.21	14374499.03	3307319.865	3300008.903	3302689.088	18131243.77	18462295.01	19692965.39
		136.97697	14.332	0	DDA for preferred ion	4619571.439	2457972.348	2126706.19	3046745.942	3174498.674	3149931.206	572979.1289	8708873.277	3634068.943	10257834.32	7981622.267	10797051.45	16987265.75	11108577.18	13320925.13	3389955.323	8205634.407	12454614.93	12477639.64	9082222.872	21055644.61	23140951.14	24744726.9	14302797.87	15732692.81	22906026.91	10154546.97	3412485.377	3199141.779	3985754.075	734981.2587	1960601.394	502666.9099	16657741.58	12782968.24	15401192.11	15535365.21	14628323.69	15871251.26	15415989.45	12927175.16	18131243.77	18462295.01	19692965.39
		136.97697	15.366	0	No MS2	3933909.805	4302132.167	3823688.369	3708523.708	4385397.79	4355790.046	3973927.283	1832949.919	855509.3362	3505271.967	9372833.337	3797302.587	4152971.721	2506243.437	3474066.229	967844.6002	1570960.461	4787215.72	2211518.83	4191081.778	8211964.011	7584183.609	3482063.457	1664169.285	3164631.492	5254926.176	7573710.86	4152598.42	4203569.106	4387249.502	3875529.203	4282255.488	407567.9167	5733886.48	3388574.482	7592760.756	3760034.671	6904011.149	3907188.694	1375645.795	3560134.606	14914387.22	10461983.15	14612918.69
		136.97697	14.156	0	No MS2	3970149.181	3744012.173	1988493.369	1486616.373	1373393.892	1338320.657	723067.2169	1402851.39	1227804.071	2750777.17	3992936.531	3448763.113	4938924.114	3158041.108	4683729.991	2372852.874	4178437.35	5408024.051	6680915.499	4122270.322	7211614.531	10060867.84	7342241.683	6065519.758	4645944.612	6302197.116	4269557.518	697609.9024	399782.1468	283018.9676	1709282.726	939366.5372	471379.2387	6950380.874	6434296.843	6648805.607	6297582.883	6152570.146	4186857.427	6343205.501	5017841.611	4511986.973	4384346.583	5604712.628
		136.97697	12.727	0	No MS2	1946389.38	2064642.63	1242012.97	1169215.109	1245896.589	1184857.798	1572952.441	3121923.604	1927706.266	1915212.237	2745080.969	1933476.154	2632042.954	1099606.015	1924425.004	612163.5624	897663.5249	2338998.721	2586409.807	1746520.921	4576017.165	5163611.301	4587073.451	4875772.284	5404968.952	3754791.45	2832448.012	1236456.005	1230374.467	264772.374	313584.0046	704281.5115	1115328.863	4286373.614	4143087.057	3576715.379	4144553.341	4138720.081	6738352.495	3787934.44	3775966.131	4632243.342	4605219.798	5305588.427
		136.97697	14.068	0	No MS2	3748462.476	1457601.445	1277824.613	1095393.875	1115277.63	1026765.493	654387.2156	4455036.762	2954226.439	2829620.809	3748236.992	3244602.126	4941806.878	3122783.06	4596355.339	2272042.731	4200296.775	5372066.221	6498555.735	3934614.141	6882364.562	10060867.84	7249311.378	5811777.891	4589589.296	6157431.087	4181124.507	668026.024	367072.4324	1242922.363	1275859.503	860440.1339	390356.5514	6643435.771	6434296.843	6648805.607	6081480.922	5700136.077	4090601.344	6175793.845	4965220.325	4415702.819	4379128.601	5480049.551
		136.97697	13.204	0	No MS2	4346433.964	1711879.388	3687728.883	1803867.706	2177111.991	2403706.223	1858532.858	3426532.809	1404233.554	1076212.311	1032324.538	1511082.47	3862629.322	2190912.874	2492251.499	515628.2616	1604921.085	2723025.093	2095929.307	1307085.89	4669574.15	12027209.92	9956427.73	8122861.205	6118450.627	8649274.135	4076008.43	211250.5662	1780741.129	2234854.642	1888823.154	665388.4925	2065135.363	6130264.738	3848931.583	5723848.182	5349335.906	5311212.121	4047765.018	4847357.356	4081259.692	6089405.479	5014656.78	8394786.668
		136.97699	13.555	0	No MS2	1502760.987	820568.5346	811237.7072	1370192.213	1383490.708	261983.5516	1315136.423	1527713.69	1335356.026	1267949.944	1543665.977	1415500.607	1687995.861	559378.4293	1202876.852	1244995.286	1365902.665	696635.6556	1300913.126	1221076.132	2225475.615	3880937.772	1972869.822	1938551.749	736964.9408	1699330.549	1482703.09	1169078.751	1368731.591	1380506.895	1188932.052	1413559.049	1249874.273	1335161.611	1354620.694	2260187.037	1161025.453	2527713.027	669802.9137	1516858.097	849335.2083	853058.5383	917620.7548	1149980.489
Salicylic acid	C7 H6 O3	138.0304	3.046	4	DDA for preferred ion	601207.6722	541991.4457	539696.9678	24434265.99	19421231.64	16168245.42	531916.977	505351.1683	544375.0169	485555.6592	516398.5143	479110.9551	547283.5755	574343.4137	557132.4615	570321.7551	562125.351	529770.9525	663131.223	594621.9528	576727.8903	569434.4392	545663.2068	569241.1888	545477.4672	516445.3708	550520.742	645234.4243	570573.2894	668233.7282	541547.5675	517308.4236	77290.12082	3002105.417	2497988.093	2616427.437	2846978.464	2981661.192	513776.8905	507571.6134	549649.1455	503751.5865	537738.7509	507728.6547
		139.02563	0.775	0	No MS2	1109889.58	1225298.521	919468.0742	10451374.63	15511016.2	44561268.25	716715.323	1062561.015	543418.3361	1244403.476	1414206.835	921731.6973	1088272.359	1360015.035	1529099.062	989514.2265	1132139.016	1000100.501	1288779.993	2329688.379	1353286.348	3556269.741	1190674.125	1496807.307	1182329.11	1070622.564	1401222.339	1304632.322	1033476.557	1179875.461	1093131.876	602578.4688	979712.6556	3123045.882	1786354.012	1042006.443	1317074.634	2538307.786	1342486.11	1280962.82	1334264.078	981113.8232	881848.8694	1081923.759
		139.97665	0.724	0	No MS2	22633816.92	12188069.1	19064832.1	8699583.356	8887675.187	8708411.481	7381944.734	3687504.306	4723179.844	11756360.93	4663732.658	4909423.154	6122416.332	4736259.841	2828962.702	3314354.277	5005515.955	5897193.307	27411983.76	12141914.34	10905838.31	70805286.73	16622352.56	9533735.856	4692645.268	2631249.427	3170869.436	8246974.969	7565819.827	6054591.209	2941682.016	2020781.827	1840868.155	12981839.55	9181069.925	11347101.77	11469736.89	11756138.02	6778770.009	4246553.979	6684382.104	4175623.934	3048276.06	3656160.362
		142.02535	1.737	0	DDA for preferred ion	185597.9459	162016.1848	242762.6534	227288.2312	117504.8489	272881.6847	30310.18208	188791.2966	177487.3172	214613.3851	85801.56635	72560.10241	224057.1085	216765.3994	76199.46717	202315.7132	65304.56723	200706.4869	235256.2135	112000.2411	233482.8416	333244.3419	65812.24653	76159.39162	203872.3002	228812.7482	205707.8451	202118.6844	154801.4138	194177.5471	53882.01768	28676.19037	219800.6542	247691.1332	214780.4406	229466.0462	273678.7729	374097.8615	236089.4308	212882.6166	208856.3507	182857.5145	221800.8172	182660.5034
		142.06179	4.104	0	DDA for preferred ion	95752.55488	114272.0081	79178.1525	378098.8651	390709.7373	364543.4332	122758.2537	95061.37476	43152.61207	147115.1236	104127.8852	115627.1327	101534.0313	86634.51524	96914.64264	17619.05816	136260.5539	111297.9319	133930.864	123631.7893	106052.7279	76910.01055	94632.88972	82601.82985	94360.10737	123876.8065	87889.12013	58523.13779	71986.44826	61025.64171	101069.7595	90298.04558	136963.1123	361807.0486	428811.5375	326641.9054	382644.1781	335761.7535	34643.52351	85189.26645	88156.54502	30260.67415	29385.76305	68538.59866
		142.92979	16.005	0	DDA for preferred ion	902924.0181	1699202.859	204015548.5	167275122	190469032.3	119893433.9	190073024.6	205141754.4	181468350	193002309.4	192426183.2	183827520	149145284.5	150005042.4	175257765.3	1728437.007	210139234.5	162691586.5	168116205.7	214244030.6	194901021	1540610.674	165592565.7	188262071.5	168881998.5	190492206.3	174384202.4	1125437.907	185808253.5	160467316.2	159014537.7	169455592.6	160548780.7	2002121.91	143331277.3	231745161.9	216757854.1	186879664.8	153766847.9	214372738.4	1428811.273	214644953.4	226838381.2	186332860.1
		142.92979	15.281	0	DDA for preferred ion	7994825.445	6677802.981	42777979.08	30424781.5	30607370.73	26672839.48	30485727.17	7237232.559	3435862.345	11944976.16	9182989.654	11594542.36	54498458.56	12637373.51	41823140.28	2483998.202	7307067.097	7918709.297	39408054.08	13869502.25	46383548.89	17841738.03	28378283.61	25717721.22	9616387.809	35810206.87	6227951.694	21722197.2	30436646.73	24701541.15	30208356.83	31649787.72	24714903.83	63999359.28	33267881.58	15517445.85	61035310.27	12211242.01	27629715.88	28338293.14	30790437.65	31915458.1	29467208.96	43986086.19
		142.9298	15.409	0	DDA for preferred ion	52634716.43	62851565.16	56303833.95	51394818.75	58495527.61	49555482.62	57922028.35	4788360.221	61346868.12	19629640.24	100254120.6	10984852	8779657.735	4476175.351	5381629.565	5809142.203	17269926.73	87601013.38	53316845.33	8994297.538	73670082.42	44760187.03	28378283.61	62934750.87	14093141.37	111255691.3	7967936.597	41711006.21	58059133.3	47726129.82	50027644.23	57904779.73	41459372.37	125235899.5	30283552.54	11881586.93	100958082.7	10656017.9	47860417.3	12520560.82	5618988.644	25064742.94	18548078.2	43986086.19
		143.05701	1.605	0	DDA for preferred ion	481145.6839	1395995.676	628742.5371	7435943.102	3483442.351	2559200.074	422673.8862	3485267.315	1210635.083	22270605.66	26942449.44	19687902.03	19568635.29	21397379.13	18706780.93	5787093.005	10315402.15	5131673.901	29625652.64	34354085.58	32737717.63	8413575.204	41196222.15	3059737.955	5331488.256	7952914.154	6085468.043	154083.7397	512711.3265	234789.1877	5503696.295	7797934.495	6456360.97	27531325.33	24275509.97	25711215.51	26427804.66	21839046.95	3830180.475	25483651.6	2348866.348	929895.8378	3079158.522	1591941.871
		143.05706	1.271	0	DDA for preferred ion	284519.3555	321432.519	427104.1288	1202774.763	514969.3361	465103.6855	190440.5171	183713.8396	603934.2746	1303892.792	1020616.014	1383070.589	63719799.6	16800862.37	18645605.79	272168.7937	1060084.708	412675.5261	1927312.367	2721466.558	637106.4247	536448.1447	2919850.603	136177.4055	5730042.839	14189610.5	3976840.128	306117.6044	424217.257	366592.21	273371.0948	365005.4203	688683.5787	2750531.189	3001972.908	2620692.817	3631229.294	3058805.936	213035.5714	856185.0726	401867.8841	262943.3564	401942.4442	402824.2696
		144.04126	1.187	0	DDA for preferred ion	13722434.67	16820481.1	7333853.328	222762889.4	137413998.3	70404071.94	1387716.453	5484658.014	3327122.542	9560619.632	11738982.25	6959123.683	6423870.546	2727898.38	7528414.955	4193116.523	14375315.87	8244141.914	4232515.011	23440461.27	3164484.585	13132387.59	10899511.83	15424740.49	4396479.64	1153937.144	6735278.368	8685352.22	12191175.15	9207223.15	3749416.689	1818978.495	5244320.073	25873321.59	26929178.71	26160441.64	31626790.96	28506664.91	10751818.36	8371895.932	22280949.76	23348354.2	24819604.22	23122215.33
		144.06033	1.598	0	DDA for preferred ion	1149033.334	1481107.115	691658.6968	8235040.517	6388642.062	7068470.053	723070.8176	545918.7172	662454.9437	4189908.524	2092999.393	2800463.517	2503706.112	4416755.747	1765634.243	318407.9559	868380.2462	373488.0123	2842627.003	2128001.167	3351549.989	2279132.083	5072220.415	1324024.427	4297991.325	4643054.937	3005643.472	315815.8241	90085.24793	366115.3646	683226.8402	2165434.393	853117.2715	1894546.595	1777892.581	1251483.189	1751628.362	622350.6368	1560368.426	2145953.921	1106417.811	821890.6073	1243724.989	857771.4398
		145.03627	1.334	0	DDA for preferred ion	123602.5331	44866.99994	45779.21077	64599282.29	35801214.77	24895292.62	51016.95556	108844.2088	83252.41487	140477.3413	99363.16911	92904.94872	133388.5149	126246.3254	76305.83525	87488.98389	252525.6952	61392.74109	332214.5736	554796.8272	528701.6807	149366.7192	116223.6588	75933.43886	53263.87111	65410.32877	97922.32106	115956.9775	35340.37211	87937.2314	123436.9704	78330.58679	112503.7129	11218420.23	12153537.23	10985709.17	12341142.2	12532812	374494.9261	595394.2363	444720.7132	70189.49272	59554.41479	75497.05191
		145.03638	0.791	0	DDA for preferred ion	654129.6151	1936659.937	2242689.748	43840670.12	24816757.28	52595390.51	464071.6384	1277702.957	545385.9957	7563549.575	6686330.1	6969391.212	1521722.69	1883558.299	711875.4295	6406212.922	14787154.94	8348221.02	19634093.73	29836997.73	18064314.94	12996316.98	13059889.97	10682037.35	2101934.909	970730.6892	1552771.773	17707643.73	49436362.43	20705459.33	563889.2201	575187.4276	425462.5986	8876947.229	7880240.101	7122241.063	8292407.499	8222521.056	5815862.626	8670505.876	4202430.588	5361610.88	3449707.528	6462130.272
2-Oxoglutaramate	C5 H7 N O4	145.03751	0.824	0	DDA for other ion	1073060.066	2088802.951	1713710.543	4303885.204	57112627.71	8177325.526	2393571.086	20331310.65	6078825.006	5261722.32	5583795.629	5360765.395	8398023.181	5423030.212	10278129.36	2203700.483	7407942.121	7467785.51	7460948.365	28630360.76	8236966.508	86815633.52	25534708.2	65993905.31	7680233.898	4969619.386	8308212.879	11824513.26	17176523.27	6892102.319	21190575.74	23474009.44	24653001.82	13796940.6	16903834.58	12622073.07	14899714.95	12843049.41	8056724.328	10700249.98	8997231.207	4383224.018	2665709.095	1890623.115
4-Indolecarbaldehyde	C9 H7 N O	145.05148	4.477	3	DDA for preferred ion	781185.4483	910607.8794	907721.6304	903020728	649574696.2	480081919.3	712630.1349	661202.0974	896684.3074	882443.2097	856154.5383	879579.1104	1005911.063	1228119.683	1207518.52	676649.3252	763796.9056	692660.9802	721558.2869	841178.256	966460.6825	971434.236	1208628.834	1167553.249	648752.5745	794801.1189	759002.46	2020692.586	1977888.991	1719791.839	514707.7646	666341.5964	690117.3078	161725603.9	157300997.4	132625839.6	164388528.1	160287556	688885.9142	752846.129	858552.4333	767884.8266	715137.363	780255.7288
4-Indolecarbaldehyde	C9 H7 N O	145.05149	6.008	2	DDA for preferred ion	1263731.112	328349.8299	1029805.477	10947443.99	17102083.22	16237003.75	1120594.826	4496217.968	1031912.78	5177408.208	14751514.16	6437143.343	5640939.003	9972995.788	4255637.653	1830335.342	1918034.333	1479806.946	12959562.07	11800632.73	6198644.494	1022544.839	7984533.773	1430116.055	474116.4827	4462978.163	481066.0206	7510948.23	7696287.276	4092466.633	7449981.893	5934629.745	6779972.272	13194599.25	12182122.99	10543945.18	13394732.99	12208146.54	1146456.907	5133154.312	222207.0415	197149.2816	1274128.736	916986.6889
4-Indolecarbaldehyde	C9 H7 N O	145.0515	4.319	3	DDA for preferred ion	693738.8932	829178.1405	876519.013	173962939.4	93150140.51	116821059.4	202974.8369	718935.3501	211853.2531	1006636.115	1084986.858	881151.7431	1048188.594	523427.1507	1098517.057	742021.2467	723015.2924	826092.3918	863210.9772	439794.5074	540473.5711	1022544.573	1336145.341	1100734.59	716929.9101	318904.0501	773218.8215	2036619.29	1939048.129	1796991.705	841753.6463	441521.8681	359371.0005	42703146.68	43053526.78	41188466.31	45904870.15	46851642.78	1400406.499	192511.8912	928183.6898	694439.5881	750645.8155	798336.9345
4-Indolecarbaldehyde	C9 H7 N O	145.05179	2.022	5	DDA for preferred ion	2920794.453	3425389.125	3585972.364	1431186328	1003470604	813752633.2	2721956.448	143538.2731	332779.6564	3416562.421	3345231.748	3695192.237	4381742.805	5080708.411	5276067.094	194512.7433	2606012.385	2758323.213	4358242.574	3841628.74	3971408.172	947538.3807	4593604.149	4394186.742	2517775.334	2791409.535	3008667.908	1107658.922	7264031.777	6580970.939	2109419.924	2230219.055	2470996.228	203684654.6	192840866.2	173068075	225073644.7	190081239.2	2727655.066	2996561.901	3380719.92	2424802.15	2570495.065	3084965.327
4-Indolecarbaldehyde	C9 H7 N O	145.05185	1.779	1	DDA for preferred ion	969345.5827	1146398.64	1112094.998	268668356.9	420836781.3	244898922	929980.9592	925795.523	176421.8476	1060679.854	1151786.977	1219938.45	1518059.773	1710783.845	1828031.572	815273.3816	881248.831	153087.384	930283.1853	1311907.488	180846.0554	1281122.246	1434080.765	1488056.357	828936.1062	959868.4165	1039691.469	813980.4404	2576373.081	2020949.794	707207.0713	805807.3983	758943.9366	1011527.023	2038108.512	1206556.351	1883726.202	1665758.238	890441.6569	1059076.265	1000668.543	808437.4246	905018.627	820556.5814
		145.07267	1.435	0	DDA for preferred ion	265606.4596	646933.2686	160896.6499	125383662	194817205.2	167190038.3	121583.5147	136265.6801	103737.8233	124323.5912	226878.0524	589859.6806	289873.1941	203464.6015	252214.838	377294.1862	570972.6095	696700.2453	786009.7644	1423587.964	1577782.662	761464.2751	257102.6458	1057678.985	489853.4844	192838.7976	148988.4855	485303.8675	155580.6316	648195.7974	2440133.221	1192314.107	3542088.721	30214926.56	29023377.74	27661814.95	28803768.27	28405726.09	583646.5969	302248.8491	227082.9557	750776.9068	1101612.978	826623.4673
4-Acetamidobutanoic acid	C6 H11 N O3	145.07268	3.843	2	DDA for preferred ion	917682.0259	157640.1868	919431.4742	2508568.205	1003293.287	8716630.497	811879.1304	324320.8389	144858.335	1219908.331	1842807.537	806542.6228	786928.5328	1215072.922	492077.3197	6790616.297	15347804.29	5078970.201	4627309.936	2107802.145	3825194.602	405746.5875	1239213.641	865000.0985	810447.898	555305.9246	896525.9023	912430.9602	1045293.737	1008105.863	1095082.64	1155225.116	1016396.59	4259787.532	3774078.814	3626082.358	3657323.994	4636356.593	386310.9626	1623187.127	276007.32	140449.552	212396.8874	816996.8869
		145.92946	14.133	0	DDA for preferred ion	50737365.51	8133646.591	9035174.677	935442.3335	19745852.23	16507816.24	2268932.306	19156739.32	12028656.14	11914351.73	12770015.96	12897959.37	27922710.88	17769303.78	20937787.06	8044215.295	15992746.24	20509685.48	35906722.03	20736587.87	37609370.32	53581287.21	37783052.4	26756565.04	25349700.16	52086306.67	57832492.32	1566724.195	1470233.725	1368909.186	20594810.3	26340526.22	16150306.34	54178172.76	28017947.47	29512947.32	35037460.75	32361797.07	15765371.66	60116785.5	20409984.24	16854694.2	18354689.74	55779295.63
		145.92946	15.309	0	DDA for preferred ion	12654170.28	7034237.323	4957960.93	6746921.164	74751669.58	60709930.61	71974053.64	9234523.86	6426152.236	25013892.66	20918231.13	21435366.22	30173883.05	21325922.46	18836071.48	66945712.98	93719228.34	22559726.24	34506449.21	23737115.99	37956561.52	40768724.49	25725958.33	14158657.62	27907645.96	35225465.42	14223493.74	3650677.607	15342860.54	55770682.48	65427112.92	13845314.52	3942647.705	241679872.1	38413744.62	30381233.96	36563241.51	30500176.75	77765080.4	19076059.39	7377563.695	215193127.2	107736861.1	85856120.27
		145.92947	14.328	0	DDA for preferred ion	97698174.91	6659760.995	5916651.271	36528932.82	4769923.926	31983803	40781917.6	36744109.86	11372460.35	28273307.48	31347950.58	25042608.24	96501138.61	106322924.6	62569020.67	11965485.2	29181085.49	37556182.64	50618932.48	98986669.67	92460898.16	116654256.4	98964996.03	96040246.98	81592559.66	156679395.5	138361145.3	4203982.498	44871369.83	1813093.901	43326223.41	6114326.872	1826585.08	135956581.3	58787646.69	59293743.22	66848094.31	70343845.85	39723919.65	147136569.5	135615575.1	128429320.5	138450531.8	124793329.3
		145.9295	13.232	0	DDA for preferred ion	2696917.616	1296108.743	466729.0704	12994374.13	14813844.12	13019670.06	12726957.78	5092151.99	687807.3558	2460382.004	3013117.649	2858473.766	11889934.94	6119143.918	6275719.792	15424095.84	1376512.256	5096956.273	18719790.22	2235160.959	8856030.667	38277545.87	34281178.16	15831701.45	18981122.47	50005459.77	7615702.586	12330008.55	13513084.01	11010523.12	1418738.946	13666135.66	9930853.785	12172911.15	10790853.36	8919983.565	11974869.08	9826817.262	10754415.88	39415394.81	8386257.988	10074668.63	7340346.861	12379507.74
		145.9295	15.485	0	DDA for preferred ion	4422366.68	32656735.64	30457310.08	4273572.343	31823787.46	5831017.14	29685365.2	30849903.98	1875162.23	35605957.36	2378335.309	27069069.3	25217873.76	27463756.18	25408319.07	24035466.09	33068930.8	23723942.58	10795830.51	31039500.72	35602022.71	37011506.2	25725958.33	33624628.25	23021095.56	13598834.1	7685550.208	2395810.389	27750501.06	2263282.335	3066476.75	28455472.81	2939272.749	14344155.66	11820050.11	9620907.222	12882738.35	11315638.87	6491732.178	3552927.973	3271136.341	215193127.2	107736861.1	85856120.27
		145.9295	12.752	0	DDA for preferred ion	2395941.836	8218616.399	748984.5911	4765035.218	697322.5583	1026770.654	5427791.637	2921553.273	1658562.926	3157381.982	5824498.135	8474395.369	5090454.076	2231114.47	2817856.735	871879.4935	5072793.965	2862417.78	5671172.656	6680580.45	6751525.339	13456005.48	9802182.812	8880110.896	9711548.517	8481103.629	5475014.346	4095253.154	920544.9631	371642.0696	3302173.408	4427834.089	350890.8993	6726127.027	6334267.393	6130845.288	6811997.608	5931844.44	3919158.71	3917637.678	2800898.215	6308212.884	5978959.042	5665986.925
2-Oxoglutaric acid	C5 H6 O5	146.02029	1.049	2	DDA for preferred ion	26787384.18	92886272.61	23711927.36	1675319281	1455198816	1132145225	1077306.801	4050363.439	1732657.921	7512215.392	33288450.74	6224145.29	5265422.54	6683198.359	3872758.825	3204650.362	129986759.3	9896443.777	29616257.58	39258307.53	17523147.48	58172710.69	11755592.67	47402075.74	12493578.97	41582636.13	5449658.636	128159964	216068657.3	196207300.3	27721431.64	80730603.04	43289491.98	550108844.4	527078630.9	680246150.1	480994322.4	620214495.7	418846371.3	216528709.6	388665942.1	36323328.99	8802024.112	60914108.37
2-Oxoglutaric acid	C5 H6 O5	146.02048	0.812	3	DDA for preferred ion	19824438.57	84810966.56	48352039.99	3139928991	2649955599	1911925497	4837048.643	22704006.52	18434320.21	52388019.82	85556229.54	13168794.82	5967459.029	26790894.56	5590274.875	9664297.21	142205113.9	19817799.79	33444747.58	45005140.47	23206990.21	130481112.7	42951916.54	140745061.7	32005373.07	54309699.76	14884863.79	57478518.93	213770053.4	12231417.14	26299568.19	13360992.82	38685395.07	382181993	367976082.6	347051887.3	406358687.9	365715901.7	217662718.2	282458472	206416238.4	51658318.2	27804920.03	48432761.62
	C2 H6 N6 O2	146.05481	4.471	0	No MS2	8145.946021	8200.662759	8159.72964	82430711.43	60284515.14	42901987.62	7650.791328	8467.907763	8098.460339	9383.165836	10639.27512	9153.492188	12259.02363	74008.12686	10067.16407	8836.557158	10229.53719	8162.245824	18215.60959	17392.05303	12943.70175	10652.88227	9971.658103	9417.757439	8287.899706	10160.15789	8179.682746	172666.2275	8307.799164	8003.933981	11126.09706	12575.28464	11975.68112	12987016.76	15018626.95	14018571.42	15414213.89	13606476.26	8654.517412	17282.78515	8324.748354	8346.214891	8084.161907	8381.043126
		146.05666	1.368	0	DDA for preferred ion	602522.0036	466487.8693	440549.5249	549143.2079	658194.4298	563031.6721	587805.7696	645933.5137	453325.9747	1097732.081	863430.5506	837596.975	939495.2898	1929257.989	610128.9367	609095.7593	854652.3993	606869.8114	436242.7522	1187118.109	1078307.734	625520.1023	788594.4683	433983.9429	532795.1419	804929.636	479765.7481	424481.8099	467256.9701	445463.2077	1022854.577	739764.9452	787656.9106	1453601.639	1371115.236	1649573.179	1613387.955	1296977.956	719917.5123	823766.4578	583760.5193	582947.7021	618176.699	498887.5193
		146.05669	1.602	0	DDA for preferred ion	874618.3981	714644.8088	562447.9506	909995.9321	874014.2219	837639.2792	169121.3901	605112.0287	744495.8445	4409448.694	1545602.738	1839567.681	2707067.009	1102819.714	1155143.971	647698.6517	682137.5156	992148.2624	1116854.808	786134.2102	1272837.93	6514916.625	1055460.6	1516160.769	5297584.222	3076046.099	3208017.06	356182.0386	404720.5969	410793.6125	628177.424	569466.7345	549276.3182	2562017.702	2418269.177	2757786.284	1300126.361	2207949.901	1508776.959	758263.5489	1294271.329	746464.2026	616851.0608	985296.923
Adipic acid	C6 H10 O4	146.0567	1.492	4	DDA for preferred ion	1142257.996	1563264.654	697894.6849	1199721.144	643883.1591	627492.7271	762556.778	2135261.094	423826.2287	4007576.494	2073074.941	1267579.188	3348730.454	6600520.342	1953158.398	798065.8169	544538.0618	898683.5651	839112.1636	1425992.646	546847.5853	16456465.95	7598768.896	4115335.328	2818936.78	6278951.313	2439818.218	483787.9885	603343.8908	554134.3271	1331230.455	3641354.719	1265547.698	4923561.788	4410034.925	4957345.842	4083380.784	4638522.867	1227468.876	1411181.007	652058.9386	858939.6362	1322382.193	1148564.491
Adipic acid	C6 H10 O4	146.0567	3.812	2	DDA for preferred ion	1824695.912	2290060.128	2431886.9	2851955.512	1640324.727	11313083.68	1143165.283	2789183.273	1781176.452	2320561.493	4683533.214	1324188.404	3004738.942	4047532.303	2241291.223	1368180.179	3294575.909	2706331.035	6656031.854	9016207.542	6723552.696	6663922.901	7338967.519	2976794.743	1202085.91	6534602.275	3118456.694	1303904.853	1818525.399	1691081.761	2379419.654	1732496.244	2160398.175	9099369.814	8405500.224	8295292.153	7737315.977	8744577.26	1770589.793	5393737.809	1499646.238	938640.7994	836729.2199	985649.8615
		146.05673	1.798	0	DDA for preferred ion	356815.2354	889747.7118	531641.1246	8744737.154	7226087.517	7676758.508	241684.4884	455565.0435	465371.0345	4409448.694	490161.0586	1859298.319	2754828.729	892960.3138	548021.7166	529284.4077	553931.9542	612770.0352	1164157.283	805802.6707	1308559.484	6383248.097	7054882.236	1193494.65	505972.582	533313.3562	536014.0403	89138.62084	467547.767	457425.8652	552079.4209	634312.2912	618191.2066	776490.1812	689416.5575	2649497.569	1917270.632	616740.4927	1516145.311	535188.6707	1314384.823	782627.7769	619285.7529	1164745.885
		146.10429	0.599	0	DDA for preferred ion	6608179.013	2874504.675	714594.7384	1697507.529	1936273.701	382177.6075	1744004.207	67646.06199	42222.4498	2055538.713	6042912.784	3802998.031	986771.2337	2794725.637	402315.485	6276203.439	12165858.99	3306229.287	19844277.71	66273536.01	10145164.38	1498855.556	7556152.986	4309151.422	475072.9652	606852.754	320784.6899	5794252.942	2333777.664	1789481.096	1141217.619	1827806.69	1219887.031	9906215.242	4093313.096	3479100.352	3519873.478	6284276.631	3822144.035	18177199.78	8591584.086	1294255.764	9902826.332	1038627.95
		146.92964	14.26	0	No MS2	2272318.137	2803267.73	482704.6606	2108769.013	2685118.43	1933906.534	421557.0125	5833864.025	1200723.71	2857292.056	2543654.674	2961928.016	2093374.745	1771667.302	5513638.083	1013445.05	3427990.856	7874486.171	4954824.109	2906290.741	7656203.345	2356049.05	2401397.135	2424569.191	8893987.346	9803865.796	3970636.525	297747.4413	2462028.231	2232333.74	2304348.147	662102.3944	1901480.339	5548468.315	2976162.203	3907300.547	6670093.929	1990811.601	2144596.269	4715403.515	2310125.398	6015937.915	6178306.81	7091022.769
		146.92969	14.073	0	No MS2	2146093.969	881023.3428	924968.2532	911515.021	908744.9599	983367.8301	1473949.102	2712511.876	1152717.258	1104040.428	1419948.679	1035810.511	3452635.173	1724086.959	2518313.303	600956.0969	1721193.169	2352629.971	3871404.628	1791401.699	3955344.701	5420078.45	4175029.784	2466973.225	2646401.646	3833218.339	2091294.358	1053301.152	206382.4731	839827.0961	1025345.857	355485.4645	834300.5713	3724445.412	2707583.77	3907300.547	3479505.279	3454649.572	1798941.671	1106998.819	2331393.537	1724506.149	1876767.83	2474213.018
		147.05185	0.815	0	DDA for preferred ion	14848564.94	22915184.65	10478934.49	69500805.05	75777757.09	74876630.65	8779782.242	23520959.06	11560725.37	61430570.4	153255812.7	42266115.1	15753196.59	12154652.65	1219540.828	71298125.06	68092895.46	62824615.74	55870185.8	105695397.6	99924887.46	13362170.14	37310035.76	31012058.97	11325512.12	41659419.27	10400729.18	10694922.79	36535284.35	9002607.167	18981468.87	72356194.42	21113968.44	53905290.86	43269137.31	71124917.77	39657562.16	83381538.81	17131183.07	50141703.18	30082255.03	29240640.34	57673677.26	24897680.77
L-Glutamic acid	C5 H9 N O4	147.05186	1.328	2	DDA for preferred ion	1952315.951	684058.8193	2757675.766	5152460.884	2000311.006	4413870.622	119894.0795	307005.5111	94708.78781	441284.6503	727109.5865	419797.9502	247940.7689	1050200.531	273928.0492	1112452.737	2722996.893	929077.154	8802914.549	30992770.19	5852137.679	686077.292	1138223.63	246315.4131	181363.661	1235938.126	199213.1305	512022.5193	790013.8081	466514.0047	167353.9721	212027.1268	206451.7704	3738807.424	3217821.824	3048193.928	3243114.511	3913374.532	842258.7351	8117108.783	1832390.546	1777042.206	3977754.192	740360.7117
		147.05187	1.069	0	DDA for preferred ion	1434806.437	4068978.454	1992141.862	42061352.45	28131802.34	81367883.13	501054.247	2707262.648	1945248.718	7787232.324	13864468.04	4725080.119	6711420.805	14983944.98	4516122.829	29887889.36	68743785.02	27047508.41	38490650.5	85033892.58	43216905.92	8190916.39	15484427.93	5524025.21	3007203.739	6192191.722	2059321.014	77059362.75	77690677.43	77941143.65	5093168.975	9962295.708	4531607.154	38517167.37	38815222.63	34312846.81	34260963.82	19913689.09	15288343.47	37598850.18	13192263.25	6914242.885	14822300.81	3968434.441
		147.05188	0.682	0	DDA for preferred ion	953098070.6	547190797.1	449498834.7	177904955.9	88947661.39	102138904.6	114616258.2	235139313	151519360.6	360494637.3	393279441.3	325984771.7	40090664.77	270676992.8	152360387	501689459.9	606066705.1	560906159.6	907343055	1290456919	684538484.1	658529736.1	572918594.7	742916218.1	76705692.37	140137010.9	70290044.86	492291065.8	470009158.1	454004630.9	322860776.8	388846501.8	378421989.3	565985071.1	559226705	719025417.7	522577081.9	551320566.2	567293514.4	811388974.2	502224327.3	835242165.4	936255043.1	1186995577
		147.06715	2.019	0	DDA for preferred ion	20637.06998	20890.75909	21006.18191	157231081	132173341.5	85443475.73	24514.83326	30536.20912	35890.91325	25073.87421	20959.25949	20922.11589	67941.87988	79226.28168	19349.49393	19361.21479	20787.69795	21465.18501	50697.95892	43805.53196	25274.54191	169525.3288	113577.6131	29146.74038	17007.8297	21659.62397	17046.68198	126877.266	122120.6395	159925.6545	18972.98663	19629.01284	19265.60774	31567862.14	30723478.96	26908013.06	33511844.6	28465579.06	26442.28162	39375.99078	28107.84466	19844.44234	18002.47473	18941.9412
		147.08824	1.012	0	DDA for preferred ion	157970.0603	253627.7681	54070.51909	73997622.95	7467136.85	22084767.74	31667.25447	188757.4916	137464.7569	5471462.084	1188942.209	108272.6271	114706.9889	650053.5237	757230.7713	44884.08675	201614.2825	25999.67712	354969.4273	2464532.257	568966.7015	210618.6541	37782.67905	13360.54836	103581.4248	55764.61866	44870.52032	3954963.442	3041120.831	1338612.115	142000.2898	9502.967504	21675.69125	6159959.142	6159354.055	5768523.776	5846881.59	7606622.991	16247.1254	332706.2504	391823.9593	416792.365	453690.0268	671492.169
		147.08825	0.785	0	DDA for preferred ion	611922.4928	441244.8164	407997.6695	164128179.9	102651028.9	69957062.14	414847.1189	210241.2132	358208.4944	206970.2409	418228.9315	167161.389	468337.6924	535011.909	331445.6019	259809.5217	201614.2825	102147.1983	310922.8653	670311.7773	190337.7224	731509.113	494703.705	255057.3945	282935.3155	307387.4075	793467.0963	17891270.56	23254901.79	15483317.14	364912.5897	331433.0625	221826.4312	13012081.99	15608205.5	17676227.03	16802711.25	15508447.13	144230.2877	235174.0336	196932.2078	859477.9071	533113.8025	544674.0593
		147.08827	2.837	0	DDA for preferred ion	2819489.539	4329735.409	2216342.894	24809115.5	30035632.87	40615905.06	126602.9333	322811.8676	171672.685	464794.0219	543242.2064	400070.9826	302181.5995	530412.6691	191926.6734	258557.3893	431328.0721	283364.2907	1359448.171	1932612.653	1766837.51	2266715.214	1325960.459	1438442.123	1029645.074	1121272.207	665345.403	2962931.203	4522529.02	1747619.369	2080651.437	963265.4753	1375058.772	8224064.501	7301060.283	9087006.518	7812754.344	7814794.825	1786257.858	1255783.522	1197698.043	1886003.701	2230177.973	1984162.122
		148.03591	1.239	0	DDA for preferred ion	2948643.189	2928588.596	27967122.77	91412621.29	51300633.51	203455448.1	5785412.091	9534068.897	977248.7776	396009664.7	4711277.854	581714536.4	42762517.86	52247122.03	39140475.91	973859.1263	4708840.303	17335287.8	44639963.7	146369731.3	50200757.19	37994894.99	18527627.22	1002371.917	62905839.62	105240453	139643040.1	16918899.22	14505764.15	18636087.93	2570525.671	820025.7538	4127230.185	59416951.25	68388149.13	77040399.29	68563220.92	19514895.27	8945685.712	13006078.73	34072607.44	14320327.62	36469692.23	33267245.68
D-α-Hydroxyglutaric acid	C5 H8 O5	148.03592	0.887	5	DDA for preferred ion	5267060.096	4626989.935	23311416.07	21350309	13390162.75	11946470.9	3942110.707	5941011.196	4085580.676	248797888	60565239.92	234695942.1	28149132.42	21515591.34	28079380.83	3062967.303	4435664.735	7419885.121	20103540.69	45897528.64	12949777.68	14903900.73	8369954.035	15503383.04	23208875.19	60874029.13	60476859.46	4005524.483	5450571.793	4858755.595	3318818.446	2551932.224	4012723.834	13108738.81	15123695.53	27685356.53	13620184.67	13918707.66	5322628.813	8286113.621	17157764.79	4501111.804	7430839.614	11977878.75
		148.03593	0.694	0	DDA for preferred ion	13285033.52	33242321.17	27393539.12	73787811.25	120680596.6	107564480.2	7637129.865	26521610.45	22030286.1	46986336.84	80978187.7	40056061.25	1942379.997	4209248.067	3245467.161	17756594.19	23024208.47	31444902.61	116747760.3	81534341.55	89498564.36	70007397.02	30276651.82	94271496.69	2444914.013	7328025.367	6226318.275	28233726.27	34283759.63	15182892.09	39967903.27	36509774.44	52086734.7	57249662.72	58861365.1	61746716.7	66253509.21	62001661.69	107058478.5	18559403.36	82554098.82	60401069.96	26834987.72	55690362.54
		148.05519	0.687	0	No MS2	34103120.65	30877299.9	25455105.17	8876246.294	2618550.748	4121056.201	9218547.071	14031042.95	10225770.89	17577075.67	21749737.43	17522721.35	14713031	16139891.1	8863122.704	25604221.26	33453474.21	22065933.38	19714763.31	60704066.49	37385641.3	36365616.52	32411001.53	38892316.11	4382931.739	8694500.449	4458003.255	23253779.19	23149202.31	22049007.45	14349582.91	24661964.05	19676209.55	39731997.51	29143618.57	30561354.98	30709929.69	30438628.26	31620766.33	46615466.46	33127785.03	43073973.38	43190939.14	61078296.94
		148.07231	1.431	0	DDA for preferred ion	347930.5984	377530.7454	279552.7471	126281797.6	193786022.6	96582884.3	340082.4517	712329.6313	479696.1224	5455419.243	855335.7396	1146530.677	6538804.275	1045582.051	6799501.952	595988.2294	1692778.254	735516.9984	2805982.853	3541533.501	2255505.522	710470.2091	815267.2709	734310.2604	2918143.727	1644111.484	1183075.432	452479.6051	641425.8794	400268.8747	832164.0599	6678584.534	909840.3244	26344245.27	25100566.25	24607321.75	25370515.81	26072939.35	1220906.996	732395.4745	1137587.581	1933728.251	1999977.473	8162787.112
		148.07233	1.768	0	DDA for preferred ion	627212.829	338836.5847	221838.752	2217509.905	1772430.555	1485689.374	1199945.489	4034756.299	1996602.692	5455419.243	5307827.1	5102048.873	9041942.781	4785188.554	8188695.189	1187885.628	4187497.593	2282300.456	7690307.643	4651595.017	10894933.62	1331410.255	3685839.256	441873.777	872815.6402	4222962.329	1368284.054	368323.2609	691332.3777	327463.393	11557967.61	6139294.317	8401538.04	6531588.331	6412261.754	6291622.458	6965780.763	6056967.741	964457.1038	3657618.506	471115.4636	325605.3337	1729217.391	463960.2381
		149.01342	0.798	0	DDA for preferred ion	225929.9721	281409.5185	227640.9641	30388481.35	141850429.5	129562474.5	83318.85749	151203.6594	126922.142	239769.7583	185381.3693	213922.4518	259068.1907	256705.7347	245709.1053	173980.1843	212096.2811	183722.3796	328511.036	462917.4284	328962.7152	329698.0552	256930.4869	237513.5175	288247.9199	220157.6089	259139.2404	223097.998	256083.6828	232658.6404	99823.53282	128527.4034	129036.6644	7928979.327	11933229.97	8586655.266	10961255.95	11740307.22	265794.992	307381.5282	248734.1488	454596.1339	373084.406	548270.7936
		149.04978	0.837	0	DDA for preferred ion	342118.2534	2093785.683	988103.8724	53071502.68	72459582.73	49053086.06	177413.5532	1040881.968	471261.578	2552243.061	4332256.316	1905286.151	1444976.37	7405248.787	1501612.265	11884777.4	9964152.769	6599885.865	18156655.87	55357253.41	10537608.19	2377382.349	3384462.296	2203440.419	2049138.51	3196059.317	1902732.429	80666431.66	136581541.5	105598248	911443.575	3352321.02	1560319.057	16787973.72	15043565.88	15763557.12	14189254.36	14017325.31	4789612.434	19280600.03	6036061.091	2892046.487	5280065.121	1942162.017
		149.04983	1.063	0	DDA for preferred ion	310638.9411	1458851.447	347434.4645	38165433.47	26536166.98	25130158.77	28601.81095	590528.5472	376918.8893	1607258.511	4212830.42	1480903.288	811899.8699	4746557.456	351415.6196	1929262.253	3307553.698	2431919.37	5557191.831	18692301.22	6719211.992	2639046.986	2751300.397	1142519.68	939060.66	1363384.279	769840.6515	89884559	73307572.54	80631635.96	468250.0613	1464557.627	450637.8502	11462302.84	11487989.21	11543623.69	9919247.937	14201216.78	5790272.571	14563965.84	5932070.944	1768081.676	2898454.582	1095513.004
		150.01542	0.724	0	DDA for preferred ion	5868116.965	7691341.332	7540273.173	46265661.83	38297128.76	24712775.86	4428977.004	4344508.006	6232822.84	20902055.58	9989143.007	9175470.599	3346648.889	4118899.406	2451357.158	9070092.128	13837556.89	18891991.08	13816656.84	8577331.524	12412231.28	18011366.8	21813512.79	20245795.33	3058042.68	3990424.198	3450201.386	14772585.39	14455868.52	8344234.201	8143733.462	6738531.464	9964126.468	18082536.39	16546172.58	17013514.94	16964086.12	15697739.26	29170716.38	17254245.85	26143177.56	21660317.73	13726443.29	16197022.58
Phenylglyoxylic acid	C8 H6 O3	150.0305	3.571	1	DDA for preferred ion	625358.4795	641884.0861	624864.7172	4873919.497	3016893.94	2776237.091	82341.81394	563917.6934	647851.1364	596683.6315	910112.7254	714844.119	687532.8794	164161.7234	90581.87026	604483.3718	395329.5887	594558.8999	514673.2558	322307.5356	169904.5075	698306.2723	215419.2624	358628.0168	528516.4594	552614.1585	498806.1497	1583740.595	191037.0688	377577.0541	491008.051	183246.497	650785.7057	7311970.46	6754343.833	6198608.302	7408162.916	7116831.922	129658.106	520467.3258	598105.3847	587523.4331	36683.89069	717214.743
Phenylglyoxylic acid	C8 H6 O3	150.03055	3.217	3	DDA for preferred ion	617650.1269	554195.6665	643995.8089	59167616.14	10471077.99	36963112.21	507879.3133	548662.2525	631904.4043	590300.032	615751.4001	614942.6523	612616.8461	582895.2903	555461.1269	548849.1565	550880.0984	533249.6724	604322.5791	681720.4829	686849.4939	611358.3731	672429.965	671469.0731	485706.4225	645227.8626	629243.8471	1009455.17	815710.4408	901954.4443	463851.1124	528522.5585	548391.6933	2103345.099	1990040.747	1937434.943	2240844.77	2225623.778	565758.7897	660285.3972	576488.0653	518799.7715	550843.7645	478066.9542
Phenylglyoxylic acid	C8 H6 O3	150.0338	3.819	1	DDA for preferred ion	40074.90752	64254.49157	35973.64809	4618341.39	1061603.049	11440614.36	18907.60924	37421.77483	14805.87822	132738.0889	299730.1563	274458.0218	26009.69575	102420.3633	73671.65093	20318.63826	43359.43973	37749.78812	245269.0725	446185.2414	368915.8187	14688.07149	62648.94478	24752.62477	91141.13768	110441.6382	285541.3073	188649.384	568698.1203	322294.8667	23747.03596	24495.9936	40117.37852	3036715.705	2931373.126	2772371.228	3060857.392	3066044.23	87340.14872	114656.7132	103561.0136	80866.58699	67737.33281	28354.97525
		150.0517	0.731	0	DDA for preferred ion	6948957.209	11828517.13	5658893.648	4379964.148	5724610.904	3020539.863	13244443.78	23158110.35	16140531.64	30929662.52	77748374.4	21489454.27	11073092.71	36129552.32	9483012.293	11315714.71	82164323.68	19957073.98	157512007	135617442.1	144676195.4	7398366.232	34578627.45	14579759.7	11675622.51	30168443.96	10593121.48	3475615.274	3220710.111	1644764.58	7919973.908	16374296.95	4902648.925	35398544.86	37389298.01	35839349.9	41792225.73	38859124.62	65633914.02	192598146.5	32595522.13	6676228.933	10503392.66	5705874.136
D-Ribofuranose	C5 H10 O5	150.05277	0.756	0	No MS2	1177561.626	1932921.004	1103282.216	3818745.915	8284440.942	4241945.943	565462.3264	1250708.169	441435.9777	1004552.979	1369758.794	1519982.921	9884735.979	28111401.28	4420735.9	638109.7007	972830.3888	1269896.734	1564444.202	1902022.657	1512316.026	7993982.969	5291768.012	10547991.58	1716905.376	3206650.212	1237807.472	927969.5994	1205377.384	970258.5924	847584.0334	1348518.55	612142.9308	1647560.905	1756354.71	1940491.709	2396117.924	2789462.958	6384446.975	14287562.76	3467685.17	1249961.553	1110508.891	2063812.873
	C8 H9 N S	151.04553	1.067	0	No MS2	285763.2608	319695.7149	319612.2326	1288881.802	436599.8493	1112570.327	60205.17134	372371.8362	100275.0435	181460.2936	346668.5794	187081.9956	240329.2134	160036.459	214680.0242	139997.0532	184722.7852	71759.81841	308732.9585	999297.2146	123362.9106	2192403.77	1524270.059	204576.7875	195512.0649	253421.1471	190815.7808	4399682.305	4004046.926	3844033.083	439927.9942	540821.8227	413058.6849	452078.4682	407504.9528	227657.4575	328529.9093	381917.1943	227999.4933	625465.9695	167492.6414	131370.9751	144764.6956	141801.7601
Guanine	C5 H5 N5 O	151.04821	0.93	4	DDA for preferred ion	94201.96535	149724.0386	3129063.112	5227269.188	812909.2581	7298843.897	1535136.754	32132859.81	32618251.48	78536.23078	127236.6501	78172.1729	1136652.394	4195173.631	912167.488	44961.03801	71228.01011	153029.4794	92739.19388	208958.9936	518416.9124	211412.0318	103254.2391	76678.65472	1187396.454	3111033.347	2336413.226	120167.4091	3510126.246	683061.8142	959069.3427	3798033.303	357980.1068	1005600.219	1040207.054	10507013.78	15055443.29	913491.3731	3612487.628	24591598.26	21591184.28	27454046.74	24572789.51	11860761.29
	C3 H10 N2 O P2	152.02708	1.701	0	No MS2	352355.6786	78845.76958	61881.19618	5881345.944	2017730.227	1444992.878	77875.13625	9067.545086	21062.04689	66643.71605	265075.4114	215580.3302	119316.5145	87639.19063	52747.15955	32354.26932	107643.0167	56944.74221	255223.0504	133480.3213	179693.4752	438880.5425	402704.8346	99723.93204	84671.43733	59805.8942	52048.69129	31581.22353	18333.13852	16878.74348	86462.89244	76494.41968	94282.60654	909126.9615	960460.0456	935575.4985	1285463.503	988883.4202	455643.8722	291945.7845	156808.4705	65461.17278	441644.6934	134511.6149
Xanthine	C5 H4 N4 O2	152.03219	0.83	5	DDA for preferred ion	34991790.52	71289781.85	28597884.23	300178706.2	425251179.7	327553694	4982515.763	15144125.81	5638889.601	65003482.19	169110318.2	83561692.31	8969561.68	19298570.57	7402591.697	143280046.7	387129978.2	135739358.8	297199913.4	570410461	180808511.9	348418820.5	246159553.5	327080507.8	32042119.37	96695265.91	51153091.4	5400085.592	8766528.555	5225832.084	14405121.88	34455874.12	24044554.43	135584376	142018125.8	69354767.64	133643958	144898155.6	36896101.31	198822593.9	57565893.52	8689603.075	35121280.92	9251600.01
		152.04609	3.222	0	DDA for preferred ion	321323.9165	360535.1731	348793.5478	19825258.59	2164604.323	11788503.38	304365.9043	314066.4976	301339.3252	315273.4846	357900.5979	357292.7885	402193.2904	364937.0673	400201.8826	348175.0611	328788.4827	348156.3067	312263.5958	411994.6756	359803.8644	320136.2872	382818.9682	331598.9409	310793.2483	326107.9326	366240.3673	413669.131	342746.3105	372693.8025	331453.5268	327658.7401	353893.5421	689333.3611	687466.6511	677564.6563	780227.581	715843.3547	358684.5323	310051.1005	34907.4841	320036.4326	361012.5196	319334.5069
2-Hydroxyphenylacetic acid	C8 H8 O3	152.04625	4.668	17	DDA for preferred ion	166172.5711	176798.7713	39743.94759	46390997.42	16375373.73	27256338.33	140972.6793	157510.5673	162213.2669	44300.49994	662991.3889	337209.5861	109575.4954	257389.295	206135.6028	175147.154	393344.1237	43533.33182	416087.0088	833707.3634	275667.3335	53522.56408	426378.7904	170686.9404	166323.8952	102658.1386	72142.11769	238348.1898	106002.5611	169553.9264	2912380.42	2524016.718	2966438.457	6094318.51	5399193.904	5338383.349	6189404.513	5594384.971	159311.3296	278514.4257	183569.4617	151909.7436	158698.9547	168143.7766
		152.06721	0.711	0	DDA for preferred ion	1151131.576	1254280.857	1112142.798	12566734.04	9055799.333	6567086.085	553294.2361	847486.9023	733735.9449	942977.5127	984422.2171	879116.5838	1064776.611	1230077.325	1013234.79	735556.3641	933009.6746	830670.9113	1653050.88	1895174.886	1505681.16	1252475.572	1234840.121	1166311.549	782359.0885	926369.887	721354.1699	964307.761	1208027.161	1118699.984	713590.1039	787991.5027	671694.2956	1493319.898	1419118.796	1257050.1	1382373.476	1360523.02	1144841.006	1290716.867	1067899.902	1040550.597	1198379.807	1022827.95
1-Chlorobenzotriazole	C6 H4 Cl N3	153.00833	0.739	2	DDA for preferred ion	1573989.057	574282.3804	135059.7519	369142.3752	261274.0619	614588.3561	4425560.803	6100487.386	2432261.995	3128444.142	1162247.221	2399896.164	33682284.56	29957076.18	23409756.9	1335151.453	3359335.032	1807309.82	3392394.592	472127.5082	5011963.963	8003406.956	6690428.054	1751199.8	2490607.402	8401117.767	2083753.523	813179.8919	2087361.371	1066191.767	398922.0478	312584.2517	467612.8945	4363296.253	5310340.566	4252955.175	5642752.39	4957820.935	181189.5198	291069.531	317729.1962	841252.9197	1140795.863	1211496.652
Mesalamine	C7 H7 N O3	153.04133	4.138	15	DDA for preferred ion	201118.7874	168001.1217	21484.4032	100393793.4	70470270.88	134241198.8	143800.9211	123807.0469	203390.0627	80512.7136	218175.0953	157295.7644	205589.8803	165294.2437	172990.1112	183056.8047	138813.947	130277.276	157742.7197	151101.4315	180725.4951	162741.9579	43136.51694	163783.8782	169754.7333	158588.283	156498.1637	151574.7683	202643.2197	191697.9077	22179.65181	127415.3602	140227.4861	71112412.27	70885035.65	66975177.99	73676165.84	75244860.45	141872.2198	43248.58354	135865.6256	133598.0872	155962.7571	147833.3224
Mesalamine	C7 H7 N O3	153.04137	3.298	6	DDA for preferred ion	149457.1051	141174.9085	154037.7064	8767072.242	8359780.35	9101383.417	107193.0032	129480.5112	135308.2831	138376.2086	125914.9124	160803.3327	153929.3197	124093.4336	153423.0418	146909.3243	154263.3867	150643.3105	162575.2549	160427.2966	168553.8775	140165.4317	156730.0723	156181.7348	127393.0507	120382.748	125372.8233	1391385.523	1062148.215	641718.9695	108813.2043	114512.1181	139046.8076	4372478.262	3891061.878	4058517.387	4467514.464	4563839.998	136678.9511	134157.2841	159375.9067	135726.1784	163744.864	21203.1399
3-Hydroxyanthranilic acid	C7 H7 N O3	153.04141	6.008	6	DDA for preferred ion	69534.86308	73759.66027	55028.59001	17563070.4	14046040.75	15788417.75	64919.21508	74296.84816	69792.79839	36352.54267	73397.50322	81512.87866	28861.74321	96574.98387	79462.05186	94230.70154	22016.04481	32859.36352	46007.40337	46330.77568	87098.38769	71199.21871	44680.99824	81223.75651	82935.62492	44518.14851	78113.77981	90304.72645	77558.47713	69404.37386	87786.84232	31572.42995	84000.04373	2273432.24	1977555.355	1878041.655	2268126.236	2060410.469	56705.59619	54157.55638	51599.43177	55329.47342	64800.44599	78899.91758
Mesalamine	C7 H7 N O3	153.04144	3.913	15	DDA for preferred ion	786762.2059	773450.1272	844782.5241	531856368.4	1028148087	70475573.07	750185.5031	744546.4806	81548.5325	866089.9111	815201.2514	782209.4884	807126.2054	857486.8335	818186.0038	675414.6732	810397.3125	741160.6312	932740.2591	813338.2797	861662.8074	987263.1709	990001.954	865538.8344	819923.5634	752387.2664	809366.4771	1146799.332	1269951.75	942658.2705	854777.5278	738711.7002	828098.2922	31850919.64	50538690.31	46455873.3	24539425.61	29806089.05	852565.1988	171746.0085	835898.8698	685337.8697	852431.404	797695.889
		153.04146	2.492	0	No MS2	155176.8542	164039.8471	24108.40237	5684270.607	7168914.891	3867723.219	137125.1288	150517.3844	145981.474	185141.1805	173682.288	175466.1546	219532.9703	170368.4212	154546.914	199525.922	220013.2033	189612.1646	212964.4681	200436.5964	228948.0584	190386.6488	217724.3853	159938.5662	164977.179	177874.6375	178030.0673	224700.505	223420.4155	173114.3713	154197.3313	173983.874	177250.7773	652942.9347	624092.8275	628018.231	658012.0495	722585.8878	173222.2531	188377.7451	180708.4652	158620.2412	169087.2044	163701.1335
	C5 H4 N2 P2	153.98462	0.576	0	No MS2	6835806.014	5993073.929	5708135.547	135380.2201	154607.2156	200857.1522	14722842.61	2708056.544	2630746.713	4087040.743	9248597.843	2092562.499	5433172.758	3798869.823	4968402.416	4785972.898	7671275.71	3379020.066	2825875.194	2501172.878	1350739.273	1209403.377	1243899.46	742565.5558	1067110.598	405295.6542	796943.4596	8322831.788	5125964.071	4301568.807	25246451.96	9847278.764	14332893.38	159009.6786	140006.9481	139784.2725	186247.7992	177872.7372	9115529.816	4835761.596	3741478.339	2899341.212	954165.6878	722168.3779
	C5 H2 N2 O4	154.00197	0.721	0	DDA for other ion	7253299.13	34084596.99	10024908.51	7632313.792	4285226.573	12052577.72	11151652.82	28746908.72	17156206.69	12151622.28	3300860.449	4664066.704	3020320.089	3541665.072	4267692.164	4794457.79	5806352.961	9016520.878	38234821.2	27827021.69	50222344.57	24656353.53	62295934.35	42468962.24	11149750.83	18387862.84	6629787.674	1320173.754	1608206.382	1943236.106	3533281.535	4091065.101	4892075.346	13854075.37	16309173.63	13315694.88	16786920.82	14781700.46	18177338.6	11953892.42	13112784.8	30580582.35	41981347.7	14811011.57
		154.03622	1.08	0	No MS2	6278541.611	6422037.973	5755067.036	2092332.326	436926.7426	366500.2805	254734.6253	478812.6242	400483.3613	801144.5591	1375526.435	1049366.361	263861.4957	422183.4352	207150.5587	888493.2342	1492150	1519526.514	3254791.58	5000784.536	2537714.291	4821036.757	2851667.822	2268864.435	513859.8155	240170.0452	363690.2236	281699.7935	203102.5067	222125.7286	296078.7508	222920.2207	126210.6501	3025050.376	3425264.301	4023224.38	3507786.964	3456050.618	1389318.911	1419751.475	793701.6548	809278.0361	933784.1495	815689.9414
L-Histidine	C6 H9 N3 O2	155.06827	0.626	3	DDA for preferred ion	62902062.51	78283181.89	42404585.97	34674205.85	284830439.1	45425123.94	3158290.306	1803232.912	832815.6634	30637412.46	68778258.11	29594525.99	205059619.7	218628703	171953752.9	126352026.9	98549625.14	54622847.88	239595906.5	686914378.3	136948451	14683340.13	14734867.23	10395139.3	531008700.5	547246272	542313480.9	107383650.5	158084412.5	123528918	14876329.54	32418353.85	18911348.97	181474840.5	170004879.6	137737188.1	181288788.1	147770126.6	56142843.63	201358056.4	80814481.55	55771341.75	94711628.61	41270637.62
		155.06828	2.229	0	No MS2	56119.43745	112540.0291	111423.2705	21863567.63	8648204.798	4666264.546	36135.21695	35404.28201	36228.71017	39559.39276	235569.9659	190813.1121	708894.6598	683713.4092	613207.3424	208794.6444	179003.6541	144024.1866	329599.5905	701468.544	175400.1962	155205.1831	180698.4089	36545.47631	380925.6958	402747.4983	292153.9009	133908.1489	105594.3077	75116.60545	156620.3067	72705.88128	159872.5455	1933878.409	1207513.093	1283030.245	1490779.13	1522551.366	61318.55511	260019.8725	61201.38362	41547.80394	93323.61638	39440.17551
L-Histidine	C6 H9 N3 O2	155.06828	5.957	2	DDA for preferred ion	40342.68937	39214.69032	41769.61497	265767.1835	286654.4195	309227.5077	42147.53945	51759.42728	42371.78818	188206.9806	99309.71597	146200.0665	190326.295	221630.9175	797977.8259	2806338.784	8007045.525	3873772.6	925222.1853	406922.8406	595915.1044	50970.31665	73662.65775	43980.67214	133363.1504	642696.1883	110610.6436	40944.09369	52313.3155	40187.27039	81718.47378	158823.0823	77344.89188	908336.9089	922649.2673	940839.7069	1019328.534	759024.0739	133263.162	210573.9964	137422.1295	46048.69867	119850.0787	39803.48536
L-Histidine	C6 H9 N3 O2	155.0683	5.367	2	DDA for preferred ion	13715.34203	13996.71574	14741.37831	162779.6466	135334.2978	178822.0881	11132.36357	14581.08674	11859.53856	50798.25412	312865.288	252900.3151	3087688.686	1841771.543	1920799.166	104366.8444	210030.9565	104628.8491	921088.4259	388041.7791	355029.3	13629.66938	43449.78973	12383.73582	263329.0529	1454220.715	245597.2906	13168.21102	13801.96919	13693.25841	395310.0547	458609.5703	558441.2725	506117.4276	464278.5031	342932.0175	397329.9382	479658.6889	14207.81513	257925.3487	13340.2961	12481.29925	12604.80508	13472.86267
Orotic acid	C5 H4 N2 O4	156.01587	0.768	2	DDA for preferred ion	353320.0706	180863.4973	208232.6092	225897262.8	237562113.5	303377939.5	178302.6907	149061.7327	106299.8217	791973.8823	1037602.889	420080.878	313600.1369	285917.1423	181850.0411	6139970.367	10285891.48	6612998.822	243131.9969	2045124.558	2115388.218	244010.5134	190155.0192	175784.4622	213333.1446	213044.7572	191789.7242	217112.8917	198174.6768	172191.3532	310481.1073	354695.512	280522.1687	61277332.61	39057246.39	61778136.55	36467530.68	49447851.29	510690.2314	1118943.917	937521.9029	2156597.327	4304681.83	1464176.096
Orotic acid	C5 H4 N2 O4	156.0159	1.027	4	DDA for preferred ion	16245.91011	16296.53236	21063.49639	236172.5473	563659.3145	247056.3014	53542.37145	20913.41708	9286.670567	13538.18551	17359.52432	10543.29836	36663.07325	16930.16382	33494.35057	68908.46636	211325.434	117744.3735	213418.7549	2045124.558	19593.99092	16196.46793	101750.1381	49558.00636	139786.1598	228245.6316	130381.1808	45521.78645	66761.34621	12475.19001	11631.25159	64323.27436	15014.07874	11438057.86	9624392.692	8062645.489	13449782.9	12061357.01	126005.025	32409.12711	178922.2343	21762.58138	20871.59316	122229.7702
		156.04111	5.01	0	DDA for preferred ion	85625.2152	73073.01548	74915.0102	124369.9774	141780.8088	170927.1322	90240.05459	71323.01362	55900.82953	769945.6254	592265.8142	524489.5142	217843.9769	193088.177	313508.0276	87997.36903	104281.7824	57172.44172	76015.39958	78546.37845	192324.7575	91208.93978	210313.3768	81529.6585	78217.33635	131222.8249	52331.15157	82699.67059	77044.17362	59909.89232	203822.9529	66563.87963	306625.3725	293288.8429	343224.5225	310347.0317	280857.1884	353173.6185	98531.80067	127871.7651	80305.59579	47093.74075	64946.56698	76471.25577
		156.04111	2.484	0	DDA for preferred ion	379260.2872	111176.3749	213505.2554	194870.3322	200911.2103	334307.8084	1281910.828	2290273.056	3458845.408	13513851.36	7963427.005	8976471.483	5047345.533	3129534.676	6573846.156	409125.9404	533831.5369	464724.4812	768950.633	211231.0925	1384583.562	2799088.531	4024661.601	387765.6346	435503.3509	1079274.159	390028.2244	366325.6704	482346.7898	363148.1383	1141570.436	823372.3804	1375312.334	9234151.371	8188397.253	8052843.185	9074979.869	8713209.833	620951.2718	1716326.193	411424.8262	191071.4007	248357.7298	151728.0753
		156.11385	5.789	0	DDA for preferred ion	612545.636	218815.2507	90181.79297	261468.2709	115077.2421	142452.8842	6111106.54	12116792.58	8254174.423	18867729.73	15695465.05	16101446.93	23652738.02	12147014.71	18881088.44	646753248.9	1043899005	685817914	181738017.6	37804778.05	121550746.3	15833109.2	30405056.15	3066768.613	805818.7763	1037499.039	404094.0426	50202.19145	32576.86886	27951.30684	4037565.666	3214471.307	4295761.824	132431091.3	122961072	130813479.7	127739545.6	124638841.4	4791706.068	4147552.021	718987.8504	1275552.825	2133025.18	715934.687
		157.07274	1.264	0	No MS2	250029.5677	221846.2013	249882.545	357340.4078	409685.4265	370014.656	169122.1699	465120.5813	365127.989	2471360.857	4147489.291	2233205.5	3267701.625	3754054.172	3634406.658	298586.7376	1479934.931	429428.134	6396165.569	10163930.62	5713192.675	1101043.419	10527611.92	228326.7224	211969.8619	1245841.329	273864.8827	215541.8228	174030.6581	293768.2668	1918550.388	2276237.837	2687153.51	1014951.371	1143931.877	1398454.606	1186213.602	1171034.389	640121.8733	5576397.507	332980.7821	211240.4481	579439.3234	334998.6485
		158.04284	0.741	0	No MS2	1039333.352	1581313.793	1316489.932	13177523.9	13399986.11	11171322.54	774205.5184	580455.3704	2024364.86	1037023.771	647032.305	1373618.305	697145.9395	1771964.544	1718542.188	2442375.376	3134417.938	3348409.932	27500427.36	22034820.47	37636708.76	1445783.224	1310158.66	1811575.865	667865.2623	663499.1851	1315726.651	1117938.656	664457.6224	2023948.793	1045411.168	1162611.738	1459346.235	6589498.084	6441814.977	6717260.981	7638570.68	8602566.135	931793.544	252116.2413	1149290.451	640416.7256	911140.2681	988812.7504
		158.05675	2.323	0	DDA for preferred ion	466480.7694	540476.4479	549928.963	748633.4066	528202.2959	647070.4395	165660.0022	696578.4631	309486.0936	30691099.51	30532347.23	17370748.09	7985255.383	5342782.879	8417007.154	365961.4119	2015178.98	896434.2935	4513039.429	1625633.593	6101153.04	428097.7881	5981110.749	559038.437	556663.3259	1769770.098	612293.2529	557955.861	567796.5621	558702.16	8893801.323	3162658.256	10395218.8	17055602.88	14432646.87	14616270.3	16205962.22	15031300.97	808698.557	7023194.44	58035.69743	550788.4216	498097.8617	523130.0425
		159.05203	0.76	0	DDA for preferred ion	10449297.52	9883396.791	4065589.631	77729859.53	59727761.19	46282743.18	413957.6034	870807.461	429557.9531	11858859.11	21246269.76	6234301.6	6910222.029	12443432.85	2302877.119	5606438.785	17028434.21	6756189.127	19583796.6	43846700.01	30205154.58	2418621.202	15627947.42	1065385.877	592695.5424	1405973.224	588087.4655	1246429.808	3224394.057	2208699.122	2428727.188	2558409.217	2421065.401	21022362.19	20488122.05	19352433.44	20730633.29	19852064.95	22450410.65	31508666.74	18286237	1219628.767	1317074.326	2443888.57
N-Acetyl-DL-norvaline	C7 H13 N O3	159.08841	4.365	3	DDA for preferred ion	825932.2668	543827.5848	826195.7067	11992140.54	18862055.19	23148002.58	645758.0314	400661.4685	827412.2986	808869.3982	2139239.176	561835.3434	437553.7331	645006.6271	856227.8742	2006545.216	3543339.915	1738880.014	2507490.956	7068328.098	1721171.765	631649.5664	757321.261	212003.2761	691547.9009	905843.5352	256921.9226	721443.744	879493.1999	895600.9254	695402.0533	1004528.485	548155.9354	4804345.874	4295693.865	4868878.133	4407058.869	5515903.919	704311.2605	2038608.819	490616.9034	719300.8915	1520545.583	677274.4819
		159.93108	2.096	0	No MS2	7600.891461	8203.394337	7934.989633	28862406.66	5165638.048	27305757.51	7780.083379	7563.501017	7334.929219	9078.586889	8935.219599	8710.536601	9423.378024	13807.9446	7498.850508	8031.062284	10005.45838	18472.37237	18219.16877	25799.84673	13154.37819	8246.443656	8586.650013	8204.296572	6673.257454	9106.390101	6502.182115	14120.94274	17315.52729	17006.36464	7549.808163	9138.210622	8014.372044	1063132.202	958141.8137	1222613.453	28505.64266	1586507.392	9365.173608	20351.99504	7738.230965	8126.36958	8124.558073	8826.816728
		159.98467	0.572	0	DDA for preferred ion	109132004.9	152672367.4	139954055.8	356440052.8	322047498.6	259290323.5	30462121.58	97587000.9	52101985.66	73400632.9	93140232.14	93177579.5	210369106.9	208012235.3	191443255.5	57717806.42	111764816.2	85391491.55	114130667.8	164713493.1	141430982.9	111387713.7	91539876.59	78513018.4	153495032.8	154248345.2	114075912.8	54523369.31	110340447	72316694.61	116497331.1	115797405.9	101210074.9	203203205.5	192076319.1	202391278.2	205137401.8	187459911.6	106681199.4	106843177.1	101076775	88275701.65	103695037	111520753.6
		160.036	1.3	0	DDA for preferred ion	114954.3459	151317.0339	119249.3092	4449046.847	3555726.073	2196092.425	2050091.052	7279655.962	3121494.513	11550911.39	5440866.558	6032009.582	2916591.586	1774291.599	2670568.848	1159064.902	2320864.456	4164403.115	2049172.195	1052828.69	2847551.579	331903.2186	2153175.248	134290.7154	133668.9049	343419.5258	123945.3971	87214.34402	130665.0995	75093.43943	1985372.488	817972.0913	2390932.299	4367587.125	5770377.468	4647092.292	6006524.902	4425686.759	539723.8947	320403.5075	284792.408	195457.6303	114996.3161	162575.9112
		160.03605	1.697	0	DDA for preferred ion	254676.7352	237978.9437	485580.4378	272612.406	290970.1599	157104.6204	303377.6319	601785.4187	312913.2342	1468678.244	392596.4107	525452.3681	397484.017	363820.5561	578460.2888	243437.1554	431548.5447	447003.685	1615405.617	567909.3746	1571610.127	24405148.38	434354.2049	15344601.28	251667.2787	266006.339	232933.7699	219059.8473	382703.0265	298541.2665	263239.1415	198916.8257	630494.8983	2108576.916	1809775.344	1615978.683	1788347.582	1978048.057	1170722.293	208907.421	593322.6582	787494.68	219735.4055	2192464.321
Pimelic acid	C7 H12 O4	160.07243	4.841	6	DDA for preferred ion	983953.809	794011.7277	555341.2308	1538724.549	1378316.267	1213189.249	1801898.23	4674111.348	1097943.627	2343064.605	6162222.405	1647948.951	4227319.032	4195932.154	2789677.97	1742722.547	5284870.927	3415535.501	10153681.98	8930144.022	8500071.167	3722193.196	4899448.192	1408714.163	837834.5827	2750718.665	1182818.998	442773.7124	891763.3927	433389.5707	2397825.059	1788334.25	2588865.213	5545580.721	4935043.802	5066473.717	5167993.169	5280812.462	1300742.202	14763049.71	914451.2958	347012.1716	790084.2047	303851.5284
3,3-Dimethylglutaric acid	C7 H12 O4	160.07251	5.058	10	DDA for preferred ion	334403.1578	366138.8375	371573.0214	201466.4348	194169.2164	318868.4736	436926.7437	440905.2226	544899.4794	371552.0016	403365.4971	629734.2901	621835.3964	276379.2951	461675.6674	3383066.791	3472104.454	4865188.815	2102122.035	804966.2512	2313401.703	926913.9775	457352.1515	513661.5291	365765.7651	306415.6166	362581.171	336717.3351	344393.4479	342219.3609	315211.2643	324424.417	347663.5704	621547.8445	660749.3783	1293267.942	689155.3603	853824.5255	313238.5116	350910.3624	288872.7086	370415.3128	383670.5274	405700.8777
	C7 H4 N3 P	161.01355	1.586	0	DDA for preferred ion	10595.30386	10721.68883	11343.27256	9313407.868	7464942.888	9475064.083	11362.32705	16593.55782	10777.77047	42103.76343	26176.68371	32218.88334	55517.34366	43075.62202	39024.44305	90211.01811	234565.5566	11302.58533	112636.1275	122377.5409	64379.77821	68314.44756	18353.95952	36705.1071	9036.992273	34641.67779	10204.14091	37173.12048	116506.4294	177741.2395	13136.42828	15931.49591	13614.57075	1259983.2	1150830.675	1174569.525	1332771.347	1242923.272	40199.57178	19276.99776	12580.70774	9989.568498	37297.22228	33020.4715
2,4-Quinolinediol	C9 H7 N O2	161.04652	3.866	15	DDA for preferred ion	795364.5273	660985.502	721636.137	157397128.2	20712450.94	108401163.8	614428.1088	542064.2861	587743.3997	691123.323	564337.9195	608656.5082	1021179.905	930311.5703	840077.0072	563228.77	483234.6981	487350.8059	728263.9044	772913.7476	739884.1597	893556.113	836764.7552	815672.9418	631589.6306	553694.6237	626978.3703	1219602.719	1178937.768	229824.4271	469305.3545	437214.053	490482.4047	17406033.48	14705512.42	16634540.43	15943390.64	17175020.87	630368.0173	531008.2982	604583.0188	561526.7135	512492.7782	590909.0932
2,4-Quinolinediol	C9 H7 N O2	161.04652	4.224	9	DDA for preferred ion	466010.8524	86360.95747	161988.0721	91093366.21	75452386.15	126455039.5	336409.5684	98154.93465	338541.0756	379466.4941	399262.8176	324505.3921	597099.8038	148340.0008	510991.4977	329102.1893	315732.6534	317298.8431	441182.3673	426710.4306	390159.619	504338.9747	406724.0876	449726.1165	344628.5564	319553.8905	61800.2414	760853.3744	634426.1015	119784.1765	335957.9282	258926.7031	275153.7485	23057336.15	20659899.28	19965814.21	19366391.23	18966700.61	359793.4514	142651.768	379581.1979	287809.4309	366933.9286	316010.7034
2,4-Quinolinediol	C9 H7 N O2	161.04652	3.633	15	DDA for preferred ion	610379.4126	589720.8445	578957.136	157397128.2	38077348.91	266194747.6	1529390.658	4018945.686	1881467.416	573959.0325	454966.4258	494730.8141	802495.347	737309.1929	752811.3461	544625.337	417078.9081	448496.7177	678708.1099	710701.7096	609572.241	678507.9972	686602.1709	675222.3466	578161.7671	442082.4986	512672.7188	966040.5383	1097800.316	1172200.34	434135.7353	409094.3189	398900.4992	49092359.92	47818507.53	44656427.78	49931070.5	48690024.23	570722.0679	488219.8377	459231.944	434698.8211	397169.9325	429174.7201
		161.04678	1.089	0	DDA for other ion	1200194.184	1111768.41	1397296.131	354943278.4	221283931.5	348630422.4	3123314.948	2967462.628	14949757.75	1017143.737	1106748.463	982823.5611	1647082.8	1563832.362	1422348.29	808552.939	901081.0707	339126.354	1510932.082	1646240.457	648999.0864	1840999.633	653587.0349	1596348.668	389595.5421	886233.7222	744236.4156	3413376.74	4238446.768	8072769.955	721625.425	661479.4076	239551.5589	109029109	104891845.8	105972026.1	113789514.5	110948744	1442249.807	1021379.933	1048584.995	901215.6712	958978.6544	1062560.044
4-Hydroxy-2(1H)-quinolone	C9 H7 N O2	161.04771	3.625	0	DDA for other ion	29049.53601	27003.45646	28016.6607	1884253.358	1851735.563	11555155.85	184353.1002	535893.9284	259220.0288	27739.7884	27699.83237	26734.21907	30804.98305	28630.64824	25054.45806	27480.63625	27599.04575	26514.87222	30295.97637	29652.05862	26038.89144	28670.81512	29500.90773	27551.51297	23787.94983	26305.09611	31368.79728	35966.21533	26959.62896	28461.19013	26860.19907	26560.56784	27276.54285	4069929.946	3925163.362	4033856.911	4038072.391	4060416.511	27079.8338	26108.46286	26609.40282	27274.76712	24876.21838	26158.40556
		161.0578	4.416	0	DDA for preferred ion	93094.39163	157299.7994	36054.02697	178844.4558	160455.883	70429.44295	9058.103302	9857.52448	10127.36088	69998.78462	50378.10401	103578.1989	1476309.982	558096.4642	1369461.92	68061.03583	59057.47306	42298.57976	140221.6128	623189.9066	123904.6824	12074.77025	11828.00469	11569.57706	3007181.954	1276226.536	3972992.995	19009.66941	22358.34599	8873.912461	11722.49139	10999.90356	11802.51246	531752.5737	588642.8869	613782.3957	643777.3099	694589.7318	248029.8612	152813.2119	334870.4049	43064.21918	71320.17103	50386.67578
2-Aminoadipic acid	C6 H11 N O4	161.06764	1.568	6	DDA for preferred ion	1541193.649	3768486.623	898600.5264	260188945.1	187155083.5	223402614.8	471380.0762	3708947.653	1259213.379	22808536.35	28707413.67	20136707.95	20858765.26	26979173.39	20291672.03	6606634.644	12153550.07	6229013.436	39655589.76	60631662.97	42450281.62	12064860.05	43430521.6	5532083.253	5996376.733	12602945.47	4172809.956	248034.1237	649830.9173	341119.967	5554734.012	7823782.321	6876585.635	66359269.31	58386347.78	62034857.33	66392105.07	61398176.78	6141480.465	34941763.96	5211055.39	3147707.06	7436142.15	2541050.182
3-Amino-2,3-dideoxy-scyllo-inosose	C6 H11 N O4	161.06789	0.735	0	No MS2	2328439.098	3238832.798	3201701.689	22299294.4	23484740.56	16928182.99	740650.5655	2685047.171	1721873.237	10853216.3	11922799.16	13852065.69	1286644.483	2182971.635	1918847.519	3488494.846	7942146.296	3700245.888	9114488.9	16803875.09	11913013.17	3952845.637	6112909.918	3850764.885	2172697.633	2765235.069	2020202.629	2639756.625	5917272.342	2731923.72	2027498.748	3586322.389	2249093.498	10826200.61	15470788.12	14798923.77	14089048.82	14535719.16	15318783.01	23021553.85	15419006.14	3217008.515	4124315.451	7602548.432
		162.01539	0.742	0	DDA for other ion	37110387.19	18647496.31	4225387.158	24503245.76	30376409.37	32971914.04	6050773.207	12549765.05	4799015.665	16535338.67	48180766.03	18548566.18	7048089.642	5266688.425	6051463.61	9086655.391	15506507.47	15467174.2	20695704.45	16871313.41	16538681.13	19466307.86	42401601.81	15040221.81	3540404.588	4169028.235	3437530.222	10562147.56	9187393.886	2584519.502	24879757.66	16993434.47	18258065.59	18725923.99	19912231.46	18086465.52	18105644.11	21777055.94	23453205.72	41227960.94	25079979.58	15141655.8	26085579.89	6670543.71
		162.05169	1.366	0	DDA for preferred ion	10671573.81	15993543.94	13935632.24	334497071.3	314694828.9	300323912.6	4244112.364	10509854.8	5633168.346	4764316.804	5266830.929	4650886.024	3775635.611	5813994.7	1985902.66	1630691.903	3643444.431	3645877.609	27775950.33	42194834.41	34782659.31	6497636.7	4805897.457	2230576.771	1003683.27	2226213.749	1285196.236	3203913.672	5050108.407	2896715.109	3032882.017	3048035.247	2042254.121	77264315.75	72775634.39	73356631.26	80460783.92	71499725.84	1895793.179	8111995.384	4066032.778	12185227.59	15949874.34	19711962.57
		162.05169	2.394	0	DDA for preferred ion	2348842.794	3031100.621	2180682.256	3603039.865	1961581.924	15804877.52	1292750.521	1464879.956	1256853.739	1642792.822	1643087.046	1504939.312	2245012.224	95587.87604	1904801.379	1697116.495	1674089.915	1584427.99	2588472.875	122579.3606	2104893.181	312263.3127	192009.058	184865.5832	2278117.33	2377140.978	1860577.836	1808927.182	2243195.883	1963460.583	57936.72973	1294792	1144842.878	597472.0296	688381.2526	671510.4306	668007.0473	897327.1973	2464097.62	3280837.743	2311020.441	1287593.576	1395000.624	1264790.824
		163.04695	0.685	0	No MS2	4253296.25	780451.6772	1681575.073	47345710.33	63309793.48	86678339.94	1972027.889	6232977.543	1405381.484	4514297.322	11369722.15	5314603.164	3069609.685	4174242.867	1363069.32	15860716.03	50302165.81	11777514.04	18338010.85	14755357.44	15454032.84	2992555.296	10037989.33	4127526.229	824944.1006	4126951.797	1319998.518	6789554.051	3908251.778	1631476.211	7901567.009	13699724.51	5553058.306	10755031.71	10903359.71	11378700.55	12369903.17	12638818.65	4615385.106	17173201.18	7376997.652	1228572.168	1708851.282	1935662.33
4-Indolecarbaldehyde	C9 H7 N O	163.06205	4.327	3	DDA for other ion	1056932.641	1221601.273	1271818.966	775883702.9	95747440.97	430540444.6	421550.7425	942315.7964	505637.3775	1162646.236	1305292.37	1180716.927	1233278.12	850573.5871	1500844.218	656826.6945	780444.4284	685372.778	907252.4521	727606.2528	814548.6055	1416788.107	1529168.404	1310774.447	1001801.387	625525.7106	1194178.944	2610970.869	2286446.596	2042646.763	1105804.313	619901.8627	618424.9357	43126026.52	134404387.4	38061098.78	46142003.1	147735465	1793799.787	409179.6328	542675.9111	1057820.15	1056369.969	1222603.251
	C3 H10 N5 O P	163.06214	1.088	0	DDA for preferred ion	824962.2393	929887.4246	1295907.351	127635139.8	87455638.51	117219118.4	806370.1926	954278.7276	5015137.981	1362367.746	1189420.283	317577.1667	1396939.756	1602601.115	1568791.53	767986.7054	810697.2716	767886.6554	1035570.97	1592434.061	1153627.616	1323185.444	1239652.624	1484190.184	903749.443	854400.3675	901529.769	3556874.994	2550517.399	1868725.571	863046.8457	257028.6684	921379.0819	36404295.87	33257393.96	39229050.46	47153119.25	36742398.98	877083.9135	462396.9051	1015512.844	639780.3398	732538.9216	850358.056
	C3 H10 N5 O P	163.06218	4.574	0	No MS2	24801.78667	23429.68733	20238.25586	19568707.95	10260526.57	7734368.012	25909.98251	20660.25991	40724.85139	43666.1352	63661.01525	30097.75255	34215.83346	42081.59932	22967.64028	33313.70155	45398.88091	67764.96913	73429.54257	79573.51666	48842.01711	36723.62387	33822.86795	23961.22161	17187.03666	25909.38443	17215.49061	66765.58496	73904.98999	51353.9569	28664.43498	27120.79454	28467.06212	1672728.53	1563453.851	1757334.841	3513362.743	1851372.907	28197.05882	56382.01369	27321.13769	25065.19367	19230.88422	30099.89116
		163.06221	7.035	0	DDA for preferred ion	18766.75671	20569.9663	20281.72821	186406.9422	172285.7782	120809.0546	20321.9381	34786.89185	21544.84211	372338.6778	191640.8	326877.9248	225128.7008	218747.7912	109749.5147	53501.93489	29482.7955	25433.95761	259471.0018	84684.14505	68111.91263	104889.3744	32419.46478	20610.46155	20221.12533	34543.60898	21014.36006	59212.42837	101976.1944	57713.73008	170789.8273	113170.1221	97127.3952	853048.6839	977077.0495	913818.3657	450494.8152	902718.1991	49192.22573	37756.95462	22971.13284	95367.63703	19698.74881	85890.519
		164.03093	0.776	0	DDA for preferred ion	34853662.87	82344684.29	31537377.02	30888082.91	37880424.32	28699119.06	32354511.16	39998961.51	48435771.85	32514781.7	10565621.08	20603167.92	26718256.3	10272451.74	27327472.24	36708163.4	34229963.91	42478931.93	254322452	282569311.1	241926570.5	24061823.59	24119404.4	17927060.71	19507011.81	12064292.24	37317137.7	26372871.3	17106642.24	6808180.57	20009492.28	13562675	7418885.625	78301170.29	68324290.91	79141396.69	76575324.97	80620022.63	243225436.8	307531424	147768413.3	11616867.95	40925688.75	3876697.702
		165.0415	2.355	0	DDA for preferred ion	495401.3672	564452.6796	515891.1987	31640672.12	19680520.85	13342708.64	429714.3679	459756.5463	436530.3437	417360.3582	557544.7688	484070.5927	465480.7214	567164.9165	520084.5195	468198.9184	517036.3844	31971.97781	492454.236	540718.8412	522327.4584	471063.3077	486955.8151	539090.5293	460538.971	461851.9362	460235.4385	564827.1488	605514.6756	588568.2466	438559.6	435686.4796	470923.4147	2905391.779	2543646.77	2549410.119	2880735.488	2851310.532	485834.7333	577182.8893	534922.8146	464613.8376	425170.232	449151.9147
	C7 H8 N3 P	165.04477	0.697	0	No MS2	15258587.1	34783833.83	11854233.07	116744354.8	173790209.4	159247767	7063310.978	43673040.25	9373732.904	24764704.49	31342658.55	17034956.6	11775030.28	22936230.13	7819176.565	15556739.4	37730848.34	17450068.72	43074037.55	90110205.31	34284674.79	56338631.24	91431712.66	35240198.56	9788285.905	28732815.33	8217263.921	12182072.71	13657279.82	10254998.75	16901641.31	38961092.45	14293371.55	61121801.12	62519762.04	59823604.6	68314790.29	68303852.44	57689192.97	121427869.6	43016114.53	37139014.35	42975208.03	45638793.56
L-Phenylalanine	C9 H11 N O2	165.07784	2.142	5	DDA for preferred ion	5054120.879	13967467.36	3201054.648	265102322.9	139319598.7	294161332.3	822843.7002	9580690.279	1640970.265	6309672.107	12306824.63	6680613.899	10676399.67	37535598.56	6738021.306	14474033.33	19160738.85	11316930.39	65103514.7	137478498.2	47351643.5	10450593.48	11203561.69	1347004.477	5274760.884	13911954.8	3387958.185	105476630.2	141207634.1	116626310.5	6110071.955	13954504.92	4117420.853	71654842.75	61913246.82	61144876.86	77187957.68	62157525.2	16511535.29	55251051.25	11878305.91	8654128.446	13839092.81	6178407.54
	C3 H12 N5 O P	165.07785	5.081	0	No MS2	53658.88055	124986.5975	40003.45601	10085015.97	4177830.218	7694899.414	46306.74473	76295.19543	59178.36522	114270.1572	124391.5088	46675.44297	168535.9219	211758.1586	81819.18605	38000.26416	311122.0693	85306.38699	368980.3825	767840.3705	152396.5985	81966.93898	170818.3074	54408.61904	56277.36795	111897.4396	44493.65782	739826.0116	791623.9207	540981.4571	470442.0081	373012.5552	339165.2941	1580196.643	1437248.046	1310833.688	1407670.44	1693672.77	84880.90213	98606.77687	76676.10355	68804.06769	23875.91051	68294.13292
L-Phenylalanine	C9 H11 N O2	165.07789	2.545	5	DDA for preferred ion	492575.0823	1320377.568	442478.2789	38710496.61	20007320.04	12693827.46	144647.9679	2351548.105	302081.8944	3501399.063	9878249.101	4229549.654	1188682.794	8463957.147	983814.9329	2118767.273	5954921.42	2307417.658	25391845.71	55241144.91	22620869.14	448221.2511	2369658.315	116904.5355	369132.7751	3050021.375	581125.9348	22773775.4	7404134.551	4212498.707	834305.4053	2463406.002	493548.2165	10037344.62	12557746.77	9685143.858	13494049.93	9459636.649	7591642.626	19853326.5	6232670.352	1446591.344	1892667.227	611068.621
3-(2,6-Dioxocyclohexyl)propanenitrile	C9 H11 N O2	165.07789	7.526	8	DDA for preferred ion	158526.036	251879.9814	130735.6387	2323491.845	1578485.865	2723211.876	53299.87453	118064.9868	39706.23868	890656.5071	269840.7858	389065.906	474421.4356	416012.7478	350440.5063	51976.85204	63492.10572	169390.0766	289146.7067	1007094.569	386813.0717	143689.8916	197967.2521	116023.8266	136148.1311	177458.4496	121520.0919	1024665.26	1092777.865	776377.2152	528422.6461	281094.7284	300399.3972	934002.0285	786312.8081	791250.8511	751754.7886	815711.4967	97224.87742	351059.1398	37056.88455	111902.1266	157255.6806	95483.13499
		166.02551	1.507	0	DDA for preferred ion	101001.9315	98495.06393	113412.4248	100264509.6	54336126.45	143973229.2	153092.5585	175779.331	143998.5142	91818.35188	5871870.954	117516.6513	170729.2568	512451.2133	179806.0669	93992.12865	1539511.518	169329.6448	1141334.097	3144172.07	799020.4448	134732.6127	609124.2946	138200.5823	113834.5015	310008.5482	121851.7445	134374.2791	135098.7583	124026.132	339698.743	239649.106	182449.5497	38088913.68	35040930.28	34628315.22	38322931.64	37146894.52	98778.5379	2752485.211	127474.0966	120152.4035	113027.8904	176382.5309
		166.02554	1.653	0	DDA for preferred ion	169964.9852	150107.6437	179531.8683	119263099.9	61537751.85	137515.3192	143067.5083	155534.3756	124735.974	173310.34	191488.613	136440.9558	167968.2988	195451.2105	126152.7675	139640.7718	117503.0777	171397.8819	170773.0038	174030.5218	137981.4948	171779.0207	172783.404	137773.2749	168570.3207	140288.4646	119514.9531	176062.8426	162260.8356	149465.5053	187525.3098	133327.1124	151112.475	307256.6236	319874.6387	297751.6952	377985.5208	313305.5277	137903.3266	166069.1564	143968.7218	141390.0191	119230.1545	131193.0684
Terephthalic acid	C8 H6 O4	166.02555	4.78	10	DDA for preferred ion	46451514.66	25145443.2	30158898.27	26156648.49	12613158	17275500.43	41222998.51	17283085.47	26423895.12	15125249.81	15193004.52	10092661.03	34322141.06	27057285.66	36680203.71	21439950.06	20423680.05	24757919.49	21990416.58	19889502.45	11910227.34	36191335.34	23132633.44	16973947.23	15144214.22	38943421.23	29373337.38	16830016.86	27282750.52	15843837.09	34813351.14	22005356.72	17673802.41	57946767.27	44990724.2	34379129.88	4672909.638	65641994.45	15247474.69	19157719.41	14327973.06	22682782.91	18840417.21	22342985.31
Terephthalic acid	C8 H6 O4	166.02556	4.973	10	DDA for preferred ion	46451514.66	35969633.33	52771282.37	39156098.22	29491485.77	25131461.39	41222998.51	52116625.73	38514932.71	31820037.12	33037289.91	34703098.65	34322141.06	30814467	36680203.71	36391014.38	35842320.17	39609397.01	28741502.7	31906471.9	41122160.38	38149273.08	31959464.72	53049252.03	38686389.86	38943421.23	33980282.24	39336767.89	44707156.38	53115040.25	34813351.14	67839702.07	52395593.15	45146687.93	44990724.2	29099035.42	50734394.31	69661504.52	45836933.47	27563188.34	39096387.31	34958103.26	39636209.82	38088864.47
7-Methylxanthine	C6 H6 N4 O2	166.04658	0.698	4	DDA for preferred ion	95273932.15	95954662.63	98575081.29	347710372.9	271166700	202540288.4	55261320.47	85423378.25	71452507.93	88533299.91	65398321.78	253653756.6	58661417.48	61830812.82	28098712.92	48883955.91	66319178.16	56968173.31	139979991.6	190933282.5	105503730.3	126253751.2	140624166	108757731.3	34575282.97	111504517.5	91055692.8	34481595.13	54039424.55	36803638.37	58197911.54	66395007.08	60317844.32	131479071.6	120532032	148181031.5	120703653.9	130178970.5	149379533.1	180890488.8	109594054.4	141318215.3	122579106.9	166552773.8
6-Chloro-5-methyl-1H-1,2,3-benzotriazole	C7 H6 Cl N3	167.02407	0.775	10	DDA for preferred ion	20812370.13	2802737.142	4366281.34	53157029.72	169090555.6	143352696.1	7566619.673	7316240.228	6684564.359	30176224.74	14772532.5	28344378.37	29579611.74	11713676.25	19730657.31	1653768.867	1600084.774	3540662.814	44382808.69	20306105.64	7866325.267	77633549.89	13334490.07	95991169.57	15174910.34	9290022.746	18131978.03	4178191.596	4218197.026	3434043.104	4159565.661	1246397.726	1661131.238	25361564.58	37362443.68	27627880.3	25979850.94	28586223.72	3370871.802	1331505.579	4468487.123	4641922.612	7162596.49	5096603.941
		167.05709	6.79	0	DDA for preferred ion	53418.43952	23576.51458	58125.02078	9136317.762	7132376.914	8872604.274	48216.17431	78515.2501	72126.01699	30276.75103	82682.30101	43284.19062	61017.44344	49235.99276	34140.18088	32454.43859	37314.25116	35855.03051	63427.63684	73810.04385	51263.05105	75341.32436	44903.27518	32553.2456	58361.71715	32155.59272	51199.42955	26909.88906	76098.46635	61739.27046	35820.75786	27546.57754	72478.47698	838015.7182	777751.1273	619112.9144	729019.2545	756672.8495	57790.55578	27308.73217	92996.61112	63565.4886	52828.50721	67316.30969
		167.05714	6.472	0	DDA for preferred ion	97634.68736	74620.40285	78672.75034	8605221.194	3938501.323	4076342.756	35359.79299	96809.53391	66148.83808	41013.91853	53001.94736	70320.21163	60982.48307	50159.1939	31215.61621	64699.59585	85332.42228	44435.43654	62899.21327	88533.26709	86134.12027	96409.56276	48080.21067	117534.8359	22756.65502	40639.8652	85933.83977	75469.78899	132684.8578	70337.42155	53825.71985	43285.92111	43515.01436	611723.9996	457071.7569	452937.0201	535946.0548	451373.642	100681.5519	88919.26905	97836.24473	86863.67536	69058.50206	84434.61935
3-Hydroxymandelic acid	C8 H8 O4	168.0411	1.515	12	DDA for preferred ion	30796.43179	71417.93491	46814.62342	67821703.43	30977236.15	48156104.66	199794.8095	754956.6798	129989.4603	188001.4161	2165998.659	123853.6701	232878.4286	420091.3392	127645.5488	135620.061	1652369.734	106074.9597	715346.0759	2076208.208	603400.8486	105962.1446	160646.7719	39479.18662	63710.57824	122307.6184	44766.19263	70714.40132	59962.02017	75058.89158	348006.2384	222868.931	145404.6365	8544163.58	8106661.04	7874363.872	8192104.056	8388667.615	48849.88814	875793.1343	64175.84322	22049.2735	69919.60535	28319.26256
3,4-Dihydroxyphenylacetic acid	C8 H8 O4	168.04116	2.36	15	DDA for preferred ion	1463191.581	17893225.75	37635549.23	70871.87002	73054.45167	79158.49343	89112.98244	100517.0452	83238.33548	88532.19139	109440.1035	86140.95897	116286.6434	110004.8673	78843.60455	103611.3375	107293.1516	94590.8509	147066.4864	117054.6349	103110.8164	502996.3417	61541.78803	438591.8799	64486.81062	80765.96929	80176.68385	4354427.87	5343300.204	1379490.501	84067.35604	79183.63724	80804.13234	136945.2564	89188.18047	127586.8144	150387.1346	127989.0536	103793.4733	95970.59279	109905.886	98294.70308	29717.31456	52820.69027
N-Dimethylethanolamine phosphate	C4 H12 N O4 P	169.0496	0.676	0	DDA for preferred ion	325781963.7	298056614.7	295945779.4	30417030.62	28686449.78	64466672.39	159995729.7	243716999.3	200511375.5	376611484	307004061.8	366860479.4	517871635.1	514896356.7	444349040.2	223750258	169465867.2	202828674.5	175153319	79732665.42	246915952.6	373198736.4	224167943.4	269702299.7	651714483.1	549462148.9	580186795.9	250317931.6	334106665.6	273211526.8	287585623.7	290002622	262751755	238236361.9	275842111.3	249588589.5	285032493.6	293096158.4	207912073.4	300640498	193095850.6	321285946.5	456475378.6	392676477.3
		169.07283	2.965	0	DDA for preferred ion	66980.36823	141821.2046	68518.68584	68811.35937	152386.2412	86014.6551	183730.9409	1738691.341	554100.8658	21092993.19	48042697.91	18316805.08	10579918.34	29464045.27	9377606.67	3402417.94	22644428.46	6846192.762	64034892.12	68576608.11	57048843.58	2366959.55	29012264.41	329236.3635	680754.0804	6417029.7	393288.6548	92924.51419	268455.3016	64854.74691	10669196.38	21327298.76	8756793.959	22272099.49	20756345.39	20377914.54	22419893.17	22377851.37	3188729.224	48942960.73	914776.1769	166823.6974	3197851.401	213625.2116
3-Methylhistidine	C7 H11 N3 O2	169.08397	0.628	9	DDA for preferred ion	741908.1524	406979.0799	430460.7554	68706783.01	129185427.3	84088705.07	482556.7663	643383.5258	561820.4881	372635.4908	366273.6148	397288.7	449125.2356	380195.5118	827125.0308	759821.4385	915629.156	726371.1823	378950.7421	655569.0991	386527.9094	947822.9623	1028590.082	925009.7821	791510.4764	467208.5689	629404.8239	40514227.26	51704772.99	35173661.59	627528.5765	731244.1351	810278.2764	17827678.06	18054388.57	14954823.38	20517359.37	18297712.37	372687.0323	368667.883	651608.803	1012499.931	1110442.327	829123.0184
	C2 H2 O9	169.96959	0.846	0	DDA for preferred ion	393473.6163	471509.3761	475068.5352	128994573	87599562.64	350857159.1	57161.43154	106497.1776	74685.36678	166736.8094	133261.5694	147645.7737	160096.1382	184033.9097	137882.3899	115347.4005	174217.1941	136128.3564	528324.417	434264.8186	265515.0764	265771.4103	185870.675	202560.0197	177454.9312	354066.158	416757.9567	358795.0078	411843.8884	248689.0915	84627.70443	83434.77177	207521.8577	28541853.06	29242452.04	15627306.24	26613915.03	26691544.48	285113.6274	250902.795	400024.0777	319876.2263	298792.1207	447855.9528
	C2 H2 O9	169.9696	1.017	0	DDA for preferred ion	20640.40929	24856.73456	28213.16855	50002070.23	56383173.59	193386460.9	71716.48632	28012.14719	12438.88466	18133.5094	20851.37984	17611.80426	49107.77614	25474.22338	44863.48045	69439.02403	283056.525	157710.8469	42800.72194	272577.9469	53562.04552	63720.18448	136287.6202	66379.69124	187234.3706	305720.0171	174637.0195	18056.93245	37905.57182	19890.36465	15579.29678	86156.79696	20110.37135	23724966.5	19529418.51	19583090.58	17344570.42	15101843.96	35134.14379	163553.7135	239654.5693	42146.51685	45869.14167	163718.741
	C5 H3 N2 O3 P	169.98737	0.717	0	DDA for preferred ion	10595378.4	7175250.155	10031358.31	64988763.78	102608987.8	80169623.58	1653160.846	5085332.382	2191516.628	53197885.9	51560894.43	67065987.64	15303003.64	13370756.12	9855953.636	3737654.793	7897783.413	8227517.35	25976558.89	28955738.69	44163351.04	14045617.49	26016515.68	25716042.84	11649624.8	11543608.89	14587206.3	2270146.244	3872221.741	3632771.193	1656648.927	1062586.814	1789311.802	48672731.47	85395321.72	85598162.22	85613241.95	84378092.2	41650453.7	76943145.1	64586632.91	14191068.42	9415048.504	24808029.26
Glycerone phosphate	C3 H7 O6 P	169.99717	0.7	0	DDA for preferred ion	23175010.87	11935583.39	45545528.35	4323172.157	4297917.791	8131983.194	4355957.022	4154593.597	7594909.548	6992846.626	12393483.79	11090875.24	101371897.1	63017677.71	91281706.72	15582415.54	20070217.92	18941047.24	8146268.066	62638554.08	8955068.499	19946796.69	11657758.7	13273389.85	39030919.67	8272419.449	35600170.45	48741001.41	32740829.47	52010818.18	29803685.13	19123387.46	38844705.74	15100906.14	14295660.17	18533872.27	16122503.35	21812899.59	33829159.21	18373761.31	11551388.3	15862456.98	38908557.39	7296965.342
		170.09327	6.598	0	DDA for preferred ion	221065.9754	197696.7452	95515.02265	90709.38888	77429.32793	76476.92524	636068.3585	1200020.663	765690.9518	12458282.62	9223844.994	6967011.081	10629007.37	5357498.999	8775430.119	2044349.843	2787482.461	3429642.014	10241647.91	6495232.873	8032102.956	1397207.474	3559555.165	401864.8377	641042.5496	2476753.96	502933.0145	516428.1929	780927.7596	264743.0035	10516877.26	4834356.13	6459126.239	7250456.65	6369085.469	7407971.9	6825064.744	6515336.55	332852.9306	3607735.87	160922.3447	134790.2222	1098975.245	156569.6933
		172.003	0.732	0	No MS2	2419412.044	2879941.318	3770556.434	13725846.57	21216293.4	19230471.99	909208.7583	3090727.884	1163848.614	845907.968	1101146.819	1485774.091	648875.9835	1564724.506	558739.7736	577166.8699	1083490.493	509825.7147	10742416.69	23700135.58	11346281.03	2713068.361	5321775.519	3871126.069	775017.5981	1277153.834	759627.8203	1245948.768	1874682.454	1617154.806	1593324.041	781944.0408	557708.4201	4336429.466	3525453.68	3530896.468	4011611.227	4111484.524	789656.3493	1389919.965	789306.7767	1766552.962	1311815.54	1971756.225
	C5 H4 N2 O5	172.01252	0.714	0	No MS2	16839298.61	39148329.24	18179810.59	82436255.97	29045870.95	172664481.1	14231052.01	37498860.52	23013853.04	66676575.48	20317968.71	41128914.74	82959041.07	36434455.14	170545774.4	19973689.03	29086566.34	32091669.96	116633024.3	97199128.23	126003179.7	52368095.2	113554604.5	72461595.08	69823797.29	33921623.52	52068901.87	17800057.56	6526961.898	20462405.83	25531305.8	25334131.93	19599238.43	52572325.93	56459587.41	53833082.29	55518415.49	51912671.26	89506683.86	70128188.58	55311561.26	47300599.7	60164127.89	29021564.08
	C9 H5 N2 P	172.01837	4.219	0	DDA for preferred ion	8429992.788	5647397.863	4972374.23	288043.3287	300709.8401	1403735.794	4202778.054	5335834.707	6186374.848	5438783.087	5145399.646	5555378.156	6587050.403	6178556.336	5724889.133	2767567.816	4631245.641	5303221.532	4826489.911	5229446.095	5034226.892	7865656.276	3747828.186	4629889.199	7016547.919	6054481.395	5184647.743	10503823.02	7930677.966	5877644.338	5458722.509	3773225.447	5674285.303	15591373.29	14378596.74	14097278.09	15470997.25	14869167.04	8430836.757	4014984.464	6340494.981	6830517.574	6068569.669	170537893.1
	C2 H8 N2 O7	172.03353	1.315	0	DDA for preferred ion	823163.8759	737519.9517	879226.136	542651.9219	569031.9115	619938.3189	1242070.751	1472435.647	1051303.097	1512615.715	713147.9517	1164126.724	686186.6023	513045.6657	718323.4273	752235.5731	564206.2745	901964.0604	565858.9311	147409.4253	671827.3926	1123707.843	871019.2944	1089397.445	1075268.639	575118.6811	1046013.29	449181.0845	375620.5512	311135.5677	647234.8774	1109301.498	812365.5039	526345.0927	672079.7318	640594.1312	565551.4514	548471.4557	791838.7992	110522.766	689213.98	1137053.274	1112137.884	2753896.834
		172.03609	0.834	0	No MS2	207790.9658	249001.1645	250880.7343	504269.8288	371883.8422	459507.0592	62495.11825	100394.0081	86495.21823	88052.67047	498098.9589	77970.81339	84545.77337	97187.16138	109579.4603	62678.76964	92003.01501	93607.03631	133090.2437	229332.5457	140216.8579	3959332.126	105070.0782	1976929.245	93712.8438	77595.94879	89237.65048	113140.95	258286.4188	131331.1602	155727.8378	70964.42544	70053.47256	312391.9107	231800.7784	359196.4747	326865.4621	295361.1847	116003.0047	132500.2032	120167.2375	168924.6426	157790.2578	803035.2093
	C8 H13 O2 P	172.066	3.191	0	DDA for preferred ion	18302.50793	19181.39644	18126.90663	12468977.18	9534876.324	8490535.35	18260.6346	18695.40272	18612.7545	81561.49508	23020.91721	22244.86199	27487.80602	25545.68131	19483.68083	18839.80717	18515.55244	17732.36469	54283.27599	22122.97691	18837.79249	20545.54764	23226.59987	17388.17264	14394.53263	16876.63345	35072.02406	110557.3718	162397.0643	65649.66168	17711.70883	19421.90604	18175.35385	2800690.568	2455514.472	2488614.572	2712599.636	2715480.825	123221.0586	81449.39459	46349.21861	122371.8999	134318.1701	183146.9914
		172.07253	5.639	0	DDA for preferred ion	9349511.016	7994567.912	9900898.186	7268487.55	8007935.554	7145085.261	8611589.298	9051520.293	10976805.87	8669527.03	9016498.51	7787005.101	10011851.36	9314698.006	13219543.3	8289206.362	11140392.41	11651308.65	5991486.058	11239146.22	8152846.135	9529214.117	8487425.64	9926345.505	8127494.279	8781367.776	7387517.568	10067507.42	10604121.87	9856592.821	10422408.98	8023461.934	10403669.29	22042910.88	16348943.64	19940651	17232803.34	19116217.77	10477607.93	7333828.59	8603746.283	9642420.125	9852409.606	6686349.011
		172.10892	6.393	0	DDA for preferred ion	151251.5415	134804.049	129778.1863	142783.6918	123999.2526	121622.3126	59387.50969	136193.1633	178419.1477	625803.714	490840.3516	488713.2228	805163.2448	496244.1771	517036.2502	13141110.88	37085813.79	9055319.71	9555934.078	999540.162	5236787.44	454872.2914	633069.2208	171507.6673	100250.0999	452954.2391	144780.1156	80597.21991	96445.14239	29827.79787	69390.67763	55929.72433	172428.725	2792560.607	1872712.062	2085270.332	2219338.352	2167803.835	105928.9818	229135.9862	91299.07956	155181.4443	105468.3928	77213.73428
		172.10898	6.941	0	DDA for preferred ion	86588.20243	76981.27773	101825.458	98233.756	138051.8184	59523.52357	136385.7505	497173.9245	107702.4683	692579.2659	541710.9481	878374.0399	888728.7318	731196.4885	652319.8063	844867.5752	1306673.83	740782.5869	5188537.067	1831113.638	1053321.361	233432.7641	382212.7704	94096.0782	89954.01123	279697.4011	86826.74398	81371.62801	89054.09796	71831.84885	114283.8775	160682.6218	86250.27185	760882.0022	753381.9569	788116.4541	811690.8647	1336924.144	97182.27962	146822.8045	87734.58426	76926.98794	148769.6306	59290.26702
		173.0677	1.224	0	DDA for preferred ion	8296955.931	26184057.92	9151283.776	2794613.507	14950424.22	4231835.814	526886.5914	6981029.955	2120817.541	27754895.96	56925785.92	25624862.91	29718430.93	84692455.56	21561931.6	6217065.251	16146876.63	6051651.145	190477570.5	446534436.5	141652009.4	28667898.61	38739727.15	15212873.03	4734684.011	23927495	3225867.675	9386914.028	53416544.48	32582726.9	9950208.212	23325735.14	10238456.31	38219052.5	44874802.56	34657775.28	48316091.3	9223829.21	6203787.607	137174412.6	1614778.765	15555600.42	31452962.24	9765364.842
2-(Acetylamino)hexanoic acid	C8 H15 N O3	173.10419	5.184	4	DDA for preferred ion	235288.477	358556.8631	184192.9072	20297708.48	29125481.1	40119998.71	98356.57835	278012.5171	162772.8577	493814.8268	654253.7732	943645.3736	554251.0871	392517.748	214131.4072	356539.4055	2864118.292	3287207.165	1875405.366	11323332.92	4325621.448	501956.9456	504436.9565	154492.3625	165325.4594	292818.9792	120904.5606	159980.651	218160.0152	246773.5483	946003.5936	1657675.664	501814.8651	6298209.786	5703116.786	11098340.79	5813009.098	5920181.357	666382.4077	1294149.165	185341.1718	606716.0922	572035.1358	609141.7139
	C8 H3 N2 O P	173.99767	3.365	0	No MS2	12607.83157	11750.45584	12245.95755	4473818.101	6052186.69	9862834.081	13405.49754	11792.55261	12532.02137	11363.07017	12571.1263	12083.93002	13697.88458	12363.35152	11103.64891	12281.3001	11614.61831	11880.2556	12496.54158	12772.98717	10734.8297	12347.37469	11961.14233	12325.69847	10217.62504	11298.62554	10499.06869	12645.36088	11907.71186	12889.07173	11416.86594	11444.78892	11908.72835	872525.4497	856292.1122	803307.088	1016583.458	993296.882	12303.21972	11505.26413	11185.26279	11555.08425	10587.4935	11020.22767
		174.01533	0.846	0	DDA for preferred ion	1886960.388	5552654.688	5079686.749	20371806.63	17060543.47	10966051.94	442354.8971	751471.3512	593239.8001	4572875	1823237.068	6639716.896	1321538.136	1187228.077	1603340.565	380939.9878	1481970.704	3355621.205	1106203.297	922268.9667	661853.2727	19026562.1	687266.9411	31706168.98	1543338.534	958816.035	2399761.746	2663529.996	7379051.247	4444366.213	3937460.774	609863.1678	4929466.599	6575446.909	6015374.865	8054830.75	7572917.105	6880295.036	20989552.35	2972485.94	19661576.08	10319800.46	5519006.547	7877765.598
1,2,3-cyclopropanetricarboxylic acid	C6 H6 O6	174.01535	1.145	5	DDA for preferred ion	5265259.598	6971815.695	2840617.724	87214881.13	28827515.26	76304016.08	115883.1834	386108.7562	820410.9102	6430931.022	2813069.454	13386256.34	2600825.467	2096493.091	2641112.569	1791220.783	4873112.059	6082598.53	1995278.748	1856763.258	1193611.465	45172198.62	1776655.655	53716737.41	4128080.767	1401448.173	4975928.626	11908827.45	22277747.84	19679287.78	5903542.807	12244607.81	9200596.713	32682056.19	26622185.04	31151516.12	18249852.28	37001849.13	43365712.87	7464857.835	38575547.68	37894814.85	23310169.71	17554098.09
		174.05178	1.424	0	DDA for preferred ion	387951.5592	275898.6237	142476.8657	197739.6485	222788.0524	109525.8767	3185564.92	7184591.911	2337474.738	2569184.137	7971776.783	2521873.247	9208715.928	14635906.95	5848546.961	2215339.422	14525454.05	3525638.477	10694910.1	3718164.105	9722632.625	2487518.83	6191268.611	702195.2396	1501409.028	10535217.57	1615509.678	214882.8466	483972.8362	143040.4874	4260438.14	3623265.259	4519400.855	8749936.502	8174180.51	7406752.968	7547887.982	8414668.615	416799.2372	9619186.074	280768.6481	280422.4742	1841475.08	106937.4823
	C8 H15 P S	174.06296	0.771	0	DDA for preferred ion	419011.6878	1009036.844	325204.594	8786909.654	10217571.69	5407107.704	306920.5011	523177.9001	440303.3837	653532.2638	1383478.366	900211.5921	347531.45	387568.2591	235774.4531	2882918.493	4851244.712	1649705.657	2216361.988	2519432.079	3279926.972	8884682.328	8564605.615	1289018.601	245090.0955	237868.8357	269016.6383	368189.8779	398581.7912	192255.1733	132661.572	445218.9419	279646.9126	2931442.545	4605983.578	3238668.387	4798403.14	4433166.474	18900106.55	13180596.37	9466862.603	1544973.289	1444721.728	1160503.654
Suberic acid	C8 H14 O4	174.08818	5.407	1	DDA for preferred ion	2413804.101	1869510.084	2126441.881	11713886.71	19390722.67	12322137.5	1859690.763	3325650.072	1951969.956	3120200.868	5688028.939	2838502.669	6511992.802	8490772.023	4125792.153	4450034.66	8600414.664	8608841.136	10779994.91	12276445.14	10843330.57	6203024.77	8227648.717	3391241.89	2427802.168	4958526.513	4058971.788	1701174.299	2370835.983	1674955.568	3643454.695	3050580.764	2884325.691	10581369.26	9130373.949	9949814.676	8876353.64	9848146.84	3671229.089	6628719.965	3616124.015	1663566.551	1932449.813	2069437.789
	C8 H6 N3 P	175.02929	1.406	0	DDA for preferred ion	409970.099	937615.6075	654672.4201	13190428	14212780.28	9670669.262	41837.91493	108451.0751	95919.91368	986142.6468	471281.321	769053.4072	617474.1723	557432.3344	900955.1843	230166.6948	461820.7878	630728.6037	1880447.541	1914890.98	1881494.724	18176115.55	4126266.97	12947514.1	550524.8196	190489.5406	567552.638	1018756.422	1569256.772	897900.7569	39230.66483	15195.86559	59283.54342	7292978.179	6478338.702	6565516.319	7986874.502	7377544.943	1214125.145	627239.8031	1010291.278	1545002.423	5783386.015	1445332.107
2-hydroxyiminoindane-1,3-dione	C9 H5 N O3	175.02932	2.579	3	DDA for preferred ion	46984.74286	18650.50898	18329.05642	8692249.975	8767691.766	20322337.09	22455.71998	219025.9547	171353.6765	410954.6539	154286.6545	272711.2062	1456285.684	1365120.671	1444783.555	29507.05182	110079.3678	34552.43884	132094.9263	47710.92576	94205.64983	2220564.89	445606.4377	213026.9788	195034.2173	369954.0609	158332.3353	18948.79748	17188.93521	18659.37561	19004.83508	21896.56104	17851.58719	3271115.514	2811909.003	2832377.357	3303882.851	3045591.161	22423.07757	27977.8964	19775.74504	102543.2103	113628.113	57046.35879
		175.04696	0.815	0	DDA for preferred ion	1261103102	1113464128	1411024668	6648939.95	113043666	43489045.2	24428674.21	84065791.91	48008309.64	1590268.543	1674979.857	1304924.634	1336352.653	1923484.906	1341544.668	340065.946	8828584.283	6705957.096	1612931.296	4235447.317	1801960.224	2436389.452	320911.8912	428994.8854	3784795.564	5012475.876	1939965.465	4119318.728	3643678.93	4940293.439	458619.1632	202800.0719	467202.5937	189221363.3	169572240.3	202571450.3	183527469.4	183699406.1	2565452.161	8066832.544	14366778.67	406713.6344	511154.2269	2171191.837
Indole-3-acetic acid	C10 H9 N O2	175.06223	2.188	15	DDA for preferred ion	94931.28653	118440.513	136105.581	280186858.6	77936299.55	78588908.48	135513.4761	176423.7026	115574.3701	99299.85742	99732.50543	173190.5671	118390.83	433053.4794	68435.17063	118386.1919	127039.1579	128356.2546	1440425.881	1083933.714	812499.5067	113956.4078	87737.47421	164660.0578	95954.12299	173300.0344	116012.0937	227151.6433	201391.3516	162799.2191	123322.6294	106550.7841	48118.64565	27297572.15	23968985.19	23246799.41	26765873.8	25552919.42	107811.6704	219965.1747	144592.9059	40711.54094	121589.6029	102516.6311
		175.08338	1.406	0	No MS2	117376.5202	202230.7284	71771.78681	26945873.57	38329611.28	18539017.41	11316.2957	13987.74289	17698.26168	139447.0197	233450.1733	108911.9401	54091.00254	370575.5737	54996.20864	14452.14177	33906.81619	21128.55577	748633.8454	2936654.49	718995.6769	228291.8108	23859.11181	27394.15653	101376.38	57849.73397	9094.16564	25931.37991	19743.52967	26370.7741	98008.44295	30045.54259	35475.98391	4348010.491	4042701.275	4330838.367	4709979.83	4148310.233	261142.7268	431535.0121	22000.29264	130292.5965	31011.18657	39175.7237
		175.08342	3.37	0	DDA for preferred ion	53267.83443	30022.55649	59222.08492	24589425.45	19868874.89	24486805.25	24195.00913	86659.76887	22753.55949	34059.89693	81321.69021	18706.03625	87472.20493	218780.9205	77652.29722	24584.13435	62904.70487	52825.57391	122698.8507	247631.807	206725.3528	239886.164	190016.167	182398.5291	42116.4603	141808.317	64701.42441	47770.98306	167142.3247	61649.02219	27618.38932	18176.10394	24849.40422	3018601.452	2885449.606	2845017.062	3294557.402	3186609.035	107890.236	218325.3498	127046.3868	474006.6099	476289.5119	611133.8795
		175.09453	0.685	0	DDA for preferred ion	501470.4881	1774492.293	484485.7034	40230179.92	89915740.85	53070569.29	241033.029	509856.416	319639.3271	2132288.831	4160501.905	1393101.088	463851.4463	535861.8329	441398.147	12076731.27	15081855.48	16636013.5	694774.3243	2304999.884	1313265.926	545619.2407	537936.6624	508083.3797	403943.2563	448303.158	632917.4574	87240119.01	94143750.03	91922054.27	313478.2908	354344.8705	352528.5072	26819270.91	23348716.01	20827242.72	23929081.3	26230067.19	1428367.217	8148842.782	753453.0328	872552.3951	554715.077	1338360.808
	C3 H N2 O5 P	175.96231	0.571	0	DDA for preferred ion	24394733.52	28456371.2	22622300.58	51781088.54	43757298.79	55826943.41	25790938.31	24977505.7	35732078.96	34634639.03	35413005.73	20119974.28	24630660.04	21506479.63	17983706.43	20799944.34	22147393.27	24578469.38	15914102.23	15735121.34	13255473.8	20490993.87	16241796.52	15117402.64	11915668.33	18190168.81	17334877.37	28555345.95	26613105.51	26692327.47	25034287.81	23013659.09	50051335.68	37783561.68	36891774.48	37130049.61	38376670.94	35359584.8	28966606.62	15995606.44	19515946.76	27070559.43	19205346	24162712.5
		176.03093	0.929	0	DDA for preferred ion	132260.2381	144467.4867	190783.7559	4069368.69	2949508.941	677281.3885	102590.0764	251841.6372	198300.9572	490743.3038	793322.1682	206062.8309	464069.088	428252.1988	574437.1737	303453.5252	570257.037	337541.8113	668057.251	371474.327	338110.1966	350939.6967	251379.1179	745643.9869	169289.7248	372407.1919	280284.6257	321419.8859	329555.0131	407092.0685	814263.684	815880.8509	585837.5583	875034.9517	865387.6733	733365.3469	558647.7679	542216.5976	228807.1054	192770.6886	143233.1885	283777.6801	193380.9556	37144988.51
		176.03113	0.783	0	DDA for preferred ion	494206.4958	551362.5943	893512.3989	19024344.76	39370295.76	76416139.14	830713.9518	1427001.358	891344.3836	2594184.196	6846674.84	1864377.374	2648718.509	2821880.179	1895941.37	2282053.917	4019460.893	3624123.392	6394517.112	2045201.916	4004703.775	2804063.449	1625659.858	3834181.237	573453.6598	1561176.445	515543.515	811106.5229	927692.6996	537306.6155	3123074.986	2413295.711	2528743.077	8471060.184	9131588.333	11911678.79	11010502.78	10629484.74	1365240.717	2253012.897	1445149.457	904394.4422	742231.2645	70404397.42
L-Ascorbate	C6 H8 O6	176.03136	1.034	0	No MS2	48268.88632	158305.5826	625139.5311	5755662.648	5323152.011	11775841.5	113417.1226	568131.1658	174819.0541	137594.9883	235621.4894	117105.2805	196722.1219	687940.677	61342.18553	403663.3075	2427296.218	561203.4604	480811.3404	118865.2293	174809.231	3009039.396	549614.5259	2190500.895	233669.5934	387377.8528	233122.5268	73915.23459	357216.2362	625990.0465	763813.7535	641014.4557	625087.0163	4257733.821	5056448.894	2704688.939	4746834.163	5444462.108	175641.7571	172526.3697	305700.5581	365816.9485	212772.8169	37254480.52
	C5 H5 Cl N O2 P	176.97487	0.574	0	No MS2	12152893.9	17288370.61	16367085.8	21183786.9	19274973.42	18414864.21	4736871.602	12481264.27	7618399.595	9459071.804	11182982.68	11568825.18	16161070.26	21252676.9	15581399.69	8208905.891	13969723.53	13523492.88	17861583.54	20638226.02	18791764.35	12882028.42	12239110.87	10907713.23	14254475.7	16486870.03	12946650.93	9240318.482	11086176.94	9517475.603	13012887.92	14806566.58	12777139.57	20372952.51	19632298.51	23212228.43	19234603.46	17920368.85	16626418.94	16702628.76	15514424.56	12717910.43	15888585.43	15256219.98
	C4 H3 N9	177.05073	0.849	0	No MS2	13259943.82	13646072.42	16296077.12	518297.7561	538416.0953	512246.8424	413706.2429	693147.2537	584359.7429	84294.22393	69598.42515	83404.01132	73388.90084	98795.76971	65019.93452	53153.78477	91233.3875	60491.79296	133698.5146	215609.1093	140786.2999	123201.785	103809.8962	119248.2125	71295.11915	86502.00024	73042.87269	118670.0349	190667.7515	146404.6542	49250.39925	48745.88904	61310.61278	1588440.049	2026345.312	1228038.488	1467792.578	1430563.918	140368.984	124509.3014	112812.2324	164188.8793	147915.1572	219379.787
		177.06275	0.694	0	DDA for other ion	7717622.283	8794823.709	4236460.613	111033200.3	90078436.8	77053953.3	1241741.38	4817778.579	1737693.028	24115500.55	41460060.73	10619251.36	4000215.81	6766652.847	1686137.778	17551301.87	36287389.24	15731686.13	35009886.13	80146233.87	37811250.81	5491321.794	11118294.95	3270288.413	1883502.865	3620245.361	2065600.893	5105744.27	5929192.806	3932701.916	2643594.073	7666988.127	3944428.967	37767273.63	39791246.98	33579267.31	36351098.69	43748273.06	33641791.8	65374597.59	31082620.1	7053405.519	8256302.159	9266771.625
		177.94213	0.708	0	DDA for other ion	108748044.4	202019297.1	120662143.2	2549924.707	1496191.769	2089013.154	33417681.38	45219953.19	40164123.89	208067383.2	211134632.7	157438280.8	59025868.47	103199178.5	56605101.56	131241686.7	222707711.3	178872369.3	204873623.4	257150919.8	211419928.3	165603583.2	205424907.7	154313267.6	150499482.7	159579548	128880232.2	38751745.98	39742314.89	26531286.01	83118141.82	100907928.6	61315381.38	68383806.93	79633958.32	73053791.74	78004704.8	72680114.99	204262294.5	141539986.9	152998510.7	233111991.8	319568879.9	185239446.7
	C8 H7 N2 O P	178.02891	2.073	0	No MS2	21738.3488	21640.00682	35261.09782	16589008.88	9065127.714	5390929.819	22335.33752	25017.68483	31847.33171	22916.03717	27822.63055	25226.614	24510.96318	34738.99276	21901.67822	28379.39016	77604.60609	114525.0238	200235.17	221448.3839	259171.4848	64961.72946	50903.08186	36425.2778	17249.78102	22910.49313	16436.99551	72630.82467	92064.8935	43985.63651	19820.09423	22990.54942	20168.13529	969619.0232	878221.1496	999065.433	1256267.133	1072333.525	151739.8685	180580.7958	119229.1699	76810.23209	104102.4972	64742.43218
6-nitro-1,3-dihydroisobenzofuran-1-one	C8 H5 N O4	179.02418	0.8	2	DDA for preferred ion	238275.9114	285532.045	260411.881	578251.0927	438248.7473	606481.2718	8885100.649	26649651.94	16659696.43	19134660.97	29120678.51	29381975.71	121693104.1	270246639.6	279374604.2	169439.6431	1132563.634	576607.5461	5176733.216	850432.2162	5276626.983	16385366.04	83404501.07	2967229.23	34590939.74	85705482.52	31620533.52	217275.5782	249400.4014	226586.7067	1247923.083	1314155.838	3694484.637	36535611.32	28568360.81	34221551.94	26942527.23	31502395.72	252643.0256	1081320.799	242242.6758	442732.0672	5884536.415	533962.0022
2-Aminobenzoylacetate	C9 H9 N O3	179.05736	4.691	0	No MS2	199752.203	244331.0769	225241.5065	13976850.12	4964843.717	13756451.65	117000.7929	145252.3505	164345.2369	112146.3346	171741.1071	172060.3239	190882.4944	222297.0405	170916.1267	102546.2033	131987.3008	144320.8796	207928.3337	218492.9	149516.433	191329.2718	212788.1896	194191.9267	61568.74046	165975.7774	174309.0696	223161.6532	68499.18493	205720.344	109229.3521	178062.91	141651.7854	1410043.643	1396262.837	1460978.5	1475554.003	1514234.123	209372.3386	296598.93	231219.474	140290.7928	132839.391	130472.6233
		179.10049	0.761	0	DDA for preferred ion	281471.965	319079.2371	244379.9805	703112.4063	549662.3457	668524.5537	114020.0891	195402.2776	151426.9382	391318.0311	367447.5991	295158.8761	702223.5813	414727.8983	5626920.931	186773.3878	277960.8954	250032.5235	352667.2842	518297.9499	411021.3073	383241.5321	1864560.51	358505.5245	504445.3338	582438.4738	428375.9743	239502.9586	287455.8922	249766.6193	184673.7034	213902.7939	198098.6313	435273.2618	526301.7928	377184.6166	430832.9177	469989.6765	413934.2922	483830.0119	725864.3331	488023.7386	400518.247	588586.5332
D-Glucopyranose	C6 H12 O6	180.06262	0.701	0	DDA for other ion	968066923.8	1358795722	1167411145	414998083.2	493310644.3	344309888	252884128.6	626093944.4	327547162.9	283871586.3	179907013.4	271681592.4	519162565.5	808620116.1	423603059.3	194812041.1	220632207.5	266904497.1	644427572.5	718631051.6	691182347	714432728.9	516369354.5	577990664.4	425195255.2	361221096.5	282233024.2	1076063192	1984144703	1210922347	363681798	416869442.6	337658723.9	1288933718	1103433926	1250373262	1137793341	1147758983	822466760.4	996517710.4	823390753.5	311842438.2	263416995.1	456491746
	C2 H8 N5 O3 P	181.03646	1.548	0	No MS2	69573.86192	78067.65761	71989.47961	9025941.65	3999040.496	8358042.202	84586.13313	95370.66563	61377.40689	82507.72532	28383.83276	75008.639	82720.10936	59586.62384	98028.39042	65164.91812	69733.9742	73518.6387	65665.72972	69311.7449	93392.7739	41339.5172	46728.70697	100045.586	63596.7053	65804.00142	71952.31703	110851.2314	51164.19151	77997.34989	83660.2906	80254.92156	88139.71222	1131432.342	1119896.272	1036703.094	1389237.112	1295835.324	44923.80373	53784.65763	100026.5144	25488.90572	25030.65609	104256.8047
		181.03651	2.49	0	DDA for preferred ion	78208.51626	96200.56449	68584.01266	38064951.84	51561874.19	20510137.6	64427.16787	66385.71713	67959.72215	97567.49897	85122.33576	89088.35182	84380.94029	74577.51111	57973.61624	85146.60528	64395.80279	75728.30787	122074.3941	104511.2034	74275.31715	88007.03052	36989.59811	83325.08052	55405.13707	83592.28253	85017.67062	72410.58066	65134.7973	65386.11339	61114.70019	60431.59451	20306.5582	6617948.659	5588650.424	5975794.868	6799732.194	6336997.281	81395.83998	35176.70393	79794.07981	79421.89065	79649.1067	67422.52736
	C3 H12 N5 O2 P	181.07283	1.096	0	No MS2	952772.5783	3883533.818	334075.5249	74040349.97	56798176.89	69949365.64	981945.7077	6659321.049	1324195.007	6189922.922	14069673.18	4606828.541	5151342.689	20781644.86	3606545.898	12507847.64	25354741.41	13855426.38	62889139.62	130519467.9	30766268.93	725151.0093	2252308.334	338401.8336	3352551.732	7648575.877	2876004.584	401108140.5	269347411.3	328120831.8	2398680.06	8201971.328	2259383.998	32335747.1	30734894.48	28772394.1	32220437.4	31666538.69	7044753.871	19432646.51	5135526.312	242216.1154	4624108.042	1844253.715
L-Tyrosine	C9 H11 N O3	181.07283	0.832	4	DDA for preferred ion	157958.4974	571602.8879	190714.4695	27720362.33	47996350.53	29472796.35	20485.81641	800100.859	187104.7278	762174.7053	1496030.846	563325.5036	665498.7654	3747458.192	685758.1648	46305.77837	229110.0792	2241450.805	343383.6601	14991139.44	3750286.265	84012.9491	68613.71931	81316.955	81348.26884	357591.0524	579743.6098	31620790.67	33913986.61	33328072.65	400918.5711	35958.09758	506793.4816	4051657.538	4565061.15	3028158.196	4035825.458	4301393.259	1339748.618	6230424.681	1435218.642	534516.4958	1447577.936	374333.7634
L-Tyrosine	C9 H11 N O3	181.07292	3.581	12	DDA for preferred ion	21444.56474	24972.24005	64108.48761	9785458.632	2994419.177	6550029.257	27512.22007	48157.34186	18707.59108	50462.63226	75933.96587	75695.70657	62865.80766	49581.10835	56948.11037	60720.41163	79199.34667	26519.2329	73056.06065	106936.8886	68130.11	25378.54368	47333.63261	52524.38228	19574.17073	48058.1672	41925.41002	82903.80066	73425.56178	60753.87987	16117.68998	26171.6217	47823.01013	630532.9862	520442.0788	617785.1851	620499.5441	320151.2798	26877.61895	136914.5246	53362.05147	16366.45505	46493.26774	51856.65052
2-Hydroxyphenylalanine	C9 H11 N O3	181.07295	5.205	1	DDA for preferred ion	32222.80746	116498.6733	95240.40283	1992582.72	1090168.271	967030.2775	121643.6298	199948.0699	370883.4964	1254869.094	1544225.286	698769.7102	748121.9849	537734.3962	577013.1561	179976.1757	353040.9877	398955.5308	791203.3426	409267.3864	620922.2365	201802.3474	664394.5066	115633.2207	59477.97602	267220.0774	610395.0585	118565.1002	142530.7111	124457.683	820227.3088	369720.6714	226601.6525	978411.6088	1054081.476	989715.9123	916493.4536	1018840.53	282554.3428	494942.3826	209578.0322	180365.6077	147182.4385	138238.6225
	C6 H4 N2 O P2	181.97936	0.62	0	DDA for preferred ion	30630140.2	40521086.96	41474756.5	46768509.55	31918943.33	54876152.2	49572124.08	56216180.83	47494630.07	32153337.26	25404265.99	24409065.51	21963468.54	15440020.56	19382259.96	17174696.37	30993607	25968650.99	19008904.01	10559447.15	20653293.24	14013514.05	20233436.21	13872467.71	6441955.548	10756043.85	8800429.998	44217421.57	34726396.05	29837119.3	44600410.13	35111572.66	45784565.79	36072058.54	35489694.32	37819337.38	34385174.95	32333914.06	41164041.71	29995224.74	25674078.49	16109632.94	8573536.9	11289808.75
DL-4-Hydroxyphenyllactic acid	C9 H10 O4	182.05685	4.202	4	DDA for preferred ion	2195871.689	6003647.139	5282046.176	404169458	570866407.7	398035752.4	531105.9668	1862500.294	1010061.279	240203.7594	772409.3669	307139.7859	2616926.754	5146137.735	4286946.713	209425.0731	458533.3882	772264.8882	109166.3058	508545.0716	103347.5457	137311.1973	46522.94973	45241.21434	843387.5744	103249.0418	1353595.52	1251404.423	3376976.887	1734177.318	78845.8976	139345.5036	106943.3651	125452191.5	116093826.2	171865040.5	119096760.7	120101833.5	67268.48208	67860.56553	68560.03167	1132281.583	684767.4892	1536990.325
DL-4-Hydroxyphenyllactic acid	C9 H10 O4	182.05697	5.379	6	DDA for preferred ion	131591.0987	203785.729	230618.4393	192670.9112	160185.7665	211659.23	118205.8815	33629.8525	167214.5591	166009.8864	100737.5777	110675.1416	75922.10812	122323.2449	54849.11672	119218.3513	84766.1593	134294.7324	104084.8081	43915.06135	104572.6996	104213.8707	139512.4281	178340.4729	168053.4351	74490.09817	191535.1015	173919.1463	121405.5009	142800.923	87484.27953	90329.0923	293125.1565	261824.8901	262102.0841	173402.8879	317336.059	176248.0673	142652.645	80071.63429	188720.253	268242.8192	154088.1941	53311.66204
		183.01573	0.952	0	DDA for preferred ion	153093.4354	182436.6543	287058.773	41503600.54	40541703.85	130108435.2	47590.16813	68177.0195	52234.19669	137531.8238	117132.3079	129444.0199	93656.60342	157170.9702	100652.254	112119.7806	99355.10745	72289.75216	162403.9038	243135.846	160290.334	136981.0449	180817.7407	134278.8561	244271.5887	93572.61723	159125.0788	108401.5833	172122.5733	291456.4578	50014.84935	71390.8266	70356.01192	387832.2878	1326554.515	368922.1049	1174026.053	573734.1257	344269.8076	290048.3696	215512.81	351182.559	290966.595	468139.357
		183.01575	0.77	0	DDA for preferred ion	1758483.929	1916056.144	1698924.151	56592476.2	145208917.8	215632631.8	845219.6448	1294632.28	1120864.803	1440505.009	1503816.491	1342950.203	1626566.933	1879082.506	1547830.961	1123645.699	1425278.006	1268943.948	2208594.573	2895094.398	2300098.596	1432159.421	1886358.217	1344750.065	1195142.164	1415134.978	1101950.238	1473089.38	1845398.382	1708940.996	715854.3079	1203746.315	1026089.153	3923741.221	3737606.383	4475774.897	3532513.348	5510667.523	1748874.37	1971716.278	1631338.115	1589558.952	1830660.956	1562485.6
		183.05223	1.265	0	DDA for preferred ion	59950.57022	866389.316	49377.03198	2877758.853	3319977	2686567.811	85263.89824	548355.9647	399707.4912	2991434.218	4895382.548	2757025.894	3971077.121	5048504.918	4405639.352	246705.2902	1939260.572	579339.7343	6607227.969	13402626.03	7156905.921	1132837.789	6124056.216	370245.8445	123303.434	876820.0186	200941.3688	64479.62867	227853.6611	161236.3724	2116774.582	3203942.127	3723725.387	1141732.886	1800617.14	1454581.932	1105591.37	970723.1813	863139.7988	6638343.561	254612.7945	69502.26771	636697.8213	168617.7365
	C6 H5 N2 O P S	183.98535	1.131	0	No MS2	28789.97203	40319.15369	154481.5391	22982178.35	19084339.23	27933454.67	18251.36982	42306.06668	46794.88456	34247.49305	33882.90677	26696.70217	29980.65325	43573.54468	25906.96547	50539.31087	47617.09598	76874.25134	83462.84353	126275.9517	49965.33375	100199.087	43841.88777	58577.4328	12501.65334	15314.0572	14210.68056	143370.6487	183639.0715	113861.4476	25600.7824	34529.69105	20425.79562	6944691.115	7220816.901	7668742.59	7859227.66	6695493.908	465038.1164	337997.6813	328394.4783	73397.53255	127026.4696	349372.3838
3-(5,6-Dihydroxycyclohexa-1,3-dien-1-yl)propanoate	C9 H12 O4	184.07268	4.974	0	DDA for preferred ion	84115.49747	78880.4823	71873.47617	146516.4214	456859.0766	453744.7486	31375.94287	116591.1741	97478.21811	1042308.397	1149661.41	525597.5943	203942.8127	92818.46957	481368.3214	113871.4497	170415.3141	441400.7939	92478.46836	261661.1088	170382.622	244695.4987	320050.5459	94650.23382	79147.94449	150426.5063	689039.5786	75740.6304	68387.71574	106591.2079	427699.114	175278.189	595526.0784	467184.4251	402780.0556	494366.7167	523491.3006	976968.7729	144204.5248	133324.5336	34484.64692	85552.0157	73412.05097	59315.00493
	C10 H16 O3	184.10903	5.704	0	DDA for preferred ion	133774.9324	66973.6527	71769.06182	367131.6398	200849.0124	591572.5352	701014.0776	1783236.923	627850.4297	2396770.232	5369053.737	1595654.055	5127236.484	4651851.076	3431843.011	145676.1569	2826606.117	284741.801	6169317.333	4499865.594	6518638.879	1404077.755	4626697.191	328090.492	489258.5398	3762764.215	533150.5593	94189.61016	272875.7728	144365.0534	4847594.17	4633130.995	5274365.487	4102105.523	3539613.685	3778243.816	3930883.085	3524534.48	623734.0136	7131149.754	328718.807	131189.1829	1185178.39	129176.2829
		184.94062	15.919	0	DDA for preferred ion	1248523.102	1266494.33	1306528.564	986468.8877	1167443.165	858809.1558	1411455.54	1271285.925	944160.9172	1300706.014	1290499.046	831807.4172	1384633.319	681406.1528	675270.3077	1003579.252	1492769.906	977332.9324	1255157.667	1746264.518	1377608.044	4876625.29	2860075.667	2586786.273	909805.903	1533342.6	1008774.549	705230.3931	1213287.485	763619.5073	935740.2037	954822.0849	749515.0481	1834412.092	978271.4427	2294481.93	1718716.311	1136770.369	2581956.179	5754284.87	5156492.875	1282275.608	1525993.279	818043.7332
		184.94063	15.653	0	DDA for preferred ion	6326778.077	5586007.062	5836638.675	5653305.076	3869137.076	4528579.854	6174506.607	2698410.873	4715837.621	7137020.162	5662956.021	5666550.172	2202412.538	2245142.645	3078730.552	2333424.289	5812496.92	3637546.597	2396872.907	2808234.277	4696300.426	4876625.29	984105.0773	1092294.035	4676227.306	3463357.49	2684121.922	1929531.965	3620674.251	2852886.792	3584608.813	4803029.104	1603303.538	7459745.881	4148303.666	7806767.258	7021222.805	4423828.418	2652156.952	5985805.433	2610083.165	4303207.694	7792380.555	2095512.071
		184.94064	15.304	0	DDA for preferred ion	2460009.367	1848340.344	1403841.142	370549.0259	1247151.416	892639.9738	1098951.646	3827622.538	1347374.669	7333289.139	5962163.351	3483161.024	1680931.306	3562058.792	4011263.273	829509.036	2917145.881	1925807.056	3106932.874	5604357.329	2312451.567	2738409.149	2433627.468	1638634.179	1126619.161	8195162.964	1299818.801	328378.4507	1379229.976	936162.7996	1411455.385	1818661.148	804241.2658	5207469.862	2178753.984	2768946.057	3042386.196	1680291.577	1604768.254	1914884.622	1674510.873	7267673.676	5767643.758	4440986.58
		184.94065	14.984	0	DDA for preferred ion	5529196.333	8104415.124	6123693.238	7919302.183	6642502.486	7149355.891	23435752.48	13593217.26	13435292.1	4518236.478	4301000.138	4306041.724	8369775.877	3026815.713	3413905.626	5114946.221	5242334.339	7283271.192	2838007.487	5774393.372	8231919.069	9043529.317	7849451.977	13646717.53	5044794.243	9463415.465	2768482.197	7434692.574	13306481.57	9502635.944	3468649.667	3025330.473	3908455.338	5694042.556	7697094.975	5916772.912	5095249.642	4820164.311	3546429.566	4196625.494	3452913.98	11739581.69	7905231.195	5348956.745
3-Phospho-L-serine	C3 H8 N O6 P	185.00794	0.696	0	No MS2	29986273.18	45212532.33	31969265.42	3481247.335	2042653.884	2851994.592	5944970.874	9014641.35	6321682.445	22053586.35	24481378.07	18195274.56	8836946.001	14311349.98	7725392.608	30933865.63	44243736.23	28630516.45	56525144.05	89621516.59	47233095.88	42731199.34	69398716.88	52463408.64	6042430.422	10184400.58	4973555.403	41193760.71	27376347.03	39501532.49	16359684.72	21113110.59	17495325.17	16846052.49	17212922.72	23009649.38	19167047.39	16611111.04	40041787.57	41173828.77	29552802.46	76590616.27	96577797.11	71319664.64
	C5 H2 N2 O6	185.99191	0.708	0	DDA for preferred ion	8987752.995	974262.7541	14821362.91	1720832.748	1009714.438	1409783.684	429771.3414	658285.518	614009.9555	732457.8571	808472.7577	10497012.84	6124173.868	5669577.259	12707514.88	676778.2593	815557.281	716395.2201	1229598.271	1472077.241	1169537.96	31260664.22	959162.1611	25940739.09	1081831.646	753147.4009	1024954.329	944838.8868	8887238.97	1344955.969	558944.0837	631810.7976	628572.1507	8450855.216	6040337.789	7010961.448	6188048.043	7405766.69	890159.5958	1002564.428	829491.3332	5868528.054	1976739.696	168910850.2
		186.05191	1.644	0	DDA for preferred ion	148503.166	191937.8161	172818.4895	551074.8233	214171.7306	224539.2746	88724.96348	252425.2345	233569.2166	638526.6364	2308263.638	57463.78109	508242.2093	821485.2562	429151.9938	112330.1255	649840.363	213097.9387	777883.7823	702371.8717	307288.5882	666101.2491	155177.6834	362631.3844	237033.5932	743530.1471	29459.85075	181661.0917	187462.6188	210375.0505	510865.2504	67935.01453	436720.4799	3893163.631	2626458.613	3158166.536	3605014.989	3186695.745	129552.5556	257330.0335	213896.5202	93142.37622	65310.38441	78011.84786
	C9 H15 P S	186.06308	0.792	0	DDA for preferred ion	335693.8861	995474.5136	243856.6927	2412422.483	4404499.195	1160505.633	53799.06317	967212.0827	81953.74419	2053125.659	11408035.48	3255770.971	1009551.804	3892741.471	966466.0589	986988.1449	5205297.483	1758445.435	6181913.088	7425507.683	9952843.048	799585.2331	2492538.787	407697.9107	186121.9479	908654.4027	167326.4467	1165960.066	3422979.968	1714380.043	1497050.776	4471816.464	3125628.856	3891715.415	4773879.089	3947987.563	4917713.862	4172615.619	1833949.82	22063032.19	943678.5953	293533.1432	737348.6525	354018.9574
	C9 H14 O4	186.08833	4.808	0	DDA for preferred ion	296999.3657	248697.5447	234821.2235	266303.9124	260474.0014	343769.0339	302029.3917	432881.5468	123175.3156	397210.8785	842735.8395	273808.2656	515070.6217	475657.7591	533615.6921	406851.8942	663783.0623	531161.7165	1421113.861	281362.3649	796489.3931	428324.1325	792972.3305	62759.37218	263323.8836	439104.1381	338163.5865	50771.88436	303595.615	309663.7711	619442.9822	747281.4394	1117300.85	2767839.818	2065107.349	2038212.588	2290694.651	2294748.901	290113.763	819039.0469	244066.5392	38076.53484	69829.98968	230672.4634
		187.04708	1.084	0	DDA for preferred ion	315733.223	16435317.76	7237838.655	223261515.4	135985061.2	68912987.47	2052588.513	16146467.15	643282.4476	19104736.18	37862898.28	9691836.304	1441475.1	10173138.35	1647889.543	615145.3376	7700444.272	3862157.245	33719762.7	58125730.49	26280035.76	10328661.18	15812521.65	13837433.94	4139200.95	3601376.473	6231820.823	8219720.446	10510817.11	9017581.095	4161028.066	5308159.911	8180768.327	21224214.1	9474902.954	11424937.95	7507676.465	20825624.5	11071648.05	26359952.67	22459920.61	23728875.6	25091623.41	22617797.25
		187.04708	0.832	0	DDA for preferred ion	192281.5095	230415.7912	232155.0704	466631.2778	344126.5421	425209.5881	5094016.629	38143313.46	14234665.44	4106532.142	8320519.985	1486498.018	175258.6627	2967609.848	71337.11803	73410.89127	3394975.61	939870.8027	12177787.19	33466574.25	9987393.104	129876.3776	267814.9178	160935.4363	88465.82956	610458.5761	421923.7529	104696.1429	217017.4177	130156.3585	967031.1155	57288.88693	464444.402	8787156.393	10794815.58	11091209.72	8620886.275	7675455.68	678628.5666	13714538.75	253553.7521	156316.1572	903595.9263	218856.907
	C6 H10 N3 O2 P	187.05177	0.929	0	DDA for preferred ion	3998589.608	3294542.275	2995460.822	923400.0962	460259.6854	1214423.147	2473334.336	4783068.995	1178678.361	2222251.273	2729066.427	2176586.967	7202615.148	6612071.358	10537787.96	1956328.681	1685863.349	1359345.099	3930862.538	2875473.591	4136090.531	3425879.811	1441103.379	2733366.241	5182571.48	3961875.561	6225566.819	150334.7751	555815.1049	183475.3858	215484.1728	295124.2634	485778.5045	2014177.531	1622285.091	1636598.049	1982595.612	1697702.09	881275.5521	1120385.053	652560.1269	3372754.533	2524063.674	3429984.254
2-Keto-6-acetamidocaproate	C8 H13 N O4	187.0836	3.092	0	DDA for preferred ion	18589.58372	139198.6765	112585.0529	279955.249	192637.769	117578.3763	97840.53563	118613.6837	128724.3982	1045182.492	1082411.332	618181.258	153142.6184	143963.245	127783.5544	287265.27	1445642.318	845749.0678	4760896.574	7140460.113	2071323.371	279741.9292	1521741.119	162174.441	120499.3383	45202.69992	101860.6221	127623.5521	128966.0754	123313.8677	173589.9026	61857.23318	34550.1228	1157119.169	1110368.817	1211338.744	1206273.208	1134229.344	833694.8128	2878362.069	239507.5623	30271.31094	137863.4342	19898.98083
	C5 H4 N2 O6	188.00765	0.933	0	DDA for preferred ion	2862782.509	5607998.366	3423358.515	538868.3474	390275.5458	500391.0746	925188.5764	2702178.558	1006708.525	2177348.219	2240002.51	2347828.009	5011910.226	9780122.232	4847574.844	1803123.284	1885847.876	2184263.369	3896360.851	5850892.738	5493023.795	3295392.354	1663943.97	2588969.939	5370473.077	5686346.406	5206901.767	406320.3564	862583.5737	317839.2809	649903.9603	312943.5501	423360.9933	6539013.933	4983186.198	5324112.121	6954129.368	4941811.212	1374659.333	2116758.584	2095979.388	2215354.587	3252647.494	1816630.501
		188.0311	0.795	0	DDA for preferred ion	360352.4963	431819.5012	435079.0638	874508.1429	662777.9921	917201.5711	4139352.76	9118777.464	10097951.71	353148.2369	460766.8752	315078.6705	381572.2025	378092.6262	361896.087	279700.8284	379605.253	391036.6085	483852.067	681814.3991	563912.5545	485600.3849	378423.6557	470703.7143	424549.9742	423976.0601	381676.8491	328593.0019	451561.8854	443636.3668	318229.2209	455299.2585	335658.0011	597185.724	504419.9721	476799.883	531969.8702	540990.6223	391479.8657	452731.1764	580701.6147	669558.2642	549502.5775	807528.2949
	C4 H8 N6 O S	188.04811	0.964	0	DDA for preferred ion	14097940.57	10377342.38	10645789.25	5702635.799	1972673.212	4454831.881	7651119.463	9975023.873	3323060.827	6177671.746	4652279.981	7554667.141	25582922.51	20314979.38	35832522.42	6349314.168	4987364.38	4985763.181	10842102.68	12004573.25	15057436.38	10201336.7	5460108.768	4794356.133	19874710.45	14668114.23	23235505.82	385636.0538	8910932.246	6559588.121	1007464.213	3866686.347	1427966.999	747012.5617	5657842.712	456883.4065	693395.337	7026816.081	3624043.152	3633640.828	6402312.541	13432347.29	8770192.542	11662421.37
	C8 H12 O5	188.06753	1.249	0	DDA for preferred ion	78743.39764	43880.75937	76869.39691	511164.8771	636785.8255	575124.4075	101093.7165	90138.48339	80702.75355	825202.5294	678221.5519	527951.158	384141.2783	332978.6443	298140.3481	47073.26506	166234.7981	151058.2087	299305.2565	393338.7568	122375.2865	135384.6899	134898.9929	134605.6554	165877.4301	143803.1068	142889.1036	95181.58825	92009.64692	168178.1539	125307.2181	78643.70209	109593.6148	646687.6368	322585.4311	297163.4415	320505.9638	300804.6662	193541.4747	557620.0153	44973.12373	80921.96683	93364.82372	87169.82942
	C8 H12 O5	188.06755	2.118	0	DDA for preferred ion	181542.8486	134288.7599	162988.9333	268021.9556	199225.3795	178765.5914	715042.6771	1811576.348	416304.1305	1966098.442	6857441.083	1730413.515	4737758.865	5348179.599	3297239.903	475444.4222	2369180.972	998232.763	11432278.99	7127619.212	6792088.934	1579611.072	6195045.382	264671.0294	416187.7792	3028534.579	346790.3468	199926.4897	388697.8178	150222.7584	5759011.765	4027771.122	4252003.759	6066998.362	5721843.036	5314641.553	6649466.278	6050787.804	795307.4287	6678847.374	409576.6796	90527.43613	716965.4133	45340.71019
Azelaic acid	C9 H16 O4	188.10394	5.032	1	DDA for preferred ion	450897.1576	534050.2225	486207.9413	464097.7795	552340.7401	543140.146	418734.3898	1524399.181	427662.2643	669127.1708	387675.0057	798293.8428	655258.8111	421409.5763	655472.8899	3751894.739	11207035.32	5085480.179	2081103.166	1072286.094	873317.6491	784789.5573	825066.8325	560534.8772	564391.0627	255880.9588	602456.1457	507873.9168	583874.4274	534391.5629	104816.2044	816315.0458	568835.7764	1040650.325	1167078.825	1122968.941	1125146.751	1089473.954	570425.9035	726064.2258	563619.2286	496835.5945	464111.5087	541333.9912
Azelaic acid	C9 H16 O4	188.10396	5.982	3	DDA for preferred ion	29847534.53	8653899.183	8242889.617	15282005.5	14572991.36	10847142.49	7632920.451	11232902.99	8520853.035	8353394.307	14086654.85	9252190.135	18366781.45	19262932.98	13083655.91	10022722.32	19212055.45	26470940.34	18953904.14	24014218.03	16977561.09	16503388.3	11670174.49	8603245.237	7876532.913	12009989.49	8836115.123	7019604.116	9030626.188	6893871.894	7082136.875	7030560.306	7032189.16	27121587.58	23363531.41	22641145.05	26554004.79	23437213.86	11291814.72	15236984.91	10634292.61	8011125.489	6993342.058	8342524.839
Glycyl-L-leucine	C8 H16 N2 O3	188.11516	1.451	1	DDA for preferred ion	487723.724	613245.7163	547792.9216	78022.99278	531477.503	208870.962	26600.76301	925062.7372	74154.79824	31422.49358	53069.3792	104146.8078	1729988.166	2890080.689	858631.3628	164318.7284	871866.9749	72132.64787	1697385.121	3341855.27	1065154.784	234768.0543	34674.99953	67018.43664	452203.485	1189394.91	523404.3136	65688.67209	41176.95544	117418.7186	2489283.999	3193520.043	1802492.404	978812.4389	958320.5213	833486.7624	992858.0847	939198.7425	828536.7604	1377520.371	1069285.702	139450.053	166390.032	83938.93932
N6-Acetyl-L-lysine	C8 H16 N2 O3	188.11516	3.205	0	No MS2	15718.21521	14795.66602	15401.97285	4519597.64	7533283.836	66423.22966	15682.25435	16055.63371	15984.65533	15749.67751	15899.74624	14408.57891	20461.28287	16559.20455	13868.1719	16179.64843	15901.17809	15228.57553	16012.5141	16659.00052	14435.40572	15470.08731	15513.36464	14772.65093	12703.428	14493.67255	12890.29292	16010.74049	14829.96459	15582.77984	16927.9942	45565.79493	15200.62138	28225.80674	28601.06462	26809.25688	27465.13069	26663.69675	15305.6789	16823.73317	14532.44616	16009.85922	13937.22904	17856.5046
Glycyl-L-leucine	C8 H16 N2 O3	188.11516	2.862	5	DDA for preferred ion	834845.528	847879.5876	1746340.764	1977731.502	417077.9753	958500.7801	50273.80071	1683864.83	102178.271	82533.09804	126777.8015	296944.2041	5295832.874	5714020.564	3544396.54	271733.4659	1014163.979	201106.7526	3901950.4	6397429.9	2693656.922	354492.4388	223673.739	198010.4022	1369176.626	690159.6127	1917280.916	223485.1648	112839.4855	590088.5932	4932954.458	13918915.22	4330176.488	3009474.572	3094077.041	3320464.766	3573808.798	3286904.699	459996.1053	1824827.91	436396.2294	434129.205	220918.9407	413783.6415
		189.04162	5.365	0	DDA for preferred ion	49050.53511	34611.62089	44448.81729	306315444.1	296216870.6	379272367	74268.42117	177464.0847	81032.30763	772720.5675	3780872.834	802851.7133	89072.07317	214861.2904	88319.19259	131932.5048	1653092.181	57665.89981	2197610.842	8151534.771	592682.2134	52995.7441	1955561.746	52857.7699	15979.49857	69223.76346	38633.92152	87980.58344	350108.5742	93221.87493	109305.2662	133245.8231	115767.4195	67680728.69	59959275.09	62351103.33	66202943.98	66000948.26	229385.7027	1061053.542	45215.67111	22352.37156	35040.56415	20503.21675
α-Cyano-3-hydroxycinnamic acid	C10 H7 N O3	189.04164	4.476	6	DDA for preferred ion	51921.3539	57624.96791	44773.0671	3600772370	2775657263	1575227288	24083.58763	62825.64676	46070.06265	748544.2013	313727.2946	71293.7232	63262.239	35860.29986	43587.81121	54731.75773	93472.31329	56195.77545	113324.2766	110023.836	57807.36971	436956.2291	270769.2093	115193.243	27607.34698	30202.15761	35533.66878	44407.56199	122168.7374	64860.41231	18995.984	71636.93138	30387.79465	703631805	724179253.4	715796477.9	738268808.4	733584271.9	68034.71862	152980.0455	50032.85044	27212.78274	13428.48108	27091.85968
		189.06274	1.645	0	No MS2	81563.50615	141034.1225	95064.97278	1986353.539	1901813.649	8624308.541	20234.02568	59180.35943	17165.94146	77489.28965	66209.98062	55116.82105	168376.7529	161449.6885	55526.17954	60063.21816	240910.0022	49298.02498	398114.5632	778494.552	255292.5106	35528.57251	122185.9011	29662.9495	58781.5924	71726.68656	11494.55795	160743.2614	440068.1353	136336.973	100922.9911	88105.19742	53411.15571	775525.7131	303327.1388	783823.8863	803571.4927	793819.3625	118695.7799	228433.0393	170811.7368	62114.76097	93863.33251	57829.47587
2-Aminooctanedioic acid	C8 H15 N O4	189.09919	1.502	2	DDA for preferred ion	230951.7178	183364.5438	88077.9713	21298481.75	10854205.43	10184703.72	26534.52997	158999.8037	85171.65333	448454.5986	714119.2093	370689.2478	453711.3932	662450.6259	235824.1786	880892.7511	2948188.38	1236220.492	1606070.677	823766.6204	1527504.354	368807.9207	565202.7592	156977.487	112243.1769	197811.5236	80670.22685	57499.93199	79727.00549	65239.53113	351873.8225	458683.8642	231293.2163	2820641.972	2523482.403	2334465.776	2776459.425	2747247.911	274863.5032	1359257.126	256953.13	93986.13394	140006.2865	48783.66858
	C8 H15 N O4	189.0992	1.35	0	No MS2	151957.3031	135664.6497	36377.04662	12477569.88	2613210.216	3822821.788	35047.33569	132177.7284	56904.75956	387493.2133	793298.1537	277837.1627	336006.6552	1285712.476	310507.2571	569235.5977	2046784.881	1201068.837	1173636.811	1246523.898	1890108.596	247814.1251	981682.4379	36061.23022	57147.88742	176290.3194	64981.42688	87351.36676	112574.5581	30291.30031	317905.0005	271661.2447	184543.801	1875339.551	1223172.647	1239646.348	1675770.862	1537498.917	144106.147	1440022.798	252446.2718	107933.8837	247077.1601	42431.90047
	C8 H15 N O4	189.0992	2.588	0	DDA for preferred ion	33760.61317	70826.32161	22898.90614	7476332.919	8471612.784	5421805.077	28705.48938	39493.46907	25411.97474	24292.76823	70376.58299	42289.29765	25025.34269	34268.0395	20399.86077	23559.99274	88519.56404	75246.96364	58631.76482	59606.34227	51353.30701	37818.85693	84190.01786	24774.52827	18301.76183	21878.89804	31226.24317	36895.36907	80005.08213	70160.4028	33912.64355	41642.22424	24195.97536	951647.1192	932206.9799	906110.7262	998009.0916	958107.4525	33971.04943	54304.8026	36045.54024	31183.48097	48700.84187	34215.67566
2-Aminooctanedioic acid	C8 H15 N O4	189.09933	4.773	2	DDA for preferred ion	1371007.008	9077168.232	1311909.392	209209155.9	166252372.9	171432066.3	225088.3828	3184382.708	585770.9211	2242120.378	4861846.458	1862745.834	3079962.734	23774283.83	1872520.791	3968191.847	6864422.91	4129528.981	39133309.32	112208042.7	32765807.65	8152209.042	6973786.711	4501964.467	3623656.35	11493461.66	2041796.059	589594.5931	3244108.486	1440701.913	143202.7604	157919.4925	114235.6893	41165924.67	39674342.5	38412015.09	42778216.17	41090266.03	6647914.177	26458968.76	6456920.592	4769638.717	9465241.927	2529472.924
	C5 H2 N8 O	190.03567	1.623	0	DDA for other ion	12846.35493	12276.2029	12727.75186	52717433.98	52607758.32	180132597.9	13009.72585	14839.46746	13373.59716	17844.9987	15341.67298	15077.61481	16161.36452	15353.09619	15147.15194	13929.68545	14808.417	18814.32798	27781.34376	26318.61182	29936.30236	24606.49401	21015.05972	19278.94773	10130.06878	12715.93749	10111.39818	13705.06955	13588.93703	13087.59988	15041.05011	12820.0219	14192.12825	12788139.72	10263796.76	11394438.49	13391651.47	11583464	15046.27124	17890.06304	13505.70693	13580.49815	13381.59803	14642.62022
	C9 H6 N2 O3	190.03697	1.69	0	DDA for preferred ion	102367.5953	72005.65609	60341.49707	72104157.02	28293040.95	60068520.07	66458.26357	99922.7168	82752.57053	61233.68406	128812.8389	88824.64688	110309.867	117303.6823	74582.89595	82699.17906	85767.11614	71771.72803	78347.59515	98357.36508	78261.76257	102050.2431	50648.93066	49099.91206	44101.3196	100858.6016	39596.83533	113332.9637	44649.268	56321.05924	139741.1559	68028.37781	66940.62397	8118342.413	8032810.933	7540728.678	8178271.589	7017305.1	56374.97834	107197.045	84601.0205	86255.74099	99717.07419	62794.43867
	C3 H6 N6 O4	190.0448	4.472	0	No MS2	7759.164382	7811.283088	7772.293534	358116573.4	303783104.6	199059275.7	7287.52037	8065.838901	7713.933391	78832.9243	10134.10651	8718.870758	11676.94695	11470.68216	9589.160139	8416.984274	9743.823541	7774.690246	17350.70534	16566.25247	12329.11553	10147.06757	9498.188937	8970.588301	7894.377895	9677.738477	7791.299237	8243.533789	7913.332497	7623.895285	10597.81342	11978.19141	11407.05796	74775723.08	76443021.87	70990510.5	73877622.22	66144240.09	8243.588047	16462.1728	7929.476914	7949.924188	7700.313869	8079.881732
	C4 H2 N10	190.04679	1.18	0	DDA for preferred ion	14769461.1	17767546.23	7625972.47	240642065.9	148011872.3	75129573.54	1074338.74	5146190.681	3449027.373	252415.1158	204380.5653	270748.8571	427690.9536	424810.5253	1888678.995	2868951.011	4923668.885	4634678.329	473592.9826	24290874.35	427886.5114	11259892.3	9080114.936	14811903.04	4485641.704	198810.0634	6928410.448	9007786.636	11850656.96	9693989.877	210663.131	237057.7462	206851.0879	21489183.6	23221384.76	22241979.45	24218513.95	23759598.18	12134992.3	6247163.591	23406584.64	26227421.13	26478062.33	22927347.55
	C7 H2 N3 P S	190.97137	2.053	0	DDA for preferred ion	16720.6697	16645.02716	17019.73341	2362828.635	5658036.589	2522920.74	17179.86056	23256.56079	24496.28162	16225.82229	17044.43219	16951.62101	18103.91399	21477.02532	15677.44341	15686.93994	19209.56428	16369.02411	25982.39639	38197.28256	23544.7347	17896.64752	16327.7076	15992.70844	13268.16003	15854.48303	12642.98292	17278.19417	33508.19409	27015.87354	15245.1896	15727.47068	15419.2601	82987.61331	84550.77942	1679790.397	1182449.437	518255.0672	18075.63234	31570.23423	16570.7514	16078.46298	15709.83537	15977.30195
	C5 H7 N O P2 S	190.9731	2.027	0	DDA for preferred ion	13001.9916	12943.17196	13234.54352	7893538.354	480994.02	7174481.815	14699.40488	18084.30006	22612.38407	12617.19829	13204.98094	13181.57932	14077.60226	12619.79158	12190.77891	12198.16341	12062.71212	13523.72965	16040.91358	17394.65506	14344.81547	13916.43187	12837.28898	11860.88038	10715.45811	11419.93684	10497.00127	17637.90869	15950.9119	13732.41958	11854.65837	12366.88446	11990.01558	2198970.104	710037.6216	293015.6733	2251625.779	98291.16148	14055.61045	16039.62716	12885.41514	12346.00334	11342.1152	11421.01667
	C2 H N5 O4 S	190.97508	1.997	0	DDA for preferred ion	9867.368597	9231.307851	9721.22228	6407763.619	3568886.912	122095.0155	11797.57122	14695.31112	17272.22048	9317.503765	9686.827219	9690.347305	10584.60465	9639.488786	9050.714202	9069.470359	9481.863528	10329.95192	11217.62244	12855.71245	9708.717516	9905.536763	10201.62307	9059.802819	8184.884638	8642.414387	8203.581995	14955.04811	11534.75418	11911.388	9130.600996	9446.308462	9271.422612	590215.4677	79400.26214	1051011.593	651899.0888	1229267.621	11886.33951	10496.52285	9792.946636	9362.041244	8633.294094	9115.660626
		191.02095	1.377	0	DDA for preferred ion	447164.2451	457883.2067	374453.1527	94312592.33	38131000.39	89184010.51	1599675.208	5651750.246	1966688.852	327932.9274	442680.7422	401582.9935	416396.0941	405602.9354	342074.9001	381561.2333	396059.8489	362300.9264	382334.2987	485608.623	468948.9233	410897.7378	411666.004	385809.8698	387404.4915	470562.8459	335751.844	382476.9628	370222.2554	349080.2287	96646.91566	315704.2933	386208.2238	3930643.683	2331400.298	1368638.509	5183939.418	5307983.193	444962.68	543837.0516	405098.2494	350689.7891	409764.7385	424027.9018
		191.02099	1.753	0	DDA for preferred ion	414474.9105	428614.5886	496085.6546	149364667.6	93744191.74	153001665.1	485758.7323	571278.2382	552603.1369	473704.8127	466847.2405	454756.7288	517156.787	545708.4414	480367.7524	436012.9118	371389.8204	444331.7187	97100.42317	467632.9523	85279.35482	466058.7382	419415.5865	422933.0304	376587.98	487474.5329	404429.0649	439058.9777	503826.2269	487816.5317	381015.4778	523473.207	94289.95237	14724575.96	16539815.51	22667225.99	18093494.03	16451928.7	392465.9596	447243.996	433225.1649	422126.7462	466638.1584	474869.609
	C6 H9 N O6	191.04204	0.927	0	DDA for preferred ion	77789.02121	440904.3764	468885.7614	25983866.74	15444434.13	42795909.69	62106.69776	261484.0076	26540.96189	412042.8084	1317606.296	191564.1108	107675.6807	458409.1664	166258.3205	597183.2395	2389288.929	325520.5623	1002228.35	2184585.112	836651.3278	128282.113	227605.6294	145012.0599	44254.265	475388.4974	45736.72945	423324.3202	61395438.09	23880497.91	25413.27894	231127.024	30576.31853	731183.5547	505269.439	544537.0495	997688.0523	328595.0739	620421.1198	2984630.825	15377079.87	178441.012	640840.4159	237868.4774
		191.05726	1.989	0	DDA for preferred ion	323194.7556	470801.358	500447.361	1181953990	828416339.5	718208262.1	369710.5874	262376.3674	408393.1781	303504.3053	612184.8076	488530.8485	691744.598	879779.3816	728285.1458	366463.9871	433054.1403	479600.8898	1480507.537	1219481.398	489059.694	1027669.03	733797.5917	360852.0904	363892.8618	219226.2194	186423.5102	1003329.178	923778.7528	1136246.835	211190.3196	365580.5096	345074.348	170290125.9	163413134.6	149928134.2	187909092.5	157849915.4	367792.483	420390.474	302843.4616	303757.295	289288.9267	398204.2066
	C10 H9 N O3	191.05729	5.149	0	No MS2	72750.94617	80435.79335	67859.70439	16674615.11	17909752.43	6846913.753	69965.97779	113384.1865	51325.61309	76931.84987	63344.30636	127317.8582	84674.37972	118471.0831	100742.2884	39052.96739	28271.45705	58392.89452	149347.3793	153112.9913	88796.40755	67592.91572	107968.7984	102276.1259	60601.70622	54719.64329	51872.81141	246627.7047	246140.3325	136936.3392	61429.6492	26107.90025	22324.12767	1989127.32	1818344.229	1999788.371	2283084.292	2809816.128	85383.3043	77630.54032	62833.29911	45171.90604	41308.2272	11841.2797
	C10 H9 N O3	191.05732	5.282	0	DDA for preferred ion	65149.6049	73472.41762	76886.69933	11049809.24	25892865.01	24595032.58	54960.54755	139558.6668	88402.30597	78950.69637	100058.3601	83269.57568	96228.90547	176847.6618	128487.1459	74073.19036	109462.1944	59101.60673	118628.4684	254213.7475	120193.0888	114623.0515	136524.1809	127321.9895	51643.30489	90270.0439	72957.30745	311589.4113	245042.0472	211593.9239	21925.17427	24029.129	32024.76952	4187231.153	5008286.391	5025070.866	6121877.22	5927281.429	76988.40491	98878.05469	82381.32073	47646.32215	78347.89001	23475.99161
5-Hydroxyindole-3-acetic acid	C10 H9 N O3	191.05737	5.78	3	DDA for preferred ion	53623.73317	73912.2377	61677.53504	117092668.9	20184621.12	39555699.9	53128.80414	52083.01014	56977.6629	70230.86113	65565.63403	61873.04422	96700.97841	110121.6283	103641.9002	48910.41008	185620.1137	57067.66324	157618.486	76915.39055	116094.1925	98147.65882	100247.1917	69837.62048	39681.55383	47263.20725	58411.84595	57192.6734	199148.2742	114144.7827	23528.28312	53493.85093	53662.65592	20033708.94	18826052.44	19159885.6	19304342.89	19632452.38	53590.03241	52658.81692	49326.00715	33548.7726	47719.15655	22216.78525
	C10 H9 N O3	191.05737	6.218	0	DDA for preferred ion	68042.51662	78985.43285	75881.25667	37440319.72	32809234.99	30506480.5	47825.90435	59340.14705	53520.05883	31677.10949	76395.19664	29664.35662	123227.5023	117511.8809	138772.338	61301.82704	80093.22304	73261.48776	74250.36833	75308.57998	114802.2648	128151.5559	110754.918	162238.1806	83981.61406	69107.62598	33585.34035	252698.6849	229660.4345	185866.0385	21754.96368	34268.94623	71723.97133	3845999.042	3044376.729	3116778.842	3609589.812	2909940.76	41437.47579	69749.11288	95142.9965	41001.35755	64735.78347	56211.50019
2-(acetylamino)-4-(methylthio)butanoic acid	C7 H13 N O3 S	191.06076	4.383	6	DDA for preferred ion	2736681.293	17528505.16	15462327.32	18967511.79	19098256.95	24994876.16	12626.22669	2540514.403	1965076.275	22308865.05	26827250.25	35522720.15	6495608.764	15239897.91	5248261.53	7301869.421	5441458.25	13885147.68	6868376.048	8988984.51	10154687.7	16101127.01	1982203.081	10580777.73	12452863.02	12507783.05	11673429.03	1028719.958	1460214.706	1425007.447	1122875.925	1038207.64	1371860.391	27076061.87	23429246.98	25556151.92	26082965.27	25782045.82	46389253.78	67911302.64	53930380.3	39717619.05	31905360.91	36207678.48
	C7 H13 N O3 S	191.06106	1.082	0	DDA for preferred ion	517959.2286	561216.0463	244176.1896	20789385.03	3557112.161	15541907.62	106671.6625	985814.1892	225206.3211	447421.8329	512997.4817	347549.46	1243480.173	3146935.097	697964.4809	448744.5229	839219.23	384341.3699	2837721.377	4360506.588	4488041.058	552695.2452	562237.0845	366765.4421	99059.59261	1844564.785	102881.2493	519381.0653	427483.4579	284821.8672	120460.7346	141731.4929	124059.2472	3795507.942	3808495.921	3511362.726	3566014.842	4115393.352	519283.0162	1724298.026	332931.6383	260363.5342	304522.8572	322962.3218
2-Amino-3,7-dideoxy-D-threo-hept-6-ulosonate	C7 H13 N O5	191.07874	0.701	0	DDA for preferred ion	8254056.236	8169879.384	3332255.755	9483619.159	9275339.156	19352961.21	1375505.865	3021622.159	724100.8166	11398714.92	17792349.38	7906263.271	3628012.018	9446735.054	1918059.339	28098718.27	19972645.02	26366716.42	21814323.43	82481753.03	30033043.64	4171591.75	6474258.941	4036864.451	4570635.543	3318101.908	4284296.367	20458218.63	29976439.16	12412565.34	846780.5028	1452861.754	662873.8735	27967603.47	21779740.31	22387124.81	24000328.46	25500396.64	33645348.54	54783273.4	31365055.24	4912287.407	7427283.84	10332750.53
	C11 H17 N3	191.14158	2.039	0	DDA for preferred ion	21264.75243	21168.55295	21645.09101	9370193.862	13386607.24	3529019.575	24040.87122	31464.97676	36982.54576	20635.42312	21676.50205	21558.46809	23023.91328	27313.71618	19938.01438	19950.09174	24430.03995	22118.05482	33043.4867	48577.94407	29943.35535	22760.31917	20995.38137	20338.95723	17525.12776	19787.72262	17167.84168	27216.77603	34124.49137	34357.82615	19550.05551	20226.03494	19609.66604	584774.3646	2882691.11	2195938.195	585702.7944	1336624.495	25450.5259	31057.3616	21074.09168	20448.01679	18550.02521	20319.36379
	C11 H17 N3	191.14158	1.777	0	DDA for preferred ion	7780.631256	8094.200343	7664.171989	259176.3771	5027407.902	3959063.903	14806.28508	19827.18033	33650.13505	9500.020172	9690.220285	7948.129054	11057.88012	11797.651	8447.325098	10773.63758	14200.96091	11156.42961	17691.2657	19742.48008	17381.57097	8835.832363	11381.72236	9425.356649	5971.333033	7345.865152	6355.855835	7697.454914	9313.906728	9394.482915	10246.38435	8009.768586	9052.166721	14619.44513	14462.1364	14011.92451	15215.98742	15311.68881	10407.12062	20031.11792	7531.434657	8008.576359	8880.167392	9554.188791
Citric acid	C6 H8 O7	192.02601	1.066	6	DDA for preferred ion	28565798.01	90404204.52	32871354.71	1809999480	1552232887	1131174220	747421.629	5321732.331	2286509.128	2826853.33	5407922.546	3429031.574	4908269.021	5391132.539	3123745.288	1661064.847	217109959.3	5343086.43	2544393.576	5368802.234	3711690.99	5290386.426	1464341.279	2630608.136	12159191.76	18951951.75	5124535.384	123977432.3	210474967.7	225130457.4	28545119.7	80497675.03	46635153.87	506391473.9	595342606.5	667130011.1	657853313.6	607854308.5	395922028.4	228181049.9	406368122.6	15215055.68	6106518.951	12142150.13
Citric acid	C6 H8 O7	192.02602	0.825	10	DDA for preferred ion	19138112.27	84916751.27	45035574.16	3158484984	2665650477	1920131339	4899886.042	22907844.18	16491545.16	39648048.66	32914218.86	20233137.09	5574406.151	26043722.91	5869791.769	6309460.704	124420233.5	22404403.05	16713226.49	19543970.08	11409552.59	65696382.89	25058368.32	71517999.15	32407537.28	54830826.16	14685643.82	56175710.19	214036266.9	83057762.7	24242088.48	25451190.74	38388177.82	371403878.5	355625169.6	332089928.5	393840565.3	352972080.2	217217283.1	269188287.7	197659663.6	41553400.04	28192988.53	9914097.468
	C10 H12 N2 O2	192.08894	2.187	0	No MS2	27892.02607	36283.4185	26548.54189	45160058.94	12122375.33	13070943.3	27888.50876	41345.71581	27560.10503	52968.44162	47659.35369	31462.6174	78802.69255	56106.43319	27056.4694	38403.44726	41254.29501	33788.51841	140582.6498	119378.0858	61039.35423	49152.31231	41152.95683	30511.81068	24233.37357	44847.11472	23278.33171	162449.3572	68027.77333	63537.1228	28832.49845	35602.33765	27974.09041	4686313.838	3908882.865	3956208.961	4504981.221	4285337.337	47080.29618	83799.79269	37376.28563	34688.253	30880.51227	32928.59445
	C5 H7 N O3 S2	192.98581	2.165	0	No MS2	14975.72256	20204.22994	14783.41532	6202273.212	8783317.547	14961479.36	13481.98913	16459.7885	13182.27763	18391.53913	26538.85937	17519.79232	19776.4674	31242.57096	15066.25207	19220.399	22972.23627	18814.95801	46362.98411	59606.78881	33989.44199	27370.20549	22915.80664	16990.34062	13494.22607	17971.34279	12663.87087	46820.075	50788.66315	34922.42656	16055.22447	19824.97367	15577.22448	1203468.983	871479.4348	1092618.406	1220575.408	1302245.917	26216.41425	46663.47193	20812.78723	19315.97046	17195.65015	18336.11389
		193.0292	1.077	0	No MS2	1695435.477	8072997.665	1262936.699	135023815.6	105458420.1	82389055.34	30943.55638	398787.8649	15625.04949	332305.2469	520996.7104	212243.2704	457739.3913	239531.8166	350257.4019	54024.99302	9994427.112	271622.205	173100.2431	657335.3737	158970.2801	238814.73	163048.9753	144342.7376	591920.9423	3186122.609	485755.1858	8881640.928	31660924.21	31879348.32	2399693.541	4874448.679	3870516.821	45398651.93	43273335.71	48059643.71	44052075.44	41666103.13	25595707.58	16614264.75	28460029.37	1083855.641	753727.4804	704348.9776
	C6 H11 N O4 S	193.03995	0.761	0	DDA for preferred ion	434855.877	1674163.976	469771.5078	12515001.45	11849522.49	9965758.382	118091.0472	202378.8946	156833.4655	354734.0398	700121.7552	503143.4412	397689.4621	1410009.827	331130.2297	1433412.62	1768255.708	576718.0113	1538536.183	4700937.468	1644684.614	396924.7368	333054.9164	371305.5581	320491.8495	603233.7797	477366.574	19019660.6	67203852.77	23647428.88	191267.2687	492592.2712	205171.5185	3831184.212	3498158.384	4219019.527	3929612.134	4314528.484	7256581.481	2429543.921	7705454.846	670099.8902	2174219.255	609601.3485
2-Keto-D-gluconate	C6 H10 O7	194.04178	0.696	0	DDA for other ion	26607626.79	21458959.28	45102010.08	66862645.52	124939327.8	106540195.4	4872706.982	10837048.65	8222631.904	27256857.67	68796209.08	33467635.74	100505429.4	63413559.92	90992838.26	14286700.42	14816738.75	21507663.45	117305540.7	89953045.77	91599863	37929874.57	19479254.01	31242675.06	37244776.95	10988466.45	34016317.72	35708805.31	19368307.61	28898594.29	38159648.68	34424412.71	50552890.09	53135133.38	55340518.63	60752676.52	65747673.47	56656409.63	10679634.76	10862312.66	10336760.12	4473060.683	3689485.131	4524680.648
Butylparaben	C11 H14 O3	194.09342	8.991	3	DDA for preferred ion	14135928.13	13894612.11	13985981.85	1279738.066	1667534.312	1413654.458	13955719.86	14551546.04	14087341.86	15119536.65	15191776.02	15131119.06	14391901.72	14595839.95	14706936.93	14834043.15	15894015.44	15217726.64	15455764.56	15827276.15	14009540.09	16684280.44	16130025.66	14748842.19	15196133.59	15374091.45	14831803.91	14539868.43	14323080.16	14785963.64	14499971.92	15064353.46	13995126.06	8518484.832	8712579.663	10912128.26	9202422.28	9841227.895	16440696.44	15306555.9	16932524.9	14305675.96	13897763.35	14180339.64
	C11 H14 O3	194.0935	5.555	0	DDA for preferred ion	63439.01325	75106.89011	41984.08778	65131.37285	48562.65262	65704.82313	146146.7827	761964.0917	212843.4438	774137.9215	831561.3222	793458.9571	1721275.198	1033804.294	1343352.328	411560.4344	409587.2797	277566.2673	1116184.642	315244.5283	1453359.955	2687948.124	3132792.497	500210.0468	292158.7013	1208041.658	687595.0936	73138.0068	203382.2458	122241.1714	718582.5317	1008000.412	282226.7069	1445356.059	1430858.962	1528077.337	1521524.677	1610578.991	903802.2726	1217777.416	658088.0766	177684.5982	344771.4765	208991.6935
6-(Hydroxymethyl)-7,8-dihydropterin	C7 H9 N5 O2	195.07479	2.696	0	DDA for preferred ion	69969.46887	81469.56575	67005.1787	38267293.92	19044863.4	30113779.13	547177.8767	1431891.512	1151007.397	75584.1305	79570.07202	77159.39689	116795.0596	85007.18517	77542.06881	85195.1441	109913.4539	68550.30837	50231.61242	77572.56193	96560.15161	173408.6926	109485.6124	70207.28275	22040.67462	83368.12696	105339.6286	34221.15548	104005.3782	91004.15295	97019.92385	90743.2351	96307.42814	3918864.421	3620491.618	3469001.667	3853893.385	4055551.593	87293.86336	82703.16561	88867.08651	47293.01511	78915.2344	70640.12046
	C6 H3 Cl3 O	195.92403	7.052	0	No MS2	14519.29938	16051.73216	15974.76618	14438459.36	14776503.67	12265681.42	16914.08053	21261.3728	16812.47456	19763.53226	24997.31537	18114.44629	27756.70382	31238.23665	23636.36394	17100.72015	23006.84065	19847.33808	26479.09129	25018.77833	23304.50328	17403.03308	26271.38836	16083.33255	16370.05383	28043.88814	16398.51394	15100.70383	16151.84536	16365.22086	21805.77123	21856.75059	21069.56211	1386830.142	1209010.558	1273869.792	1416812.73	1253145.062	16921.21202	22939.11081	17925.47768	14593.53253	15371.87933	15507.9486
	C4 H6 O P2 S2	195.93385	0.855	0	No MS2	2784476.876	1806519.44	1738207.483	11704156.21	10448078.7	9818061.646	192708.3568	96350.26152	102376.3733	2559467.749	2270398.977	2192243.023	1742522.264	1098531.033	308290.8976	514437.519	1238922.414	2191152.112	726331.7293	2042728.825	1314313.259	5263165.305	3594980.285	6454568.353	528232.1341	404600.7044	700087.4712	3915551.101	3541655.088	1473827.465	132391.0695	86909.81139	261746.207	4812864.431	5826855.215	3589090.144	6019956.233	5256557.981	1057725.541	561517.0732	1954209.699	2418539.52	1225415.398	472853.7258
		195.95283	0.712	0	DDA for preferred ion	362013666	642823848.9	401782941.3	4034593.156	2367334.632	3305320.408	102183334.7	143465682	110771355.8	701110047	751280614.8	530376963.9	181566882.6	342147238.5	199840877.8	454181469.5	746643250.3	587248158.2	689896437.6	916625155.4	708775139.8	547375709.9	708412234.6	481995322.9	500909547.3	540617241.2	452475691.3	125335948.3	122980785	80291352.33	265180274.5	323201480.4	201690812	225315908.5	262316185.7	248469358.2	255933559.9	250724837.2	634245363.4	465439997.3	481644214.4	825408669.6	1105145192	614870717.4
Gluconic acid	C6 H12 O7	196.05733	0.696	10	DDA for preferred ion	35345658.58	49090601.04	23890008.32	3264971095	1095534242	1961294285	9612535.764	18592924.68	15497410.06	125828565.9	445025241.3	117179106.1	9227144.126	36435348.28	11266850.58	46912096.44	52703044.71	48344250.83	397506182.3	348932478.1	486625413.4	68455231.28	108392053.8	64577937.29	9405115.56	23734511.82	12454522.39	5882999.108	14702518.03	7672825.526	5467021.98	6792019.101	4969217.372	437053597.1	427137013.9	404842816.9	504282368.2	392836432.7	26306739.58	73086035.37	29864013.83	17041113.49	18528906.39	18158439.54
2-Hydroxy-4-(4-hydroxyphenyl)butanoic acid	C10 H12 O4	196.07273	6.434	3	DDA for preferred ion	7582629.392	7674876.993	8677778.173	6592736.69	8337240.934	6973420.26	7391717.987	9426204.953	8886683.31	7215824.623	7263778.196	7292833.084	7780713.237	8178345.706	7353631.218	7406879.977	7630979.52	7406296.968	7673999.756	8195767.438	7149674.357	7816914.548	7833008.614	8922964.241	6622902.145	7502671.314	8372453.549	7754674.302	7548867.443	8590000.371	8211518.653	7644774.301	9430194.301	7425246.685	7494635.405	8045183.452	8836037.881	8081906.343	7541882.844	7623913.555	7408481.74	8408021.689	8577399.396	8029190.554
	C5 H11 N O5 S	197.03541	0.702	0	DDA for other ion	8434975.937	7558945.43	5757071.782	3080549.645	2723978.031	1581227.016	16931139.04	33640189.07	19764290.42	13447049.56	10970054.74	10307924.7	41321435.54	85780665.84	34351400.97	748719.2834	890282.0334	1227387.672	4149819.8	2023435.212	4759020.629	14776469.25	18228581.97	9592673.352	27977381.09	33830534.87	21507636.6	919957.2192	1081805.215	974623.0618	621687.1209	686506.3934	585187.057	6656041.638	5898530.921	5755438.798	7814526.346	7430141.188	4869369.45	1370459.743	6006587.351	5960973.994	7623870.486	5190234.785
		197.91693	2.406	0	DDA for preferred ion	22208.18805	24117.1383	30319.98777	120451.8969	110262.805	80071.94477	1789353.894	897662.1564	739390.7605	321639.0923	64199.642	39832.66939	481888.3793	99542.42071	640646.7114	20961.44291	20826.9266	20110.56087	26951.63377	32385.40763	26423.06928	40374.94665	67669.16292	20232.16064	18035.77401	200620.9986	65928.87246	22398.15004	21813.32676	22347.54638	40905857.41	32732560.08	42438915.8	3103888.678	2834077.926	2703918.02	2845821.594	2807106.946	23526.18145	25754.90843	21732.19043	19599.33346	18954.32648	19376.57734
	C9 H7 Cl O3	198.00754	6.025	0	DDA for preferred ion	8178375.699	5394679.809	3466868.219	142809.4854	155512.1444	167018.2353	1783374.021	1330637.757	1821848.447	10949064.52	7607682.321	8739861.294	2396662.691	5648544.758	2653511.153	4825573.436	13955461.15	12498372.8	2904309.864	1160482.869	2174799.705	12559721.93	8455699.146	3701193.406	3606002.804	2009108.929	4185057.535	867427.9656	201216.7915	102863.4931	4878127.378	2152163.816	5419440.31	8371314.073	6534357.394	6604635.65	7029285.576	6644784.972	13616036.14	2568201.816	9406824.32	4309215.89	1820501.682	3893897.582
	C3 H5 N O9	198.99623	0.712	0	DDA for preferred ion	619929.9589	675479.933	598932.9569	121083939.7	124770855.9	72978852.43	297970.8663	456405.2723	395145.8752	507830.7491	530150.3644	473439.1089	573424.3887	662445.3721	545667.0764	396126.2431	502462.6734	447349.1949	778610.4385	1020626.758	810868.9563	674507.7159	665010.3266	628104.9756	421331.3644	498886.8847	388477.7988	519317.9329	650570.4853	602464.2614	384296.5417	424364.6426	361733.9891	14171505.37	18850030.56	15310839.39	16953580.7	14751911.69	616542.2376	695102.168	575106.4051	560377.7208	645375.0031	550833.3729
	C9 H10 Cl N O2	199.03919	4.22	0	DDA for preferred ion	58120739.95	57833459.2	55858526.5	13318984.16	10822327.55	9995258.703	41386702.31	42980241.2	49370565.46	46238137.51	51334757.34	46137510.51	44975932.92	68485403.41	41036051.48	25883804.45	40215550.61	44375568.53	46277945.3	54771008.88	45221948.17	67775941.39	35030877.28	43601320.64	66218956.21	58967345.27	56200292.37	125346465.6	83702985.4	61930182.04	39714663.93	32770424.47	51456697.15	58434582.54	54949619.88	73986653.44	59453699.4	51202259.56	75968397.07	44970126.63	55399527.3	71004841.67	55331494.21	83468596.76
	C9 H10 Cl N O2	199.03923	4.353	0	DDA for preferred ion	1908003.992	1820650.93	1225081.257	579280.5094	363736.4125	400865.7035	1878650.387	2185907.567	2143968.31	4313714.997	6101432.811	4115198.705	1066494.595	2192028.995	1251438.711	703444.3975	2336462.164	1651365.716	2519281.362	1788870.399	4178128.442	1071082.374	1141543.779	1465867.481	1249750.489	2152523.471	1090429.172	1362799.042	886402.7962	708707.0896	826554.6053	941668.856	652735.0865	1973092.366	1685055.887	1948526.114	1898192.137	734120.5011	11704302.19	3742045.243	7692918.551	1206387.349	1051938.95	1071908.117
	C9 H13 N O4	199.08356	1.47	0	DDA for preferred ion	11080.49045	23345.62246	26425.26235	50879.50117	44996.55284	60316.78175	54324.58865	204338.7945	55792.10433	428696.0339	611084.017	266811.5634	87853.58111	156051.2728	66051.60572	156038.0535	677883.0768	267565.3678	1913010.812	1976814.99	1329043.334	79576.46596	454418.6702	25717.14483	22116.48462	104949.7496	38402.71842	203473.9108	612419.8274	64431.70967	102878.4816	118045.8558	75943.11019	712783.9032	931352.2505	816786.6915	1017264.512	957669.3412	70397.56159	714219.153	27611.20138	55261.96529	50404.65594	24773.438
	C6 H4 N2 O6	200.00771	0.772	0	DDA for preferred ion	25229135.77	5905302.9	13444539.36	782243.0116	611523.1715	743762.5271	233807.912	217393.4989	1598153.675	514649.4497	408801.3721	5412592.375	20581480.86	6924361.977	21421957.21	207793.4851	309243.5376	402810.5267	444497.98	576628.9224	805929.8447	5477054.897	357764.4484	5123171.651	7984862.304	343803.9313	25920340.82	4344160.287	3477983.5	6030618.753	390497.3109	237976.1246	935226.2244	5470281.681	2873964.931	5045728.192	4794643.092	5782464.95	460519.8321	538281.8482	470893.3282	3626893.188	1086635.849	3117302.675
D-Erythrose 4-phosphate	C4 H9 O7 P	200.00931	0.767	0	DDA for other ion	2111243.669	1086268.376	10771384.92	397268.7428	331559.9151	458837.3161	122692.1602	111408.6418	310309.3106	748285.4375	252195.18	1292189.19	65216196.57	6285423.63	82535985.55	128190.6543	156275.0445	652282.4506	835135.8902	355730.3003	1297646.605	11312399.05	453754.1806	7837272.524	184852366.3	2340219.783	217138968	22124511.91	607853.1401	23467206.23	10301055.74	759976.2105	13356241.7	16709012.89	14563797.74	14098217.61	18778098.93	17677430.08	314964.4717	226482.3398	416306.7925	7132482.073	1910881.352	55362388.95
	C10 H13 Cl S	200.04242	4.226	0	No MS2	4128088.911	4563990.416	4133947.207	769226.6714	723979.7234	279938.8764	2779974.789	2930232.113	4377748.824	3048580.408	3563608.682	3239833.167	3076615.242	4260127.645	3187135.197	1722538.537	2727462.804	3150214.147	3147043.573	3556755.685	2951454.273	4225159.231	2431098.238	3174896.304	4485199.827	3788860.777	3726408.83	8287502.977	5789886.349	4214367.25	2711854.847	1006666.344	3331398.523	3736554.416	3654434.493	4790170.383	3693517.446	2905156.043	4774109.176	2802638.892	3622917.339	4985063.166	3661494.049	5878899.224
	C7 H8 N2 O5	200.04397	0.791	0	DDA for preferred ion	397718.952	1147476.036	418211.6848	4743869.647	4976754.245	3638142.282	782410.3404	943820.1215	451764.2631	24078460.07	33011045.49	9888625.197	1641363.759	451895.4913	432537.4227	1133511.643	3128489.028	635184.2897	2263353.922	16720990.16	2037324.041	1785503.782	1101463.75	890162.501	1239737.215	1932807.334	3152426.514	392733.6472	450800.4538	409563.8564	228933.9061	308488.2936	249353.9007	2524565.187	2170803.732	3360014.779	2360155.95	2268828.044	627655.3508	2508414.763	569615.9228	800254.5934	656764.2955	1355913.17
	C8 H12 N2 O4	200.07879	1.302	0	DDA for preferred ion	228677.2529	1217265.984	232266.4048	7157821.301	1542695.693	1640905.089	124160.4234	971012.1737	145646.1707	1230522.883	2262167.679	477592.4607	1519586.625	2159006.156	668502.2494	3642064.201	13215185.81	1862259.701	11430476.29	73303778.57	4947230.226	1147089.246	2819555.916	633566.509	198326.6503	340953.1859	152682.875	119097.187	224667.9372	219704.2524	7325083.979	24515163.35	3002500.69	8204557.813	11374028.26	8680628.916	9712056.183	11312083.36	13262921.61	133428935.4	8283997.949	185035.9641	232018.2023	46722.0329
	C12 H12 N2 O	200.09413	1.633	0	No MS2	13704.92522	13096.66778	13578.39546	9188682.041	2532452.047	20750899.69	13879.21483	15831.24497	14267.40503	19037.64718	16367.01478	16085.30861	17241.48939	16379.20145	13252.03046	14860.6588	15798.11929	20071.76039	29638.07561	23353.52029	31937.05821	26251.03869	19056.86818	20567.43243	10807.09943	13565.79149	10787.18101	14621.03097	14102.84984	13962.29348	13153.02064	13676.83226	15140.64164	2573014.007	2580452.57	2510135.348	2905065.851	2649045.566	16051.87022	15775.28022	14408.3442	14987.99933	14275.94064	15621.24168
	C12 H12 N2 O	200.09413	1.474	0	No MS2	10793.18627	11638.68023	10381.8204	5164669.129	863320.1444	1921572.952	11343.69579	13808.01517	11289.16964	14408.22295	21633.66892	13148.95951	13706.06905	20358.00849	10193.33718	10723.54979	16115.03363	11771.19293	24455.70277	29360.99622	24516.12769	12946.28036	16312.8685	10499.72971	9330.447162	14843.73167	8992.887397	12137.95294	11754.66316	11938.20151	11461.12227	12626.26992	11269.82862	27569.51702	26832.53729	27044.75002	27054.81014	26461.17623	24367.57412	26031.2947	19390.68465	9857.266436	11060.86607	11204.15159
	C12 H12 N2 O	200.09414	1.714	0	No MS2	13769.78041	13274.32941	13493.58567	15363737.08	4956068.171	1362267.255	12938.35058	13769.37869	13547.54669	19563.42911	14098.7454	14986.05093	16232.80432	16403.87257	14282.78572	16315.57496	17214.4138	17650.57344	28612.27998	26242.48346	28612.68565	21083.72447	16349.88772	17105.26181	11340.39034	15539.68566	11261.65426	13802.57308	13045.37043	13456.20906	15530.00875	18182.15722	17147.21348	71868.00008	88552.18818	95118.49567	23417.84143	23415.97173	17846.41842	39191.49339	14286.29015	13693.89376	13485.20837	13389.06117
	C10 H16 O4	200.10401	6.295	0	DDA for preferred ion	136155.2389	51904.5581	102628.4931	10314850.9	22522899.28	10605539.53	82511.77637	194281.2316	130352.9342	262105.1108	308471.7298	238691.6229	408944.6873	325336.9879	193254.2114	1070167.646	633157.9569	483324.3648	1725832.518	1334613.959	1188804.207	731787.1957	614063.463	287365.9652	184932.0134	180307.0256	87470.85846	144556.8814	129127.9242	111915.9723	191732.119	124438.1597	272061.474	764944.0797	672769.9213	1940894.553	2227504.88	2662976.517	121770.5446	229519.1127	73550.83471	126900.8473	120902.5562	73390.22054
Flurbiprofen	C15 H13 F O2	200.10403	5.908	4	DDA for preferred ion	78852.30071	63826.00611	84174.73344	75650.52837	219622.8578	58874.03461	82211.80874	93247.32773	93777.1398	9134453.576	6996801.149	9098569.694	11200598.03	7366871.013	172640.9662	174131.4494	36259257.7	42061843.44	336771.2377	21560722.8	210458.8713	113369.1518	132548.7141	69948.508	187464.1936	473766.2343	147432.1928	56402.20599	60466.66509	68701.35795	978996.9647	965175.469	672528.9303	19408099.39	17677849	17242857.45	146467.1426	154008.8117	89946.2169	2178872.844	62732.72644	72314.46375	97308.71562	85870.53935
	C10 H7 N3 S	201.03615	4.203	0	No MS2	13256324.39	15812991.15	13732021.42	2357571.077	2580017.105	1839972.279	10687792.12	11075639.68	12021659.2	9767422.987	11923110.84	11202924.57	11230933.89	16061002.72	11464991.37	6104876.184	9987950.749	11480428.55	11006867.87	13059029.04	10484248.9	14918755.62	8897076.159	10982436.08	15679469.58	13436108.12	12653896.95	29173501.14	20759970.46	14957497.05	9570340.512	4431427.928	11339873.66	15305549.67	13323048.66	17871219.18	13890374.21	11400508.21	16409456.76	10534087.89	12276926.64	17178446.04	13014461.64	19967037.88
	C8 H11 N O5	201.06288	1.265	0	DDA for preferred ion	2944868.641	5522484.151	4193488.446	69280829.77	26322913.62	51918559.24	1312419.719	8015549.826	6120598.871	48690507.61	77993586.51	43111567	70218706.66	79052300.54	65878407.52	3365961.522	29410535.71	10014366.33	117676234.8	202235935.5	107182957	18550119.29	188611099	6204210.501	2415475.344	16489442.9	1750633.822	7591014.153	9132664.335	9250435.001	38542871.16	47390222.6	56423899.94	33163495.56	38085149.9	32881368.9	34452240.48	37272626.24	26469253.99	119754477	13582517.48	4412716.131	15078799.53	6402248.919
	C8 H11 N O5	201.0629	1.189	0	DDA for preferred ion	378826.3454	433522.495	429171.9063	2862077.738	609396.8218	3711557.982	300711.8216	964816.451	396702.3813	3816524.872	6075877.046	1904238.42	1500697.511	6435730.295	6610050.229	449627.0824	4376489.621	1172417.022	5869656.704	46183752.31	13745334.5	1172055.825	1050914.914	473731.4459	463298.8477	4142319.869	388413.357	398304.2568	510175.7196	617847.9505	3185846.801	2150753.579	6197679.608	3512677.658	4284396.099	3816653.689	3445258.381	3367897.363	1291942.688	12566310.69	912327.0333	1062853.31	1124590.17	970606.6683
		201.06293	1.242	0	DDA for preferred ion	2865515.616	4638896.974	3996638.153	69524861.72	25667270.6	52260250.76	1227027.638	7488484.021	5742669.675	45474481.91	73068486.58	40142212.35	66286113.62	73971904.11	63292798.69	3046670.114	27349273.22	8261143.405	111085212	31838445.98	99203441.77	17167858.86	174924857.2	5746119.445	2283796.264	15670448.89	1590465.935	6831696.726	7615766.369	8363833.877	36307795.42	44332855.96	53005017.95	32027628.33	36305018.01	28109918.74	33380504.85	36595213.1	24196329.88	113116133.4	13365883.62	3933964.322	14018956.37	5887481.495
	C6 H11 N4 P S	202.04445	0.942	0	DDA for preferred ion	5749267.874	7365063.997	6578505.1	457296.6742	343931.4351	517385.7209	3480388.584	5548182.817	2187451.37	2592198.683	2544566.312	2550696.415	9736706.337	11345572.42	8388936.672	3072685.847	2744277.515	2502803.508	3686511.34	4371160.997	5217961.765	2617790.933	911889.8532	1006233.858	8162588.462	7857892.429	5750339.436	383160.4742	930383.3731	350420.2303	411484.946	327451.6831	559030.6127	3839709.144	3495058.161	3202787.142	2969429.448	2949257.335	597854.3504	1540043.366	1405179.016	1263573.836	1249234.205	1138771.808
	C9 H14 O5	202.08327	2.407	0	DDA for preferred ion	100540.5337	108865.97	112923.5491	87904.44822	75006.38314	98014.71479	96365.90455	134273.2177	79367.67092	141564.8122	216141.8649	193704.2834	196142.2988	27551.86884	173143.5122	111724.6703	251574.3188	132269.5724	245479.0442	172697.8062	207793.7771	105807.9469	185565.6893	129231.6625	98380.23028	151358.1885	81984.36089	99261.38545	123810.0294	100586.5067	82674.56715	109764.942	91135.44478	1203872.91	1076183.754	1008404.484	1100167.503	1221582.392	126315.828	209681.0477	89967.50156	106211.4692	104461.7624	72524.86118
	C8 H14 N2 O4	202.09454	3.264	0	DDA for preferred ion	18622.98888	31672.07315	25108.22524	27834001.66	26157717.52	22831513.19	50432.11743	24040.15265	22178.28399	150399.8911	127466.0381	89661.97793	225272.0068	201452.117	205777.6579	60831.43962	148188.3342	105183.4007	258558.2749	177156.7668	176767.6084	88314.93994	166748.9119	17245.5712	22892.65446	168275.4098	15144.06777	19628.87383	17461.21486	57436.33996	371181.1331	226945.6429	173652.9192	3698151.092	3390546.037	3544958.469	3825742.72	3803775.86	48027.83106	144003.996	23997.08582	56717.41694	18069.70475	23855.29023
	C8 H14 N2 O4	202.09466	0.701	0	No MS2	1022182.915	1601934.451	987561.6218	1967256.582	2917481.071	1611665.186	497851.5547	2012017.36	1659339.172	3826403.285	2925764.102	2113282.97	987735.0101	1416635.168	958693.5207	2115356.294	4056600.43	2838387.733	8589778.678	14877981.46	7854159.918	1112174.453	1096514.508	1035662.441	694719.9694	841954.2988	640548.7636	856286.925	1072705.11	993384.2781	5234969.214	10939743.1	2727725.485	2762324.033	2566012.508	2280186.696	3173115.047	2138763.166	4168913.741	3913291.439	2998334.605	923989.1116	2470850.238	908251.738
	C10 H18 O4	202.11967	5.742	0	No MS2	696152.2648	287123.713	95756.70018	14867080.48	27112818.35	14900483.21	1949910.074	5632152.825	2240395.091	2850991.217	873380.4265	6678404.3	34267995.68	8117473.078	12016475.2	19548030.26	31561739.79	14460848.46	8369262.797	4294370.076	9152416.954	17862458.15	2924851.327	8607426.175	1163003.969	916430.6831	384183.2504	291288.0284	35378.05402	223678.7535	274530.3806	580281.4933	192501.0326	8205831.233	1569355.444	4736731.646	8281797.001	1632229.93	179629.0989	405522.5172	284744.7528	87777.89803	2229555.521	287335.079
3-tert-Butyladipic acid	C10 H18 O4	202.11972	6.084	2	DDA for preferred ion	128379.2708	125378.5767	142637.2727	439280.773	289241.5521	750681.9225	143575.3111	163543.3069	191919.9598	174055.1979	473869.7075	213613.1859	198430.2192	215313.9553	152218.6936	4467177.764	20884702.51	7322168.051	3338260.129	1594231.675	1875535.021	157620.8214	567737.6728	134092.0032	116587.9478	136151.131	120017.3474	116653.643	116003.8371	116752.5	80551.02441	82034.44735	101660.3153	1705599.545	1455126.703	385303.3268	1704969.662	1696496.914	112511.5647	235456.9258	150996.0916	107914.3284	132796.6889	143081.7701
3-tert-Butyladipic acid	C10 H18 O4	202.11973	6.74	3	DDA for preferred ion	1382277.554	1358487.924	1097075.564	47501392.57	74825598.55	37497495.16	1075514.776	2425543.048	1614281.721	2014484.195	2642843.43	1877981.441	3330647.461	3076318.252	2046808.096	5753220.375	8954021.811	8758381.614	5626555.898	4992590.477	4304203.526	3777838.606	3538383.059	1746522.893	1422992.559	2257515.847	1617707.756	1341715.987	1975493.557	1306915.826	1306426.365	1392838.758	1258053.991	14590053.59	13052946.24	13193188.67	14035187.04	14525087.46	2814688.965	4486524.367	3967739.259	1652647.825	1750468.416	2148632.703
3-tert-Butyladipic acid	C10 H18 O4	202.1202	6.347	2	DDA for preferred ion	155239.2522	118119.5825	135304.4769	64243900.21	61212095.87	52710441.64	205979.8364	390452.2414	268878.1167	962112.7106	744884.0488	800759.0644	1011661.058	825039.1397	579628.6653	16301626.08	40280789.17	21648351.28	8351749.323	2232864.286	5060963.341	727867.2299	1424705.683	235439.4068	120163.7822	126390.6528	142080.845	97637.9232	127070.234	120088.5453	198349.3702	105936.4056	270460.9997	15976692.59	12486197.87	12929151.18	15050638.85	12387259.02	87145.79153	188946.0992	132414.4911	153179.6582	244327.1597	144661.0847
	C9 H18 N2 O3	202.1309	3.124	0	DDA for preferred ion	13599.05163	13356.36549	14041.90194	6335410.129	8928976.223	399616.8883	13696.36155	13890.33533	14676.88447	13184.66411	14062.255	13403.72629	15498.24254	14627.38388	12336.55814	13325.29483	14525.79418	13003.89672	17919.59772	29708.93455	15941.38748	14642.16716	14423.97449	13380.16956	11528.53727	12597.46259	11689.71972	13452.27731	12972.96645	13853.98074	27577.01348	78933.26686	15755.75713	31651.81101	27604.58062	27560.06318	29779.39354	28639.61329	15857.61008	15585.46019	12746.5071	18489.68704	16445.18027	13579.89995
	C9 H18 N2 O3	202.13091	2.828	0	DDA for preferred ion	213135.0813	175379.4955	140022.3441	3557059.301	776014.5194	476285.0272	20514.45476	320975.053	90777.03196	156698.8602	43201.31335	250211.8414	2642210.703	3057856.431	2068466.03	353707.9676	466278.5651	230443.4596	3247024.437	2711760.448	1967478.479	561318.9793	117556.9788	389599.7969	695879.6015	394967.1383	301894.5942	74039.22398	78368.29536	64350.17154	6958604.822	12160010.96	4642274.284	3035663.919	2543778.635	2292077.057	2794076.368	2709945.386	549540.1241	1770371.241	707601.5644	338974.7448	272160.8239	237029.1726
	C8 H13 N O5	203.07852	1.102	0	No MS2	142676.9148	137815.3892	46521.44057	32889064.24	12885422.44	20416823.52	76812.36706	119476.6692	77057.96527	273524.6377	98394.30326	103509.2673	54426.39704	69033.35086	68968.03692	275639.2623	1788339.551	120633.2962	195659.9722	1964171.824	197049.0303	252017.1634	190064.1848	190795.8359	39595.24111	33747.83617	51151.52975	125752.9733	174542.3643	199971.9503	380980.8056	297958.6763	512742.558	2686031.632	1893996.628	2235081.757	2598883.885	2236135.719	141050.9901	167377.3716	153848.9577	92174.57235	77687.96401	148660.6157
	C8 H13 N O5	203.0786	4.799	0	No MS2	24023.91692	20311.71479	13936.30805	33089555.3	12709079.79	19986231.57	10757.66749	76362.7822	18527.61209	71181.08641	208623.3614	84581.65069	113927.2837	153342.5899	70506.19811	230190.9954	471986.5747	323231.427	295445.7258	227459.0045	407627.7168	98705.145	147717.3218	54530.35528	15580.70699	43886.9042	20608.1647	71032.74133	56811.68085	11519.32536	205145.4899	199383.8278	185607.4438	3047736.183	2879425.29	2520044.691	2994254.946	3658351.006	114638.4016	358718.0804	93507.82063	57430.70419	63645.33737	36075.53547
3-[(methoxycarbonyl)amino]-2,2,3-trimethylbutanoic acid	C9 H17 N O4	203.11495	5.42	5	DDA for preferred ion	3867880.357	13864601.79	3163385.306	367430693.4	395670938.6	389297447.9	261464.9021	4439909.944	498725.6996	4345591.783	8351661.168	3566956.527	14240415.33	77567046.26	7527278.622	8669233.063	13184279.41	8734374.058	86017518.43	166838195.5	72047825.27	14028490.58	6012847.236	3280811.044	8371658.629	21847347.78	4473454.63	1131848.502	6629420.603	1426015.704	538036.4671	914793.7109	265969.0841	113667214.1	102926710.9	85962016.82	116987222.6	104446865.3	12169098.3	68712204.73	10919220.95	8285044.468	15345915.11	4501368.756
	C9 H17 N O4	203.11543	1.333	0	DDA for preferred ion	7890693.694	24218768.48	5239926.016	2026412.247	1103928.827	3010506.91	915934.9602	13233953.98	2402950.424	17493418.52	52665170.29	19150187.19	8532792.872	70365610.67	3502885.03	6778453.242	38604477.28	14977624.6	98104914.74	99743306.77	92458787.11	16653805.48	39402634	5191619.975	3537377.17	18422416.32	1873251.837	1437619.166	2936938.517	1252179.324	2245698.75	7926924.454	1621888.646	30935114.8	31441483.32	30058281.99	33350392.75	30336342.8	66676944.18	104739539.6	46396277.5	3532731.216	8828796.018	1051302.015
	C9 H17 N O4	203.11556	1.474	0	DDA for preferred ion	3183621.087	9717991.228	1837320.679	2799951.761	558783.7401	3914571.485	1036494.175	14340507.48	1841444.052	33098629.37	77919695.52	27526274.38	7874022.867	48035087.98	4309285.866	6776530.07	38986196.53	19058854.67	66389438.63	50776643.34	84825688.78	5805920.236	41274364.88	5443231.649	3340949.382	21332061.11	2097734.056	231614.866	135817.739	110156.3004	3765190.912	9117497.407	1768492.801	35006280.15	30288107.72	26890359.22	32856417.32	30956825.99	111641632.4	90756984.11	79576751.6	5155242.508	10624991.34	2238426.689
	C7 H8 O5 S	204.00844	2.119	0	No MS2	16968.9796	19998.29447	18375.72194	16958324.89	16441355.81	27745743.35	16654.47154	18402.12549	15701.55023	21799.28847	27617.46969	19606.23053	21991.43581	37031.47476	16865.9683	19382.68236	28716.58836	20269.07677	54953.53369	70651.26932	38257.43591	29480.14297	26335.50391	19777.27049	15994.55732	21159.17864	14089.90776	51078.04625	44899.82036	41935.89266	18220.92773	23498.32262	17577.81989	2127145.7	1688287.795	1798740.581	2210816.512	2098953.828	28655.22232	55309.69858	20453.42563	22895.00673	26977.21678	21157.29091
	C7 H8 O7	204.0262	1.335	0	DDA for preferred ion	142738.996	1119450.129	71941.50807	125930.8516	361291.763	395725.4775	8938.647014	26988.62923	9943.585775	160698.6636	100053.5485	148927.3863	18326.38538	50525.74412	119474.9747	81286.20983	66492.41304	85186.50308	82862.81164	77123.74466	66886.45611	1397975.188	153782.9616	5880779.348	43737.02032	19399.42279	61923.17751	130445.8309	269640.1406	112035.5526	39065.49594	47900.79559	45583.31488	1275677.404	1268712.036	1056529.634	1242717.761	1248366.344	2325370.297	128138.6607	4176121.412	2834897.441	1605278.892	399042.6222
	C7 H12 N2 O5	204.0738	1.004	0	DDA for preferred ion	227751.5509	1108170.535	26448.55346	239466.9404	324059.7579	319913.747	9739.86468	96029.54373	33043.17153	349010.2669	898682.3755	616933.7401	190212.7674	878660.5216	126507.2244	62219.08794	16234.5839	168179.3142	1558727.179	8700158.674	1771767.396	318092.18	17424.30772	24994.8312	90139.35873	13763.47643	58719.20119	15273.96501	125573.1464	17861.00712	46500.26061	14294.90743	17010.92415	924506.6009	988477.5294	786915.3083	80237.30812	979357.7658	1708262.47	1419359.384	677152.2797	664724.0118	563738.0874	343581.355
D-(+)-Tryptophan	C11 H12 N2 O2	204.08919	4.041	10	DDA for preferred ion	1778376.484	5237786.394	2508102.342	36744561.89	48556599.08	31766449.88	1479038.906	6200348.717	3292307.995	1069173.586	2781214.314	1420343.3	3801679.518	10205624	2834464.085	5546779.592	7040109.133	3674310.229	33589219.94	137063809.6	18475051.91	4925650.283	3153318.683	2300472.546	2955629.928	3571291.698	3870675.335	1566700073	1836171737	1295056340	3340876.453	5546387.789	2544457.982	23379122.75	27676282.17	26917299.69	24052323.58	26230649.52	4333831.883	16869242.91	7617455.793	11135180.78	13401966.35	10411112.23
	C9 H16 O5	204.09897	4.143	0	DDA for preferred ion	40030.48605	26303.84103	15213.44115	309731.0367	695744.6323	645494.6759	30989.94735	56399.25659	48207.85044	140593.4606	413438.9944	137049.0091	208135.8233	266550.7831	180240.089	2419975.363	6816860.825	2224953.436	1049684.069	472844.9569	766349.6117	9898.751515	486152.6582	37867.78172	109454.9115	171992.2433	98080.36239	24203.36318	21593.33502	17995.73004	120923.4041	101968.9841	310822.5651	416086.3661	524455.0795	475603.2703	437802.6385	474245.6198	38315.97261	296595.557	33629.93726	27379.08778	39183.32697	39049.73292
		204.18313	4.062	0	DDA for preferred ion	21108.16445	23475.84363	23413.18613	1191210.274	1170278.38	1075389.917	21257.36771	73730.85542	20570.43018	22038.50342	24032.42217	27932.34072	24573.99487	64836.55971	22031.91816	82861.38025	30829.38311	51714.32818	543155.3033	77917.29535	88708.36354	21354.05033	22594.7571	21709.26408	16970.90548	50261.68967	17506.2121	299885.3763	12758790.33	4429457.482	21501.89418	174747.6965	22404.27978	825820.8173	679963.0902	745556.7444	394905.842	766372.7027	26433.87247	44911.18451	26333.96134	27944.75667	22058.64109	289991.2951
Xanthurenic acid	C10 H7 N O4	205.03668	4.227	4	DDA for preferred ion	32744.98888	34718.17699	34990.67072	906423645.2	755240074.9	1471392354	346947.4659	1120949.665	845090.9951	51304.9135	29333.16783	22175.67583	23732.16953	36121.07083	21430.19558	14515.56111	23937.40654	20911.00321	26664.3343	34138.35108	26932.45554	36294.59769	23462.22914	30068.10902	23642.06369	25397.17313	20446.85434	20866.32747	58137.31052	38046.05696	20829.83153	16037.0346	21720.98604	229494610.3	200536499.9	207272440.9	209543145.6	202878913.8	41348.80279	41087.3067	31597.19424	21182.52468	16598.66778	36764.1484
	C9 H7 N3 O3	205.04803	4.415	0	DDA for preferred ion	498569.4061	1026044.577	149859.824	240087.7098	1123868.676	821593.0143	13133.23043	36804.77683	18992.76745	376619.6059	138853.0452	743578.3249	8506609.276	2987605.456	10253990.57	499244.9361	357903.8938	370440.537	1023585.533	4272718.614	843115.264	73449.09796	78918.6879	49254.41115	18836742.57	8100657.359	24974461.96	111458.9015	116696.9645	14753.02258	14713.99147	26251.54863	11172.80609	3736937.387	3583604.708	3504876.736	4839068.921	3685639.59	1457378.641	1177097.115	2121105.929	236333.8864	324942.4451	274111.9355
	C7 H11 N O6	205.0578	0.912	0	No MS2	49500.9592	68656.70535	66986.63948	13077368.38	16739947.09	95434566.24	13909.78872	59378.38414	2072014.11	44469.29538	541677.7945	297747.0295	30282.75963	362733.6437	32544.72086	254102.3732	797593.3638	73772.66642	2569217.475	1380780.16	419185.6221	44291.2075	882033.5489	43417.48658	28161.15349	385061.1215	29104.51813	29511.50711	43867.02751	34080.55693	77138.63503	23083.38294	19457.20711	9355515.715	8077898.217	9857540.125	10973646.48	9321649.058	111315.5875	2030615.08	61783.80507	291756.1902	405480.9159	151367.3474
	C7 H11 N O6	205.05823	0.695	0	DDA for other ion	3110039.879	7304252.946	917501.1719	3188028.224	2067187.699	1497329.042	2745057.711	9368780.523	2331325.987	10287804.53	23746586.59	6304689.424	878424.7762	4121361.313	835903.5453	9465046.028	14558879.22	7194006.777	30695864.24	110619193.3	30335456.46	2196533.353	5647867.916	2158148.142	752117.3097	2788095.058	629457.2789	874278.4029	1060582.053	928291.7398	588701.1615	2047223.137	620197.6353	11650337.27	11603262.73	12055911.16	12653241.66	12938740.5	33868359.28	73653613.4	37332474.52	1969467.098	8080778.702	935822.4928
	C8 H7 N5 O2	205.05992	0.892	0	No MS2	78761.67974	92701.01711	104756.2422	400479.9496	4322590.991	3354776.632	17835.10322	28442.13241	23033.56801	59466.08737	35798.3578	62427.91628	34892.23463	45534.04923	37750.80798	34428.89339	46215.73847	32663.1158	73197.28586	97717.53337	65656.46465	55148.69451	77701.72452	59578.31932	38032.26454	47026.78275	39427.93777	39558.94603	62812.6212	50881.99635	22152.41676	28857.69653	25674.99103	220239.7352	148281.558	135701.6058	217130.7734	174697.0187	125634.2419	63271.72713	50036.84518	100318.4192	85041.64908	145231.8499
Indole-3-lactic acid	C11 H11 N O3	205.07315	5.693	9	DDA for preferred ion	121308.1206	315471.3688	217471.4305	194890834.2	248252962.6	365037935.9	102232.5901	499578.1478	383306.6875	93643.61501	426757.074	549993.761	382799.6157	514262.7267	1460313.247	31664.12314	62303.307	34471.66	144765.2255	327596.0749	442090.3658	58322.06237	41795.78296	31128.13433	559389.4299	36884.46324	1191096.703	1978639.802	6699503.384	2929827.334	48771.23289	40123.76687	43834.66935	56590309.65	53019547.74	51802703.52	50518216.68	47545904.64	42934.26712	47929.48254	156610.2645	754668.1291	313188.4563	252426.4629
	C8 H15 N O5	205.09436	0.99	0	DDA for preferred ion	40691.82666	87159.70052	72105.77103	494277.5842	567867.1488	560601.8734	129074.1291	557448.8298	135780.8287	531618.1671	45874.53851	235846.1358	43222.77197	42593.74613	42208.75801	30314673.89	31627631.9	21615191.6	210998.3821	132776.6802	715539.9953	864442.2101	1818644.138	568562.6844	71581.61893	232746.7938	102896.7792	34466.62189	556601.2454	34068.46758	18228.725	37738.57395	82749.07073	521428.0735	752857.7565	78668.41098	543521.0355	56787.20245	1375108.248	951051.381	680909.2616	68547.96036	238789.1017	120408.1152
	C6 H6 O6 S	205.98776	3.575	0	DDA for preferred ion	12371.1455	11500.95348	12061.58125	44032182.06	43240470.31	28293969.97	12245.89105	11659.76136	11630.71063	11940.11967	11925.18203	11632.49972	12694.14787	12066.58503	10153.84446	11434.77993	11457.12402	11415.0394	13042.8599	12765.64392	11011.59785	12497.04955	12700.57125	11861.32836	10059.91372	11324.72772	9819.51922	12655.66733	11606.51366	12252.95766	11199.07908	10655.29959	11742.94972	4999159.559	4470239.644	4394291.122	5115093.243	4815796.27	11658.2636	11240.07424	11301.92291	11278.24548	10709.575	11671.91659
	C8 H14 O6	206.07819	1.313	0	No MS2	90645.3722	149222.6959	42294.35738	3760759.739	1924505.096	3311069.807	175254.3064	543453.3165	94170.42424	560613.1945	1976957.691	469360.2942	1496157.422	2952012.312	928787.3273	269066.127	1534049.026	358109.6911	4177030.567	6092797.524	4857256.685	279670.0845	1882600.413	636821.4728	190403.2904	1710873.928	137390.9164	30570.96685	206971.0528	106352.9539	1660524.084	1838816.861	762862.0972	3425125.307	2687131.516	2727927.735	2486895.759	2470509.566	232996.0268	3233777.125	135731.8197	82038.60811	565406.6415	49808.94072
		206.84617	0.533	0	No MS2	6036695.031	4584338.207	4230600.76	5309588.436	4841318.831	4448045.499	8605057.496	6636457.952	8294999.211	6495023.077	4369583.869	4507195.93	5738826.959	3580635.385	4246459.085	4331802.771	3853374.923	3824151.779	3396063.196	1215930.825	3350206.572	7776091.549	5636270.61	6853145.945	5058342.615	4473108.314	4104276.759	7172164.585	5420793.239	6013875.889	5171508.64	4331016.514	4554101.244	4900293.794	4597214.714	3994829.847	4077810.024	4236448.104	5208364.093	1159151.947	4642825.73	6699478.613	5174382.54	4548968.984
4-(2-Aminophenyl)-2,4-dioxobutanoate	C10 H9 N O4	207.05227	0.909	0	DDA for preferred ion	314014.0532	369588.6403	528063.4778	338421377.2	125512023.9	125046758.7	579999.5751	442780.2768	2522586.361	243650.2129	242910.2004	248893.1558	287284.6175	292197.1856	228252.6908	169751.189	226090.8618	160131.2735	313653.849	427401.4258	365394.601	223443.7296	309788.1297	237532.1298	171713.6169	201495.3215	174344.1831	605987.2814	866646.2733	718384.4495	102087.9027	137063.8347	138001.0829	9207402.795	6985995.887	6200123.444	5923272.186	104061762.3	500889.7429	422001.1459	313556.8487	510947.3379	423337.103	681111.7241
	C7 H13 N O4 S	207.05574	1.215	0	DDA for preferred ion	1924239.524	709900.7002	521684.6661	88041890.86	96268663.43	121993131.9	268185.7347	2190289.887	235570.4661	1747281.218	3142320.023	268169.8529	126742.2981	148414.3353	131694.4326	1611911.513	1986949.366	3267621.992	10974691.44	9415842.751	6686393.903	406229.6787	358979.0258	546818.5181	287783.0822	293608.7435	94905.96681	969300.1389	960985.2476	884509.6982	266268.2277	1652760.59	355298.6261	14268685.21	14218061.32	14646508.09	15924433.55	14357825.77	700832.6673	5253080.661	293746.1166	343817.2156	763857.4453	643274.706
	C9 H9 N3 O3	207.06362	1.286	0	DDA for preferred ion	326557.9371	720234.8573	143896.3837	40818911.73	37737314.84	33854343.51	11655.50865	20310.4206	40337.40191	110641.2704	40024.43431	315048.5073	5040166.488	2907118.231	5108258.241	227711.9727	165849.3334	180055.3887	1081725.005	7128251.725	494002.4837	450860.9906	54863.76922	447682.3388	9926648.257	4128889.423	8300411.379	153691.7777	272343.0563	27892.91491	32237.63768	78398.51344	48411.55838	3335877.143	1423183.022	255927.9075	2936422.007	2292714.7	1277932.3	1717001.807	1540858.107	54440.40189	194849.863	145035.7176
	C7 H13 N O6	207.07363	0.692	0	No MS2	38787122.03	49959016.09	39826441.43	58524829.49	54562851.28	52075413.63	7052069.25	11549374.14	8351119.339	33667659.96	35702040.18	25017032.25	18481171.33	22772298.38	14359838.12	40750016.11	71331211.7	36846266.23	70603496.19	121815095.5	63721139.11	48955028.99	80114029.89	54908089.54	7466098.071	15584125.93	6395831.703	15425911.26	17843613.18	12993794.33	21391946.7	31094883.17	21344681.37	30585790.55	33543740.29	46434369	36773325.35	33303917.68	51981922.93	73890556.03	42044167.51	77823086.79	99357575.96	72524490.26
	C8 H5 N2 O P S	207.98622	2.052	0	DDA for preferred ion	15838.00878	15766.35931	16121.28533	2428545.547	7759239.039	3486988.297	16272.9596	22028.87927	23203.15696	15369.28368	16144.68031	16056.7685	17148.23353	20343.283	14849.85296	14858.84819	18195.51807	15504.92607	24610.82179	36180.9011	22301.84087	16951.90837	15465.79061	15148.47559	12567.7523	14737.91551	11975.57743	16366.10232	25415.95515	25589.74312	14440.41722	14897.23936	14605.29878	1221901.212	80087.46128	1331568.919	800485.0602	3264416.668	17121.44483	23131.55383	15696.00446	15229.70326	13816.07724	15133.88238
	C6 H8 O8	208.0211	0.737	0	DDA for preferred ion	30073236.26	16895226.68	3418679.044	8786413.08	7732711.675	15346502.8	6226529.372	12457218.4	4393713.617	16148259.26	46464627.43	18035738.13	6191341.277	4510010.684	5670145.219	11080460.36	14012722.62	14790468.24	20007819.76	15909952.45	16457018.44	11543428.95	33391266.64	9202673.188	3263067.824	4573244.73	2992248.574	10563201.44	8732446.503	2131740.52	23197024.64	14595521.87	17357415.2	13409224.01	14772487.82	13633876.16	16019684.11	15454833.02	19683106.97	31921332.07	20974227.85	12149870.84	23719719.7	6357513.874
L-Kynurenine	C10 H12 N2 O3	208.08398	2.014	0	DDA for preferred ion	21881.26673	21760.49155	28219.91534	1145894012	1118091116	887340178.5	26512.63482	49014.52141	38016.6928	87939.18355	131648.0648	67083.71372	23787.94754	223075.0441	38010.81095	65587.95117	22827.71653	30466.67716	321573.9524	225654.041	224774.506	1262980.463	815353.3026	313852.74	23204.38011	79775.74431	39150.99717	1416467.14	1218436.431	1624072.311	31502.90942	22130.32867	20406.68863	255589877.5	250911105.4	240406128.9	291400960.7	252168524.5	336699.2288	365624.2446	383914.8423	21019.80696	27924.36677	24263.33409
	C12 H16 O3	208.10919	8.874	0	DDA for preferred ion	5488355.27	5361209.729	5482203.365	1947423.724	1287271.065	2298110.95	5430839.729	5390757.771	5430210.43	5686963.698	5460271.893	5596151.192	5692518.257	4794341.232	7486167.277	5822842.956	5729500.444	6020313.944	5781892.774	6727636.172	5618478.968	5632163.633	5473553.771	5682038.301	6697712.333	8563702.647	7192306.057	5820253.854	5422818.431	5618422.82	5961773.2	5763415.774	5675976.18	3793175.846	3915217.439	3937229.082	3742907.186	3695796.832	7059266.281	5354547.756	5125852.18	5541457.197	5417803.415	5456870.282
	C12 H16 O3	208.10921	9.002	0	DDA for preferred ion	5488355.27	5361209.729	5482203.365	1610821.611	1742334.59	1551355.696	5430839.729	5390757.771	5430210.43	5686963.698	5460271.893	5596151.192	5692518.257	4904475.365	7486167.277	5822842.956	5729500.444	6020313.944	5781892.774	6727636.172	5618478.968	5632163.633	5473553.771	5682038.301	225432.6148	244728.8387	208649.5098	5820253.854	5422818.431	5618422.82	5961773.2	5763415.774	5675976.18	3830696.598	4081151.416	3979732.061	3781501.066	3834368.5	7059266.281	5354547.756	5125852.18	5541457.197	5417803.415	5456870.282
		208.17978	2.036	0	DDA for preferred ion	20009.91642	19919.39368	20367.81117	12992718.01	19368117.06	5129684.869	22622.21605	29608.22409	34800.20057	19417.72392	20397.36864	20286.29988	21665.26895	21265.40296	18761.46937	18772.83404	20155.96686	20812.86532	24686.78261	32384.5122	28176.39377	21417.22955	19756.44099	19138.75252	16490.96753	18620.04635	16154.76494	24480.38362	32110.80037	32330.36603	18396.404	19032.4938	18452.49691	4458058.426	3893182.868	3503039.517	5649588.078	4983091.248	23948.68681	29224.66235	19830.50659	19241.37647	17455.38563	19120.3153
		208.84321	0.531	0	DDA for preferred ion	5882723.134	4500474.253	4250256.731	5112935.044	5000828.292	4153178.803	8205030.491	6289266.304	7208113.677	6472341.221	4777489.333	4256331.551	5548356.493	3554306.898	4063975.358	4412686.422	3487104.843	3606322.488	3555156.169	1072417.975	2967858.093	7431371.837	5542812.628	6670926.876	5141185.467	3673931.929	3893094.744	7303802.649	5288626.371	5727870.569	4821617.582	4186689.337	4602779.47	4660551.32	4715419.386	3656933.579	3960119.555	4087734.767	5176788.806	1403531.341	4411657.196	6155146.662	4945954.875	4266864.708
1-(2-Furylmethyl)-5-oxopyrrolidine-3-carboxylic acid	C10 H11 N O4	209.06806	7.507	2	DDA for preferred ion	96936.91738	36606.34824	34295.99531	1234989.275	1015113.646	1128455.562	91577.30713	56211.11599	48548.06237	3351843.503	1257138.34	1668497.252	2055701.756	1506660.955	1157051.594	98621.30644	246406.4462	391630.5023	1802447.898	142700.6967	559085.8441	276849.0365	443767.4116	34003.75585	55118.51126	56273.86723	40978.68661	33271.74212	33133.92788	35368.95581	1533937.874	945255.7431	1164330.654	4081159.129	4200275.005	3568784.027	4107035.98	4433296.23	193697.6412	122369.1749	34962.88889	91757.1586	89454.14814	32605.21906
		209.08724	1.774	0	No MS2	16240.5487	22192.02567	12956.30171	23576941.55	38755154.79	56754671.99	19036.85964	25492.36673	43264.9307	22076.13942	30836.84833	25024.45119	37407.56021	21573.227	34073.23186	13851.97066	21467.47701	14344.1372	25249.4984	25383.46522	41102.24496	17995.00106	41104.2339	32445.15224	15038.17426	13915.22447	23295.81152	10580.90101	29253.80229	53515.57882	13174.06626	28598.87089	33628.22128	18796.63423	18594.37795	18015.52778	19563.62553	19686.67152	49243.85732	25754.57505	14104.49285	13054.57728	13673.03356	12284.09085
	C2 H2 N4 O6 S	209.96887	0.724	0	DDA for preferred ion	7447207.416	2803717.996	3437735.428	2942402.325	1879455.522	2119830.395	2926695.285	5924314.778	7163947.813	68107492.23	19592466.93	26048103.93	15264061.98	8807244.328	34542037.52	16756082.4	25032755.24	27541536.69	71738908.62	30757490.46	75227393.8	21209438.73	21613868.2	24419643.3	22582854.17	6737026.957	19695444.36	3969317.948	1762166.554	3268318.812	7871804.479	5340322.124	7181364.881	17595329.98	17646033.47	15828113.98	16689512.91	16655292.93	96716553.65	73242514.09	53286059.62	19904469.95	22975120.85	14559091.49
Citric acid	C6 H8 O7	210.03668	0.699	1	DDA for other ion	27906953.67	93973413.1	57043695.16	3170472065	2674215676	1924629791	8411586.599	26641073.83	25138371.89	62327841.4	41283203.7	19665196.3	8657597.523	29641456.54	7002184.388	20296276.33	140681875.8	31996589.93	25075193.44	29284166.16	21605887.23	73279215	42504914.27	83905455.44	37982473.18	60324559.54	20847716.55	36459094.39	227461738	19670211.95	29360850.43	22376044.52	46132164.47	381242716.6	364705816.9	343140166.8	408503972.4	362571202.1	228729442.8	286712294.8	214533581.2	58488747.46	39835911.61	46543628.28
(Z)-6'-Hydroxyferulate	C10 H10 O5	210.05213	5.307	0	DDA for preferred ion	111594979.5	99608534.86	108137510	43113869.33	48108516.41	43306497.06	100401462	94798334.38	108854057.2	97564240.08	84706442.96	100206829.4	85658349.61	90662720.98	89015343.82	103154056.4	90387109.09	96722348.33	85458668.76	82332844.97	79846571.35	101646685	84301386.51	107838960.9	97293128.16	84403847.11	95484250.2	112780124.7	28025792.09	106569481.5	87703785.19	97019260.94	95800612.68	75317416.6	75714521.4	84772263.05	83540647.87	76349959.17	101499749.8	85442964.76	96831659.98	105224419	106645042	102396311.6
		210.07336	0.701	0	DDA for preferred ion	42564979.92	71990683.96	53300498.6	65452395.98	76051313.3	44056823.2	26785295.17	64542484.74	44730373.24	66068465.83	80667009.17	55854822.87	150443338	283294861.4	158164039	38220699.65	52680948.27	55242511.16	31381916.18	33217474.48	33973561.82	156227737.9	89959013.81	114867093.8	151125911.4	259345133.4	90723975.3	14520251.64	29730707.56	19871023.76	28873921.98	23222050.02	21210990.04	86675878.67	76037065.28	75045245.32	94661053.54	87570256.86	58937247.28	44376926.01	55463887.41	45615144.93	81867200.39	18195100.01
	C10 H14 N2 O3	210.1013	6.342	0	DDA for preferred ion	2886898.004	1277266.903	590522.0418	167260.2257	271015.5259	615771.2259	389301.113	515035.9163	848395.6701	4469432.622	983745.6639	11813866.35	1411866.833	583799.998	1347881.866	230308.376	8009978.044	268250.0418	16443444.92	1805355.329	13895190.7	15775381.64	1530334.8	4307233.558	670033.6133	403924.9461	475043.1512	433088.4472	223766.5698	236766.5475	212152.2576	209089.262	257923.1705	5425315.102	4742982.632	5117471.635	5003258.242	4959857.965	5196821.892	1055450.375	1915015.025	3488169.322	4024634.346	2300855.837
a Jasmonic acid	C12 H18 O3	210.12485	8.744	0	DDA for preferred ion	291644.6358	123853.7891	118956.3134	1253361.229	1130215.836	1463151.62	761153.6382	1243749.46	939768.7365	6793049.953	6153961.651	5456188.236	10914229.9	5533743.934	8882773.666	868463.8416	33753.6916	2605205.424	8306861.704	3321412.894	6658340.991	1235133.617	3258772.529	322962.8386	186381.1728	2745762.311	790971.8963	339231.4301	856687.622	256232.0747	7851441.467	5870386.214	6964875.345	5799585.707	5846939.589	5766143.396	5705913.024	5777933.353	449226.279	538533.0376	139030.7835	20900.40296	775907.6442	207533.5325
3-[(3aS,4S,5R,7aS)-5-Hydroxy-7a-methyl-1-oxo-octahydro-1H-indene-4-carboxylate	C11 H16 O4	212.10415	7.466	0	DDA for preferred ion	1942339.548	2077216.103	2346224.608	718960.163	813729.3032	781642.7043	2091744.881	2129009.427	2771970.393	1814066.987	1079305.826	2420098.858	1510195.578	810216.4746	35687.17336	2002876.777	2029005.175	2476362.423	1402159.422	1894396.069	1087129.611	2051844.962	526182.4943	2443645.154	107643.5341	446537.8184	109246.08	2128883.07	2723383.236	2800731.419	1510389.994	840684.509	1265558.603	539857.8292	941578.2971	802101.766	1925526.655	2193453.434	72267.94494	2321416.141	2500615.778	2060692.138	2487465.484	2632519.494
3-[(3aS,4S,5R,7aS)-5-Hydroxy-7a-methyl-1-oxo-octahydro-1H-indene-4-carboxylate	C11 H16 O4	212.10419	6.394	0	DDA for preferred ion	3128521.458	1198010.151	511106.2386	70257.5362	65333.25494	70114.50431	207991.5682	259070.5739	730462.423	5211248.251	699212.3501	4701522.543	1467715.649	279659.858	1312767.638	12273909.09	8636218.758	22555513.61	18851959.73	1915908.374	15389002.15	17462186.79	1477143.938	4708155.816	50277.47993	78891.77547	21324.86678	51519.81092	38406.4367	27563.65541	69114.95998	103378.5165	74984.02044	5806555.859	343383.6864	5441196.198	468569.3405	5322796.538	5813087.663	1017407	1930545.659	3687461.489	4370112.152	2378325.255
	C9 H11 N O5	213.06299	1.337	0	No MS2	284209.6252	248133.3968	85895.66374	138978.3628	398724.6737	436726.0149	30463.50199	334760.7104	61468.85877	1776382.689	2187376.945	1319990.142	626161.6017	901174.0635	519685.3024	702479.112	2766247.791	1126048.808	3453042.619	2758260.089	2186407.307	567984.8151	484396.6316	665248.585	191478.8026	474885.5689	226250.9968	212214.0359	500188.3714	237161.9724	282689.0108	347624.232	370493.9594	1948636.714	1900358.93	1954582.01	2167636.669	1879917.888	709502.0976	2070341.886	583485.0846	504729.9028	2715336.45	422964.4731
	C10 H14 O5	214.08346	5.247	0	DDA for preferred ion	218996.4297	98779.34934	88146.53696	104975.1361	347046.7381	228096.8373	836472.8479	2186960.689	441247.6992	934200.93	2530875.379	635472.2665	3822283.228	4604423.473	2746115.211	737436.9378	1881356.531	1205330.64	4484469.144	2787656.899	4017130.967	934221.9642	2516333.237	251642.8177	456387.9687	4216417.224	569007.7364	81145.88517	58951.71091	145869.5402	1541319.661	1290460.057	1645973.077	2113098.908	2471797.613	1693877.88	1794901.831	1964726.828	276574.888	3319537.443	172002.4914	105158.702	1229468.922	67318.51325
	C10 H14 O5	214.08346	5.072	0	DDA for preferred ion	133280.3416	209149.4913	64826.62219	98574.50619	74758.45756	92583.1215	307595.6272	1678168.636	280069.7431	489970.8141	2440156.685	389212.9234	1767058.111	5994022.668	776451.459	2113797.044	886365.7835	4593911.2	2129377.277	748411.2585	1169995.287	707090.0252	1908493.894	326186.3402	226710.7598	2546970.84	192036.399	74727.04838	89959.87755	80895.86137	673274.4706	991092.2342	665711.8063	1060165.303	962287.0223	1116315.511	1178148.846	1109611.755	396750.1583	2055878.042	72640.52574	48293.41583	337956.1132	146654.3374
	C11 H18 O4	214.11981	6.199	0	DDA for preferred ion	172875.4212	67505.00016	129198.1678	208628.952	341078.74	148679.1856	1242931.685	3141846.248	2207341.539	948290.1739	1027601.984	638308.2517	735905.5753	1224479.675	421745.9393	18373532.46	54290299.33	15863024.44	20936349.03	9729056.705	8803532.084	3786948.762	1508756.57	2021044.241	150029.7877	185573.1184	128070.7991	74752.28721	22083.69615	90269.65765	183169.785	85061.39916	125399.0172	6980431.492	6942345.116	7012009.091	7131405.687	7505790.402	520016.9006	805409.0521	166067.9932	415440.7365	695669.4498	325605.4764
	C11 H18 O4	214.11981	6.86	0	DDA for preferred ion	7199515.501	5326876.952	2389241.329	7296374.359	8657326.025	20125619.02	4899940.421	11041237.52	13041850.96	79451990.33	14180296.93	74293874.25	40200904.62	13720385.07	34118198.51	5768031.8	649607391.9	493591109.2	283448980.5	58778968.42	293836189.9	174989979.9	38787878.47	80724655.04	6348929.288	2044476.731	5838788.225	472369.9917	211270.3583	351115.8809	6691763.859	5671715.45	6759325.816	140707454.9	129312484.6	132144256.9	137083528.6	132740300.9	84438689.5	20586737.26	44094693.3	61406786.95	58782620.53	34234278.51
	C8 H9 N O6	215.04231	1.343	0	DDA for preferred ion	11972.6979	24998.66708	10842.67741	1508223.132	394066.0765	1785537.505	6481.491113	50267.59789	7709.596549	413058.1885	939493.3447	194864.6676	20283.16384	47273.82068	10635.81536	347123.1255	1075835.706	430953.2449	982881.6179	486420.9536	433194.8035	38341.14614	130748.6528	12978.71189	8146.901568	14924.06487	7139.484053	21709.08129	42192.30276	14471.79099	133638.586	183899.9524	146149.0202	937208.5964	1057691.574	1070963.511	1049722.607	1247573.783	40826.64298	462660.3646	27539.6605	15988.6696	17480.51259	20807.79109
1-Nitro-2-phenoxybenzene	C12 H9 N O3	215.05509	0.676	3	DDA for preferred ion	301997551.1	289384320.8	281804067.7	3172136.825	4254636.428	2726659.324	143308919.4	242074721.4	188705002.4	372671630.8	346192232.1	343942049	488143863.9	501664580.7	417895296.2	221910207.6	171337750	189258021.9	173770373.7	67474388.72	243598101.4	347325972.2	187442020.1	251380890.9	627003614.7	542015503.7	562000297.9	179891693.4	220692980.3	193451540.8	217347561.5	240263624.9	196557473	216885746.7	253189415.4	231408597.2	261446499.2	269880996.3	199811067.4	296609816.1	189071994.8	315128234.3	455365979	363399404.7
	C11 H9 N3 O2	215.06918	1.608	0	DDA for preferred ion	19075.11409	19302.64959	18030.50175	26694367.51	28189913.88	19880238.06	20456.01407	23333.03245	19403.61542	28058.81914	25484.33131	23707.48657	28175.81935	26331.12672	23816.82419	18864.36473	21531.57838	24692.89582	43682.36239	41382.41652	47070.73997	31250.84996	33043.3064	30313.50781	16269.6286	21282.92732	18370.88908	21549.34692	21366.74442	20578.46034	23649.99357	28682.05632	24510.811	4421802.511	3846683.609	4190176.388	4913931.724	4409683.092	22572.49082	28129.67665	21101.42767	21353.47543	21040.73221	32148.07377
	C8 H13 N3 O2 S	215.07215	1.126	0	DDA for preferred ion	5988585.7	9750317.631	5833221.689	21698086.62	9423540.848	9981840.659	1209341.101	3259395.643	2812697.627	10275239.16	9799748.759	9166199.549	10285524.33	14634141.48	8012539.648	1897930.673	4151759.564	4109317.866	17943975.06	22210168.17	13510130.18	7920542.956	10407253.57	10925846.29	3563176.293	3278515.157	4651885.922	14184628.66	17602354.32	30017176.84	13166235.94	12224875.03	14144716.06	22053230.04	20223629.35	19897392.41	28077388.02	19722401.54	13935189.18	13124629.36	8804861.518	13155204.01	13344064.87	10889282.46
	C8 H13 N3 O2 S	215.07216	0.844	0	DDA for preferred ion	983867.9377	1017231.315	348771.114	3717314.86	7337595.894	3282155.049	278108.4366	729965.561	663522.6853	2067380.538	1714552.291	1239002.31	1546720.029	2527963.148	1559175.898	40232.11392	1056209.57	834749.5054	2141940.86	2617541.736	2407739.262	1511000.498	86019.33984	1738773.231	809994.4888	896202.1192	1030142.995	15595647.91	9151705.504	15359579.02	2880753.575	1444509.124	3333185.921	4508253.518	4126533.671	3730151.615	4070120.187	4564163.829	7263059.165	5753154.896	4677762.358	2298233.938	3485629.192	46638731.25
	C2 H3 Br Cl N2 O P	215.88654	0.456	0	DDA for preferred ion	5424059.713	13803322.73	9418700.462	6566924.139	7183004.009	7213895.045	14258331.41	7129741.134	14519569.57	6359405.7	15330534.01	13051452.71	4755445.593	6865930.968	6918211.41	6211402.948	14950801.5	9171493.429	6999704.111	7300445.303	6414988.84	4575123.751	11497654.44	14310629.24	5899785.103	8757382.112	8427420.378	11781298.92	8212684.746	10500977	15430630.71	12521008.32	11042957.78	12515009.34	8631580.411	13690400.37	13544090.88	9475527.714	5767896.518	15864651.88	14048375.5	7982505.442	8505066.857	8984645.775
	C6 H13 Cl O6	216.03932	0.695	0	DDA for preferred ion	846757407	1267552124	1057431443	161876413.8	212724463	197347138.5	196224407.8	580872469.7	239461483.3	230250121.7	139440774.5	233158157.8	500037848.3	733237359.4	396249890.8	150524902.1	177446384.1	204830091.1	512589362.4	583130993.8	586931854.6	644730620.7	466220023.6	507104599.2	383316498.7	310555306.2	244123491.6	1046666588	1935163080	1170096406	326518636.9	377371728.4	307092282.1	1227003723	1050739424	1169937041	1077335976	1101475848	760759258.8	899761519	762175822.3	218839476.2	181026264.5	328412045.3
	C8 H12 N2 O3 S	216.05624	2.294	0	DDA for preferred ion	680297.9588	1491470.242	489833.4982	399508376.1	465353779.8	208520384.4	52651.85537	219493.7811	112224.0318	1901698.485	762489.6867	730944.3264	720623.8293	788926.207	397906.8459	103401.5103	253479.777	208352.9337	1110042.376	1731952.316	983060.4888	624560.5708	598062.2406	445202.2202	376042.0409	246849.3239	315230.989	3696984.362	5349112.824	2466725.959	591733.2348	415983.8733	524950.5546	66696428.96	55036782.18	56305056.5	61579351.58	59091710.09	2501757.709	1768781.06	1373338.538	3174115.815	3801393.892	4345341.782
	C8 H12 N2 O3 S	216.05626	3.176	0	DDA for preferred ion	981050.3714	2378027.775	966557.4196	604015031.2	389605414.4	274593242.6	84436.9772	329179.7796	240623.6417	3278021.297	1404785.014	1321362.324	1168115.511	1315087.904	741527.7817	245872.201	514309.3903	505129.6171	1491373.554	2104088.081	1858375.726	1241157.512	1269122.554	1101960.993	581004.6814	581632.779	610752.69	4477276.775	6583531.544	3510680.447	916586.4551	760923.6229	949768.6373	93230682.16	81948265.51	78035228.62	82486168.38	101617468.9	4081357.522	3263671.128	2476251.251	5247082.568	5757858.622	6661282.978
	C9 H12 O6	216.06275	4.381	0	DDA for preferred ion	236671.437	183214.7651	129994.2909	350332.9551	242659.1409	197770.0768	126869.3032	74061.5279	55135.89797	296910.5782	173591.5792	88656.3181	217433.3087	196516.2372	109174.913	171077.605	258602.0805	115836.6765	304483.5393	268663.6337	266646.2724	196343.5294	291491.2949	91387.44282	177067.1104	149976.1201	101361.3924	336114.9603	260653.5632	163797.5686	104844.4983	50448.80328	80236.58181	926565.4194	695727.0199	780244.1465	830179.5014	752841.4414	195266.339	80157.23446	63730.5757	102038.7014	137061.1244	127323.7569
	C9 H12 O6	216.06276	4.174	0	DDA for preferred ion	217601.42	180614.1635	112842.9129	768709.1847	861119.2017	798925.1144	118621.4535	83505.23814	90145.75129	173102.3359	81172.16632	80567.34221	89214.25424	140040.4075	90482.03505	72196.16326	164714.6428	160166.4413	122564.1883	106081.0201	99569.58836	82719.14156	85883.30206	71552.90943	142966.398	145177.4915	90932.72689	272114.9469	243908.4414	229636.9402	92375.81182	46318.55669	74308.35625	514987.7452	324479.3367	588651.4813	484633.7512	586971.1249	114445.4084	114009.2648	36288.33506	94115.79191	74004.11339	91603.67751
	C9 H12 O6	216.06279	1.386	0	No MS2	141929.1594	97936.66163	85731.6277	74499.4341	78124.95717	100738.729	84419.85936	320754.0421	75097.16104	739210.3993	987664.1857	431711.4803	521057.1797	700724.0378	289511.5539	351470.1421	904681.2865	449767.0495	3178811.77	2425732.27	2008380.264	319212.999	247779.9275	105297.0959	148984.2891	443347.819	174032.6049	204133.1437	569086.3172	295525.7021	189042.9849	200744.3995	232263.7632	933758.9065	854060.9658	970243.5377	994486.9115	1049336.071	89121.17195	388884.6139	87661.15581	61398.49732	1677627.027	76681.2907
	C10 H16 O5	216.09915	5.053	0	No MS2	172258.6847	140228.8377	66628.33108	519013.7679	1305015.141	201582.0133	419157.0294	1147011.025	280193.7262	419217.7677	1150741.753	389404.3288	856622.5021	702583.6226	544726.4063	914271.4139	5043523.633	1442110.896	3469459.612	2240490.044	2525536.922	736016.1011	1206987.64	195633.7491	143035.5378	683831.2437	402042.4149	49074.52442	67090.86422	49697.35308	646532.5002	548057.3371	475961.427	1129260.247	1405012.639	1103302.051	829195.31	1087542.175	336070.5438	3048233.861	141190.2529	86386.6646	173711.6959	40665.80983
NP-018716	C11 H20 O4	216.13545	7.348	2	DDA for preferred ion	197373.8681	161315.6337	164943.4598	15581569.01	19352069.3	38486890.65	146805.5735	193028.6687	174476.8703	237730.5476	163421.326	170024.2868	230638.351	192300.9931	198660.1656	153866.1826	197901.6503	163217.5846	2585230.125	3100241.612	1903985.67	439454.6179	385005.3869	308419.9406	1283555.91	2589642.347	1332881.82	137431.3577	143000.6788	165986.1623	146151.3863	124277.1727	231367.3151	4554811.242	4137994.693	3811933.041	4019375.695	4237918.022	209553.4358	261550.3288	200936.1011	180205.5494	167622.2148	226753.3719
NP-018716	C11 H20 O4	216.13546	7.503	1	DDA for preferred ion	1092912.617	1023628.688	1069584.222	7646525.805	7058988.796	5032837.921	869545.1253	2187821.962	1131756.974	2610186.312	3774074.487	2055408.168	4251210.652	3632369.03	2063428.311	90895.26685	87027.57236	49198.7223	13979279.28	15900804.78	6956687.509	11156072.59	9227218.828	2437333.1	114177.906	151498.4562	92667.61092	920876.3226	1074387.575	831289.503	1094658.262	1027566.592	966265.8976	6294902.446	6269357.975	6452376.224	6331401.903	7211071.57	1434411.6	3989741.402	1607286.984	1078136.304	1743226.571	1122623.82
	C10 H20 N2 O3	216.14671	1.743	0	DDA for preferred ion	45219.53319	34491.95318	39662.34812	1047472.107	1063840.375	504970.2368	9111.719788	83610.71417	13205.5407	12191.70418	12844.22121	55308.78097	475806.0689	553881.2287	366378.6513	102716.5804	155021.1274	45973.83668	866856.7915	994506.4416	593614.0845	169119.8647	10034.56687	110757.4507	131164.7332	122626.9596	23744.10297	66872.67163	96124.25494	106872.9403	5927968.123	7449369.455	4446375.084	1310411.053	1240797.869	1157935.343	1258868.873	1174094.422	85295.50003	376437.6591	107125.9685	9390.444343	52530.77879	36799.39581
	C8 H11 N O6	217.0579	1.143	0	DDA for preferred ion	2365783.032	2175598.709	2466478.795	8418826.623	2739842.308	8057232.084	95648.72761	635807.1768	778618.2369	811713.5444	958106.824	935313.0403	533901.2797	2091170.044	791499.566	823508.0519	645207.188	1072031.117	2046862.289	5516443.712	3279364.278	1150293.985	509019.1846	560070.2302	120544.3734	387923.4567	110521.5211	2496122.825	3625543.233	3375006.545	261432.5494	222596.6994	334831.4212	5273803.292	5707334.144	4770518.098	4824825.622	5273124.436	8695820.625	8052639.306	8088396.311	6415181.458	8294845.621	6977813.229
	C8 H11 N O6	217.05795	0.839	0	No MS2	167816.7201	312710.1331	202616.9992	4703000.28	2606254.23	4134279.487	31313.08968	168162.9749	80072.82117	928597.6221	976544.5754	485306.9572	341232.037	792841.0489	272964.7032	160081.3189	1086220.348	582518.4867	1246761.233	4327479.127	1691582.952	254319.9197	655221.8939	223350.9001	127759.4557	207519.9578	219604.2551	230321.5886	138133.4026	246927.9055	323175.5153	153645.7791	160644.7141	1907490.441	2124637.097	1017199.562	1888770.531	2246588.557	321614.1915	623275.801	1501015.172	1589185.696	1808333.464	2958925.702
	C11 H11 N3 O2	217.08441	1.613	0	No MS2	9845.289577	9408.332024	8788.272628	8546474.735	6958062.168	5200227.823	9970.495053	11372.78669	10249.36159	13676.18913	35335.35945	12521.01336	12385.87246	12834.0921	11608.59232	9194.706971	15446.57952	12035.59964	21291.28268	169755.0224	22942.81664	15232.02144	16105.6852	14775.15016	19050.15718	9745.339246	8954.181301	10503.39798	10414.39543	10030.17677	11527.27717	9825.108267	10876.67382	1462375.706	1359396.907	1415812.238	1382043.412	1374745.491	18924.03223	92056.03499	10285.07702	10407.92798	10255.49336	11221.92536
	C9 H15 N O5	217.0943	1.716	0	DDA for preferred ion	6681894.309	8420604.772	3362164.012	3730265.304	3950907.639	2650636.943	27222.19195	47153.31709	29197.67564	42920.02833	60996.94392	29720.03419	75217.36056	50582.17928	25235.2911	41525.12543	426867.753	98925.42314	138627.0371	191570.8678	122224.4802	127074.5352	78732.66953	29058.28971	51953.96343	101352.1138	31903.03759	567460.3631	682927.4462	528928.0198	147817.181	45269.38771	142339.9055	1469085.709	1286239.984	1228122.826	1386136.83	1373399.133	78701.26685	100559.2353	29783.01808	122246.8098	143797.4841	176530.3586
	C10 H19 N O4	217.13081	5.973	0	DDA for preferred ion	26690.90181	25944.61265	27634.9621	12974418.63	13930837.61	14298397.89	27884.99861	34244.26613	28033.36256	38405.9601	48546.79095	35748.06981	50854.88948	55789.51544	38318.42707	31975.46397	53291.54935	38189.03762	226609.953	260837.6856	91575.74107	98423.02188	48735.54033	38378.77732	24128.08094	46605.52012	26404.5717	41313.50654	146183.9226	37524.66557	47798.53459	41312.51119	43545.79243	2072372.312	2007553.127	1831412.878	2175320.527	2150483.319	88167.49768	474038.4332	90919.089	31883.97626	45575.64151	26334.16205
	C7 H6 O6 S	217.98785	3.054	0	DDA for preferred ion	26551.82442	16366.47018	17033.0042	881468945	703407984.2	606799260.6	19619.47172	16727.3507	20054.32772	67674.93016	19323.27957	16159.43516	19518.45704	18923.70584	15832.21247	19800.53762	21124.7275	17172.61508	20638.56685	33944.20735	18992.83341	48522.96707	17438.74579	16920.70219	14797.79418	15162.43464	14216.61884	18344.55849	15963.68638	17780.2263	21208.74392	33549.60303	21328.09022	118139226.2	104044106.9	104287357.4	113801924.8	118535174.6	18122.25324	27353.13101	15790.56031	20171.91897	18305.6232	16916.56272
	C7 H6 O6 S	217.98785	3.515	0	DDA for preferred ion	16178.02289	14309.07713	15493.90902	8943255.319	2833072.742	3046758.193	15877.12994	15034.44865	16511.57494	14957.83505	15483.89166	15299.54248	16051.88719	14863.67993	13750.93957	15187.83284	14854.02999	13858.21747	15871.59725	15729.25695	14234.35207	15956.20465	16323.18839	15083.73178	13870.46744	14165.29188	12455.38176	18084.00148	14260.26213	16055.50065	14448.90704	14141.77057	15245.38846	276677.8355	267495.7586	307258.9267	267794.2439	372960.6549	14985.60489	13968.10541	15095.85427	14292.3554	13434.13074	13771.87102
	C8 H10 O5 S	218.02415	3.779	0	DDA for preferred ion	10379.63546	10274.20209	9917.210185	5971145.704	2353509.741	13894708.15	10482.03018	10068.1283	10542.22836	9282.88661	10564.44669	9652.107171	10669.48933	10611.24418	9492.57063	10276.62798	9597.836483	9688.955001	11371.37966	11403.8759	9301.208179	9785.513854	10454.49276	10106.97598	8365.78913	9441.904597	8720.544997	10369.66481	9644.968594	9998.423515	9995.097628	9358.319126	9799.332214	949343.8085	983699.9816	948327.5264	857492.5514	985931.2002	9760.198669	11284.76995	9653.246995	10050.7444	8791.978304	9046.217082
	C8 H14 N2 O5	218.08947	0.784	0	No MS2	3188789.554	4450832.283	6276265.013	3708072.156	3027226.309	4170116.336	1171986.296	3974976.478	2765639.113	9125071.915	7728645.991	5207786.473	3452290.291	6775135.329	2936373.41	5449723.943	10001300.1	4220636.818	15697011.9	24428428.22	11699865.44	2008734.343	6755381.433	4064231.405	1919656.959	5790380.586	1726984.56	394030.2963	806906.4282	455664.003	5596529.194	12382892.23	5883235.626	9393695.754	7906501.558	10197119.16	10630191.66	10181899.23	6374792.89	26308914.94	6371448.512	2563787.957	3608385.229	2055619.431
N-Acetyl-serotonin	C12 H14 N2 O2	218.10472	1.641	0	DDA for other ion	25280.16484	24108.10804	25046.76749	10639889.81	5507301.616	24407857.15	23873.43968	27555.49197	26317.71756	35116.92704	25046.33551	29671.03042	28347.04916	30213.14644	24444.75319	27412.03604	29141.27976	37024.45676	54670.52356	43078.0054	58911.23689	48422.78049	35152.38217	37938.77557	18737.29058	24113.5264	19898.08115	26970.01751	26014.17833	25754.90746	24262.11924	21363.29311	26077.98489	3103713.072	3023831.521	3065807.998	3411549.25	3147920.869	29609.34983	29099.15071	26577.69456	27646.92894	25575.11041	28815.01055
	C10 H18 O5	218.11474	4.852	0	DDA for preferred ion	149761.0678	109273.9973	101926.7432	10360970.21	9534756.42	6122908.782	45693.34268	61750.81559	106051.7315	175092.984	155493.1523	123519.5305	279072.4104	185050.7854	165241.7751	235947.9622	216833.1921	332083.5618	190875.6144	458434.9668	150513.4502	167900.353	122484.2203	110644.9199	68707.82072	101477.1522	65609.9086	139826.2362	172465.6044	145980.2236	117072.9929	82394.97634	164963.4316	1304188.271	1333034.722	996694.8204	951643.5994	954895.9966	91549.32569	149034.9859	83389.9207	95566.77971	140335.0329	66875.52499
	C10 H18 O5	218.1148	4.301	0	DDA for preferred ion	38443.62704	144848.54	74815.66712	163295.6493	221540.197	77819.8661	56664.09832	312816.1008	763454.5853	2280440.85	2751489.106	1915713.32	1529081.846	2088031.315	999102.3027	20098067.75	104841129.3	30381884.6	17573077.07	4262962.571	14610855.65	2562400.198	3006308.483	955776.082	123523.985	107382.9919	130413.3657	56644.23024	51900.58082	24179.89611	121052.8523	74579.24902	181877.7591	8683321.628	8229535.695	8689223.364	8978404.035	8766459.469	1831376.931	488164.4192	1342234.174	2511221.408	827903.8317	1008509.914
	C9 H18 N2 O4	218.12593	0.796	0	DDA for preferred ion	136778.215	170365.584	137814.0512	463285.9337	805475.7474	377003.3734	50441.31373	91538.83587	76838.78266	145156.8344	1406025.94	129508.851	232845.4511	352750.7221	221825.955	1123120.844	200467.4777	112266.6441	3880866.606	10257723.6	2725154.371	199599.509	155545.9555	143790.9042	174505.5585	133283.621	156883.1369	135063.7353	155033.2995	140851.7571	3358998.916	7591649.118	2793334.108	245465.1622	658459.8687	187691.0511	218659.0624	222366.9213	1742277.518	6607655.851	1350335.113	275212.9218	225865.646	331923.6478
	C9 H18 N2 O4	218.12601	2.522	0	DDA for preferred ion	273075.7085	209231.6615	262319.1093	5557059.326	5310972.935	4827949.805	13496.69057	297912.878	41895.52576	177395.1967	40350.52515	244704.1083	2582348.336	2837941.422	1828041.233	168156.2349	263690.3768	172024.2638	2119832.237	1470040.268	1455848.12	439143.1755	95869.06862	287909.8232	465302.4883	234456.9239	227525.3962	44247.21701	31839.42738	60334.89379	7552029.076	10710201.76	5003145.165	3676224.674	3419807.766	3434616.889	3734504.713	3612293.141	713682.8865	954178.0564	675124.3759	272521.8695	236401.166	231534.5954
	C9 H18 N2 O4	218.12607	1.087	0	DDA for preferred ion	418521.5726	468218.1782	157016.2247	626597.0575	743966.5393	732950.1523	61525.60631	209262.1952	106981.3805	265762.1111	250953.2192	273995.5122	2078673.522	1742540.18	846198.7777	153475.4365	385611.0803	134852.6591	257610.4727	456507.4847	236582.0421	355407.7936	263870.5655	264886.3339	195123.7052	127069.0407	127245.8494	333985.2841	274891.0072	257298.3536	9836382.878	13059728.71	4609770.756	1196469.934	1782923.781	970467.2645	1686535.356	1902710.2	453797.1924	264119.1242	214089.9529	192402.5745	212018.6756	207679.2359
	C11 H22 O4	218.15119	5.857	0	DDA for preferred ion	13641.28026	13574.62306	13820.22265	6662129.848	2881729.753	6002347.652	13026.6665	15663.72212	12815.71842	16526.50846	20697.69537	14357.55804	22168.30222	25390.23528	16435.33236	15994.15057	21616.15135	18514.45929	81732.31519	130356.2287	145800.7142	25618.99858	21739.23529	19555.40845	12329.41855	22111.49648	57875.63025	14062.22303	12822.05381	12828.27656	19217.2479	17945.4734	18325.31629	497761.9623	522977.1082	658500.7018	676925.5029	579560.4183	14772.51573	21828.26962	13202.70053	12830.25053	12714.45445	12460.4914
	C6 H5 N O6 S	218.98319	4.981	0	DDA for preferred ion	12633.38879	12391.11358	12594.86795	63511847.73	62768797.72	44663053.42	11470.44572	11881.28099	11708.79647	14065.68272	16580.83509	12889.0252	17214.84708	19695.53703	13566.6509	13122.41047	16304.3833	13354.40239	21944.23376	21076.82399	17097.63367	12139.06336	15474.94714	12068.66314	10302.21511	15139.0908	10507.18336	14863.42845	13204.80993	12272.45274	17128.50173	15005.32229	16301.54654	7115523.424	6709901.522	6331577.133	6627334.451	7042351.811	13145.03656	24506.12877	11658.7893	11175.59121	11566.84883	10506.72158
	C6 H2 N7 O P	219.00653	2.831	0	DDA for preferred ion	4586344.37	654577.5808	5176814.597	20161374.56	7305919.672	65340919.1	12832.31947	599901.5096	313566.2918	19489.70938	1198863.491	18853.32794	641430.1586	21633.141	14447.79363	272057.4154	595777.9578	350807.5256	2496439.94	3417242.077	235145.4768	1283588.23	2849761.885	3109758.818	1459869.61	562996.2521	765725.5863	529195.1801	68220.91108	2426300.35	37107.10953	26857.74149	323021.5407	130320.5014	541129.5373	138842.7515	8311135.781	14767473.91	4072870.69	1577539.574	30042.74219	3250388.348	35057.01094	3581338.011
	C11 H9 N O4	219.05244	2.192	0	DDA for preferred ion	24698.67672	32129.34126	23509.00763	226675082.1	72459988.91	72569627.7	23634.01448	166286.055	71160.88915	163036.166	57282.26448	153070.022	71985.0978	383234.682	66818.44086	79697.97369	183840.3863	151609.8208	1209718.927	984678.8479	695204.6202	95714.5858	98420.66639	44134.65576	22225.79774	169331.5278	23872.37457	307365.8335	101966.9035	120270.9883	159876.8577	123556.103	41282.39426	24264846.21	21214890.96	21144566.42	24204462.74	23619040.47	101940.6307	153043.4757	87379.393	30716.80576	27345.01208	29158.60997
O-Succinyl-L-homoserine	C8 H13 N O6	219.07358	1.271	0	DDA for preferred ion	9354844.061	26368505.15	9146409.502	21038294.76	16707131.41	8511546.186	1286139.673	9804601.144	5837265.535	44040451.05	78082933.77	42262603.39	75349783.7	114776475.7	62776453.19	5203119.968	32826890.82	10015638.02	154999924.8	484640127.2	59673390.85	41490472.58	169208286.3	19868394.87	5900393.115	27741820.73	3984248.779	1593754.177	5224416.243	3170547.317	33076657.65	40816915.64	53130242.13	33597234.07	38503106.2	27421431.93	37641998.59	32191424.57	24381283.45	142660350.8	14816421.23	15471815.66	34775771.3	15199129.69
O-Succinyl-L-homoserine	C8 H13 N O6	219.074	0.71	0	DDA for preferred ion	19600626.16	20865502.08	8164838.877	3992990.645	2666789.426	4464408.872	2555801.131	8148143.393	3568996.125	33584249.19	59898406.34	25541572.57	7507257.274	19620323.96	3889612.734	20392081.42	43270694.63	18599334.77	69174801.83	222024690.3	105554656.4	11383575.93	53871072.32	22301500.98	2245299.147	10371727.13	1399608.047	1217815.927	2898376.542	1528069.317	3489496.74	7228114.108	3334234.976	40022524.63	36991584.11	40400072.11	41936152.97	39468950.84	133940827.8	152067824.1	107912054.6	8288629.352	24291145.92	6333991.272
Pantothenic acid	C9 H17 N O5	219.1101	2.831	4	DDA for preferred ion	366264796.5	598895436.5	323333463.2	3613556992	4175751860	6043079716	18887886.87	49442814.54	24524156.26	69137322.29	82065578.65	56437126.8	46290251.91	74852453.85	35302114.05	31835942.99	49392139.64	43145968.26	201785525.8	273770451.6	272407531.1	313795015.8	186137075.1	195082241.7	147013778.7	185532029.5	105127656.4	412593353	670765887.7	267103614.4	248999233.2	129511296.2	188728159.1	1124276433	1048562673	1042078175	1117213543	1082272281	232945420.2	173660412.5	168748268.8	267349177.4	281830336.7	267528557.4
		219.21353	2.817	0	DDA for preferred ion	1742936.488	4777173.787	50186.00362	275687.7955	31919276.7	449200.5747	204608.2174	34887.78026	14917.84984	1154565.877	1202263.476	580171.0928	18709.83555	337499.7568	315849.8896	154498.3266	22693.14108	304965.2273	2905795.264	172734.3126	2743001.802	5394981.749	40335.21693	35481.98284	1791117.031	99585.20442	90587.92172	6796213.201	8252641.092	281255.9954	291620.8563	1815759.837	130614.4218	15611925.39	397693.7175	12456654.19	6311471.984	140410.6478	3067937.638	685272.0696	1854279.403	2910706.459	3030839.692	41840.33643
5-Hydroxytryptophan	C11 H12 N2 O3	220.08409	1.785	4	DDA for preferred ion	8068.054479	23854.21982	34147.23966	260551.1988	220672.499	165222.6694	14884.82619	19932.35519	33828.63487	50260.83855	40670.06966	30309.38105	11116.53753	11860.23258	17942.44979	45854.53535	144742.6004	50773.19814	55828.66189	33636.0167	17473.77289	8882.70274	15046.19928	38147.81306	9538.267548	7384.831879	23803.82617	7738.286677	10699279.32	9224391.285	18119.9601	21767.76304	12486.83633	14696.99514	14538.85195	14086.25188	15296.70183	15392.91088	10462.32602	17000.10397	45130.08624	8051.05849	40261.30288	96229.89867
	C11 H12 N2 O3	220.0841	1.587	0	DDA for preferred ion	12218.25932	9014.802986	69800.34341	484906.636	572641.1801	788061.3506	10366.51568	71039.93466	36680.22857	19437.27545	45374.0506	25575.32374	16570.3308	35306.41334	12865.02486	10047.18439	49587.65574	11741.01725	127673.5668	303213.8018	84416.4074	63198.37887	54656.74359	17038.00485	8886.832167	17154.72929	10355.80259	8094517.227	7333368.465	7359762.013	49750.36433	43556.0777	53313.5856	668335.0105	670150.7657	708145.8654	748694.9493	782363.3455	11816.19017	210831.0159	24758.65897	20922.19942	14232.31687	21603.90218
	C11 H12 N2 O3	220.08413	1.474	0	DDA for preferred ion	231240.2515	324590.3854	122790.8058	11299619.3	17292256.64	15483736.2	914545.3204	5667840.993	1042516.924	941983.4961	1700387.681	1614172.352	1924417.092	10410181.53	1639218.03	1477112.332	4092241.984	1324111.011	9886651.298	28043063.94	7390917.919	782392.4807	1423759.528	171507.7657	805488.4437	6924931.311	1072102.339	4249973.129	6950744.128	4877028.934	2436458.071	3223503.964	2185564.263	19494951.72	18232081.25	18892521.73	19600952.96	19109116.88	2591917.984	11503227.67	814873.8402	1052488.073	2004992.448	358436.5772
5-Hydroxytryptophan	C11 H12 N2 O3	220.08417	1.969	8	DDA for preferred ion	25393.46431	63321.871	102729.4637	1405114.252	787415.997	746874.8779	29312.296	35701.69261	59505.17228	70607.87915	66192.51821	34808.89289	27673.29566	48794.4877	37115.74254	30867.24756	92457.58015	29458.16275	85092.49287	93245.58643	130132.8888	79274.87215	30488.38154	320071.5529	42191.7482	34126.03728	56144.35133	38576126.04	23311197.92	28949848.13	29157.38082	30576.50723	25040.17892	1257472.37	1547813.1	1348371.337	1727023.051	1308727.63	32258.44231	122885.9616	76781.87769	136976.1034	128646.2761	213015.0602
4-Nonylphenol	C15 H24 O	220.18196	0.132	10	DDA for preferred ion	28559282.04	732479.0725	858126.3334	28858927.07	30997368.85	29749249.76	597596.5113	429079.848	579153.0879	905424.1781	30885872.93	27832176.87	456924.3094	26872485.78	26801388.43	794429.7699	28199033.3	464135.7913	586796.2229	730650.2978	30544611.71	1159300.028	1065790.563	27594799.91	90388.11194	490135.4983	663839.8164	569217.0274	26196843.19	450987.3557	30669407.33	909068.8787	1148687.128	28291025.82	597430.648	239663.8718	28759544.37	898418.3783	808158.5019	27233495	32045879.68	447192.771	501404.5231	222495.7059
	C7 H11 N O5 S	221.03514	2.689	0	No MS2	24996.55831	30455.78316	25546.42817	12982189.74	6120567.858	6353996.143	26530.38657	24269.36328	25511.50389	27022.57888	26129.45753	24977.12598	27285.5607	27337.28327	22783.79318	24959.58561	27998.69341	28151.93678	42019.42239	33865.80267	29761.45037	78498.68393	26139.73278	26878.69884	25799.57166	35148.18287	24289.70473	26707.6568	39249.25668	32982.14738	29578.95372	31788.30925	37306.30699	1270985.506	1274816.086	1116385.383	1232508.346	1354624.423	37989.14636	68866.26145	38622.43239	24493.15517	45852.79538	26218.66724
	C8 H15 N O4 S	221.07157	2.495	0	DDA for preferred ion	22282.47451	143265.9237	210498.2357	1565272.153	14506927.12	10418154.98	19016.25778	52224.99864	54132.563	22613.26041	26508.74418	64499.24432	21836.2781	56004.66055	49473.34384	18579.77754	67922.04387	44999.0701	132969.2969	352166.4542	589451.9041	51840.21665	30868.01286	123419.1285	15488.60019	23307.40899	15669.80107	26204.20177	136209.2091	109754.8037	22650.67342	20571.8372	19704.995	2326503.443	2186016.842	2172487.624	2443201.107	2184356.14	53301.88708	160167.6602	236458.5727	724504.9681	755974.1216	379235.1238
	C8 H15 N O4 S	221.072	1.082	0	DDA for other ion	622556.5759	1001272.913	403404.8687	1369032.435	1106660.425	761252.2155	57321.35652	1170188.055	377822.8403	6773586.92	20235248.79	4614486.079	926530.8926	10311203.28	556528.4022	1335699.964	7813001.676	3733173.644	15876860.29	28224318.07	16412290.15	1421429.158	2642484.212	1702903.762	1483007.256	2894305.068	723569.9799	8605455.118	5063249.505	4790680.715	286495.4672	767915.9091	160051.8079	4332250.046	3984495.265	4314961.36	5380340.192	4395167.108	25028391.49	18658287.43	21673881.47	950855.5174	2208239.42	372768.8503
N-Acetyl-β-D-glucosamine	C8 H15 N O6	221.08954	0.707	0	DDA for other ion	36198812.9	49894771.99	26367178.8	220913435.3	224755100.7	151301644.9	13597781.82	53297346.46	27300554.5	73191743.72	83992085.84	64990115.19	24722701	41792494.21	19438891.75	44354133.71	103648459.7	60635502.82	138078369	253597453.6	124130337.8	80796783.64	99781901.04	47314691.75	16797113.16	35865923.67	17205474.28	51690965.76	143554543	73970987.15	273379278.5	298019952.1	255683786.8	152883779.8	160184845.7	166286191	168000471	162614100.5	138716934.4	197189018.5	95655631.17	16590107.94	31083131.43	13168301.19
N-Acetyl-β-D-glucosamine	C8 H15 N O6	221.09057	3.696	0	DDA for preferred ion	19051.01803	26960.11135	19401.48838	302351.6118	1282219.888	44830.04214	2743805.798	5935756.937	3265483.609	50589.27485	57141.41085	25814.48835	18365.62076	17746.38846	15050.03845	16024.99555	15858.34511	16442.046	247794.451	193809.6897	84254.95319	16372.29542	17609.13831	15821.57882	56360.80114	33628.92935	15483.79255	17490.76888	15707.03252	15443.35902	155494.9818	55108.33675	112871.285	659921.569	565552.5189	602091.8135	574545.5561	618193.5932	226040.4196	160824.5659	116213.5817	15744.40321	14495.43978	15713.17203
	C11 H14 N2 O3	222.09983	2.89	0	DDA for preferred ion	1024883.655	2053398.523	1245768.939	370761.7412	484521.8354	574269.2448	144213.3708	4545355.868	574783.7159	38769.44183	93514.2913	94333.29995	7428566.855	11567668.83	4799355.221	230399.8718	1290755.273	149317.9528	8956325.096	10795880.59	10028823.18	595476.4752	172702.0436	174198.5087	1940849.554	4498982.587	2731294.653	59880.34301	78141.04931	42204.17045	2517802.565	5190212.602	1791004.274	3523103.407	3331595.352	3286866.162	3453074.983	3620617.76	196714.002	1293397.164	249578.4161	37614.79722	42312.28464	49682.43543
	C11 H14 N2 O3	222.09987	4.065	0	DDA for preferred ion	412499.7385	450315.3502	744434.337	443853.8451	395457.6678	324533.4805	21635.01329	1142024.251	110067.6195	85713.90568	83961.76217	185922.18	2525647.663	3045135.443	1688157.625	202931.4008	600355.2549	201842.2342	2722301.75	3453015.12	2190571.904	315514.7514	108772.2077	200863.9312	590585.9314	953746.8055	959609.6925	100843.7018	88400.58018	90194.68672	522065.2457	3908598.995	867652.7797	1233966.911	582700.7295	1338304.472	1176995.827	1255855.809	235054.6548	778878.1111	308344.0304	233750.5691	184036.3933	247457.859
NP-021698	C11 H13 N O4	223.08378	2.429	1	DDA for preferred ion	47906.19888	104646.6972	34106.16242	18429550.99	6505878.181	6523555.035	24638.13335	113601.4127	32572.78068	324386.3934	520899.4114	210577.3489	388995.0716	601395.8606	191914.2463	804163.018	2638899.811	1027134.39	1936269.815	1226613.735	1513654.127	137129.7519	376488.2275	25919.675	40033.54464	157744.6506	30591.40901	86744.51418	66871.74799	24994.16142	264021.3624	368883.5106	213412.2826	2217243.229	2011076.286	2020593.883	2183850.75	2125499.849	113555.4903	1188342.215	81607.04451	35849.43548	144384.5324	22210.08196
NP-021698	C11 H13 N O4	223.08392	4.392	2	DDA for preferred ion	10283.79462	45158.19225	8903.685427	15486265.52	13927160.87	36829875.27	10588.8541	18697.01274	11470.70312	1084897.429	192804.3747	721645.8753	166165.8449	613140.0224	75036.87286	869938.8251	1591326.556	787475.8927	1621620.622	4579723.11	1544850.009	35246.55164	113043.7768	10937.23227	52185.31008	199256.4799	55042.38975	70226.92272	222242.9347	32558.60411	86408.88765	346952.0241	92855.42541	5303259.919	4458078.048	4751029.159	4903942.887	4881908.343	321024.945	1383290.18	192149.7489	117924.7703	341596.9993	114489.7925
	C H2 Br Cl O2 S2	223.83644	8.661	0	No MS2	12248580.28	575124.881	11801816.76	4177003.348	3526500.468	5582214.048	1078091.927	12533073.27	818491.7729	11520511.31	10772591.01	695906.6891	2156781.321	8908587.187	11402787.04	12731857.53	993581.4851	12214003.84	10162318.9	11384678.52	10204799.5	12815096.5	280824.5259	12210747.64	12075162.13	10471295.73	12436043.69	12628601.4	12426083.38	11665912.1	413200.3318	12148189.41	11656723.65	8908194.218	8761503.194	10459998.46	8475286.909	8530789.622	25725428.49	1312630.614	2061839.791	11790749.72	12480174.73	11130969.16
		223.83653	8.894	0	No MS2	7644737.278	7960822.351	7327266.107	3003877.569	2832161.485	2761898.965	7774565.356	8019925.497	401999.784	8331600.29	7145042.427	225106.8854	845267.9798	393389.8249	7555472.16	7955830.297	335045.6944	7899972.268	435794.9602	7048024.344	249072.3725	2075363.309	6541587.075	8046140.836	7701122.141	7052051.007	7962891.824	8207174.694	8624318.824	270415.84	7535362.834	8030736.507	7695581.482	11614968.79	8094194.651	4345298.188	14333608.96	4550839.047	3698330.328	4187850.151	1387437.367	7878351.457	7991798.727	7448586.082
	C H2 Br Cl O2 S2	223.83658	9.165	0	No MS2	20198601.2	1658599.466	3310721.192	4416936.681	5879370.269	3974418.22	11148919.32	18248244.43	1404274.016	17737763.5	4047145.613	19460395.28	12119063.06	12098661.42	17250587.11	19503475.58	17635399.21	445842.9898	12717765.42	13087332.76	3105003.984	3630509.949	11348535.87	20418276.86	18320491.02	10188475.75	20413727.44	20735558.89	20343085.63	2198033.053	6981288.666	18809147.82	17767978.82	37862216.24	32006364.58	29648941.13	27744663.6	36785367.3	12639546.15	6542228.659	2296312.325	20695136.47	20308981.06	15471600.19
	C9 H8 N2 O5	224.04269	3.591	0	DDA for preferred ion	21395.93254	19676.05331	20635.18612	3337849.847	292274.8445	22359555.27	374561.8959	1050010.036	425677.619	25285.65496	20401.8317	19901.10516	22688.87665	21087.40801	39600.33973	20240.3866	19720.60474	19529.06983	22313.97659	21839.71013	21071.87652	22716.33608	22036.71588	20292.58962	18702.98047	19374.56287	16799.42311	26313.93245	26973.90587	26669.96752	19783.41434	19562.72615	20090.06514	8703358.722	8004516.016	8321797.219	8639110.876	8291143.228	20204.25723	24971.42184	19335.54797	20088.75726	18322.14773	52686.20845
	C8 H8 N4 O4	224.05401	1.685	0	DDA for preferred ion	10344.07299	9646.483208	9901.227243	6551382.495	8115175.123	14550509.2	9578.485182	9743.972183	10169.86041	14685.85772	14585.0481	11249.7155	12185.62724	11586.99131	9785.202691	47651.2489	134355.7236	24933.07643	85949.979	349465.8275	23223.23091	69836.58851	62136.02233	12840.56286	8369.51342	14645.1389	7680.106834	10756.11502	9417.136575	9644.294461	11658.05328	13648.96576	11178.70108	1327954.881	1361982.067	1240926.863	1503247.331	1452775.709	10919.65837	123216.6319	10094.28659	9392.735256	10123.06433	9655.628791
	C9 H7 N O4 S	225.00923	4.923	0	DDA for preferred ion	20666.31651	20539.59447	21514.10337	45552329.46	55782347.86	25889899.13	36977.58102	68432.75588	38998.26246	39259.39015	63165.71783	25558.55666	31013.78678	42023.77349	25187.31242	37108.86125	75001.60424	38001.39829	59048.58488	134728.3555	39271.1687	52007.22458	37077.28472	28518.23233	20487.45373	32510.73362	21098.39548	23712.51309	21568.04025	22298.07885	39893.80095	33986.24557	39400.61085	9341934.561	9341030.776	8676555.112	9269659.945	9734580.49	32397.63564	81308.68467	30383.50125	27232.9175	20540.88928	36468.63166
	C9 H7 N O6	225.02671	2.079	0	No MS2	11989.57525	12121.51919	12684.1471	3993713.651	4562678.773	7956700.485	13008.96143	12886.99261	12293.32416	12272.44828	13202.88059	11611.25527	13924.19441	16399.18605	11343.54709	11978.05761	14667.82358	11888.84548	19839.34674	38122.43134	19437.20381	12749.84802	12687.82636	12211.53289	10131.15278	12105.98828	9607.769916	20865.42124	25585.81092	25128.98527	11226.98085	13502.82467	11842.21562	507652.1639	380911.598	449228.0417	383066.7362	352428.6244	13838.19026	24106.04527	11525.3172	12277.01238	11995.53985	13042.70208
	C9 H7 N O6	225.02672	1.455	0	DDA for preferred ion	10647.89562	12048.0194	10324.22102	60800940.84	44472598.02	90284021.13	9945.037433	13314.21331	10377.91392	13985.41755	21513.64315	11698.09389	57339.71068	75306.4476	52189.80363	10628.6635	16025.6258	11705.88517	23064.8841	25245.92821	21497.43096	12874.4531	15670.5947	11305.38204	9278.680902	14761.37716	8942.993954	10601.12276	11689.4471	11871.96717	11830.86099	12546.52914	11207.30247	14050860.45	13218215.2	13419321.52	14006743.36	13915006.93	24232.38037	25886.87046	19283.10318	9932.402952	10999.49927	11830.06988
	C9 H7 N O6	225.02674	1.627	0	DDA for preferred ion	20876.727	19950.16781	20683.98408	102418175.5	55929541.94	30316026.5	21142.22255	24115.75212	21733.55309	29000.06798	26339.21751	24502.76752	29120.99303	27214.41915	24615.77293	22637.25718	24065.29174	30575.33371	45147.71176	42770.61291	48649.75437	39988.23486	34151.76267	31330.39145	16815.40242	21996.87506	18987.15087	22272.23186	22083.50386	21268.77635	24443.34588	29644.21201	25333.03992	1206871.422	1058924.309	1287250.879	1322243.145	1068398.876	24451.83079	29073.30245	21948.24587	22831.23514	21746.55539	23795.85389
	C9 H7 N O6	225.02676	1.771	0	DDA for preferred ion	11234.47786	11525.61337	10913.28104	16877026.07	29355045.73	6581131.327	21083.18426	28232.61163	47915.5976	13527.40912	15539.01185	11787.92828	15745.70008	16799.08556	12028.43999	15340.95725	20221.24212	15886.02813	25191.20851	28112.004	24750.22341	13771.15697	16206.83031	13421.09313	9337.899202	14705.77123	9200.228444	11472.35417	13262.39571	13377.13095	14590.18303	16651.81104	19024.21745	28379.28132	20925.5631	19952.06662	28613.677	24910.8177	15447.49744	28523.00546	11112.52784	11403.6904	12644.77919	13604.5417
	C4 H6 N10 O2	226.06819	0.672	0	DDA for preferred ion	77525682.14	51545612.06	72956473.46	246897265.3	239099488.6	157522670.2	48481610.52	43661859.5	39398192.47	47448043.68	29715461.94	25056087.93	30485269.18	42939064.93	11997664.08	37003046.41	38770469.98	48847075.85	98987601.83	101847399	75385239.05	45966349.29	30377146.35	29306726.91	23988052.04	29698463.8	18946119.16	13628051.02	23135904.8	20569829.32	30929018.78	29022141.62	21743521.01	27358826.32	26459369.34	59798678.63	33386173.5	30598369.42	35989630.86	59497586.75	33337582.07	104453416.8	68925891.97	136527738.1
Porphobilinogen	C10 H14 N2 O4	226.09476	2.641	5	DDA for preferred ion	39862.26715	212170.2155	47616.09006	4577340.139	4343363.849	4046591.972	19293.5099	67008.74052	19202.15011	235093.0904	568735.9454	231079.7938	183721.5549	187356.558	68342.3761	181976.2357	612031.0458	179381.3851	902834.6852	3180286.16	643320.1033	190111.3042	367113.1955	145084.0044	15805.24505	96442.0611	28540.90076	156954.8318	253347.9621	256155.7304	50070.30958	119302.2981	89123.69488	2279584.569	2078677.862	2075669.495	2308682.73	2188231.113	5285077.392	8910282.305	2690742.79	143261.1338	180277.2522	78603.91205
Porphobilinogen	C10 H14 N2 O4	226.09483	1.602	3	DDA for preferred ion	20438.60467	96288.91456	52393.10198	70359.23004	59398.51045	69252.1225	15261.20649	11540.17316	1235199.485	18755.43562	41682.78401	11364.20346	15565.6875	147253.5054	21397.20268	13446.87841	14955.86875	36811.53191	197255.2887	1257373.665	565770.4004	17502.64065	23043.36813	39473.4682	12657.76868	18404.7212	29690.31104	10990.46878	11768.31282	37932.79115	165807.0109	201376.3157	181863.3246	544445.6352	431412.0483	501267.3362	578233.6218	513292.5519	14435885.2	1891834.446	8435425.86	23000.41711	30381.14256	67822.62872
	C12 H18 O4	226.11992	6.721	0	DDA for preferred ion	57041.18331	22145.87566	34653.54507	621159.0042	81710.51425	147108.3273	73005.95436	149871.8593	64763.80303	296930.4039	1373443.35	365844.2437	217813.0924	823047.2384	149464.1268	78245.5107	861571.0778	2354611.244	610997.0528	1075230.978	431310.7667	67748.40055	203867.8871	34990.51524	42263.96438	236938.3681	51436.06249	74372.52913	59824.96337	74196.01415	1039522.809	870473.3197	935789.6602	572498.9497	782661.5985	651517.712	653042.749	694769.7035	26246.81956	814594.6047	19785.18964	17561.20696	221957.3005	24774.07843
	C12 H18 O4	226.11992	7.352	0	DDA for preferred ion	108511.5185	24878.70793	34675.09755	7252491.054	16337343.91	8935136.014	31863.73512	122827.4777	79724.66387	217524.8548	445515.6587	97454.23743	73964.91689	296896.991	233773.022	23050.57315	202121.5417	144024.9025	486670.9454	677629.9786	124067.4033	501986.2771	277545.2133	271468.9003	17851.36703	155681.9346	22228.27567	22739.97915	113946.4466	55974.79041	420348.2205	189164.5472	400113.4268	1561215.92	1657610.209	1637599.197	1510802.414	1592160.173	55045.66474	278824.3884	77414.06004	32424.1501	205572.5568	110949.4655
	C12 H18 O4	226.11993	6.936	0	DDA for preferred ion	71614.36863	33046.83998	33004.98537	1064397.788	563693.7115	468969.6764	147862.3359	194233.7494	420807.3746	817273.7027	634290.6627	868971.5959	574378.8512	651598.0048	543506.0003	1534212.856	6431602.177	1715239.793	812174.2986	1135892.588	307477.8628	222219.7622	406322.1562	42564.52764	94163.31392	300126.7443	89590.19217	54271.57606	61403.80331	86671.13167	2089095.437	894076.5837	331234.4318	965535.9457	926605.0015	1755018.104	909810.4518	854788.7944	66035.31288	248877.5714	110384.8204	41629.94071	226484.8396	84706.8101
	C12 H7 N P2	227.00592	0.779	0	DDA for preferred ion	1137193.187	1255441.221	942087.2565	49862192.65	70949505.23	167120060.9	376072.1111	734267.3315	556786.5854	1038465.176	1197093.042	944406.5654	1115044.175	1393471.801	973275.3671	691333.3052	916152.7633	773390.8444	1320484.356	1669217.22	1386577.586	1286600.882	1219965.055	1208075.438	785970.3977	1096960.19	792112.2024	805444.6559	1058900.382	833822.2595	643097.9474	617402.0746	581839.6788	3111552.215	3239056.757	2030677.752	3495045.956	3467976.308	1375511.659	1312474.878	1367087.363	1005249.509	903542.6083	1108539.399
	C8 H5 N O7	227.00593	0.944	0	DDA for preferred ion	143934.9287	171522.7486	269886.0597	27239618.78	42112327.86	102909331.7	40445.77076	64098.46652	49109.39099	153203.9301	92228.18164	121700.2919	88053.7856	117310.4807	94630.93549	88699.9971	93411.3881	67965.16322	188579.9514	228590.7334	150701.2874	128786.4295	170000.6832	126245.8938	97983.45001	121156.2465	149605.7412	101916.6767	161825.6868	208272.846	47022.81165	67120.01407	66147.1051	521666.3322	834951.5015	1379791.903	864219.8434	1177309.12	323674.5592	272696.8096	202620.1898	330173.7692	273560.1041	440133.8621
	C10 H10 Cl N O3	227.03432	6.004	0	DDA for preferred ion	1702104.359	559307.3276	511414.7097	362969.2991	256241.2998	260598.9238	3271324.841	2008488.675	2349305.621	6198265.131	4151638.69	6113577.399	4360928.941	2253362.237	4319875.642	9556444.224	20894575.03	25844.75427	4040766.48	624154.5832	6079196.429	1614842.349	1969632.314	505027.4256	526897.1163	1448793.624	529141.9757	639009.7321	361541.0686	283220.1013	8583725.44	3507198.569	7125123.361	7127612.376	6082383.751	5659867.631	6849080.284	6191600.02	25940.29306	1105018.472	1352340.429	783206.009	737830.2803	529594.9062
2'-Deoxycytidine	C9 H13 N3 O4	227.08989	0.73	0	No MS2	605836.6595	668832.9865	501894.4916	4432206.563	7271951.961	4148093.649	619075.5784	996530.1904	702632.829	5237126.236	7674205.752	5769744.14	68311801.83	71060776.75	72367582.49	1098620.505	3239676.43	1015963.175	9605879.261	11184872.26	9138355.591	919079.613	2138639.182	643598.9908	17807375.8	55433660.23	10769076.98	631314.2948	3728347.185	2176383.051	4912924.477	7584026.559	6187805.119	12576113.11	13700982.78	12017950.37	14234398.65	14373305.99	1794933.484	12235277.09	888963.5477	535544.0143	1064684.635	524484.0013
	C6 H9 Cl O7	228.00308	0.767	0	No MS2	292494.5809	1585052.682	2189863.557	217987.31	152834.9298	324230.2318	187011.6363	249352.4056	556211.7203	213162.0619	67000.0003	437517.1744	326032.6977	392436.63	214960.8391	88270.25253	65238.25603	235526.1392	71864.08089	112887.8982	91383.78946	507552.9827	133772.5463	1414714.828	74430.33138	53454.8452	116683.8547	4520601.791	1381889.256	3824961.459	1897699.64	557959.9643	6944986.296	2171343.052	796188.8186	1431898.167	1159498.541	1551989.248	1451690.327	114535.3715	1309369.991	774487.1665	263506.7891	149528.1809
1-[4-hydroxy-5-(hydroxymethyl)tetrahydrofuran-2-yl]pyrimidine-2,4(1H,3H)-dione	C9 H12 N2 O5	228.07427	1.245	6	DDA for preferred ion	128671.2011	289273.0196	155507.0589	497520.6033	5489434.216	5228606.555	969049.1615	9444199.055	1310179.772	28917318.11	32005109.15	18025369.9	777119.15	706029.2468	603138.9674	36037486.28	27935652.3	23256855.72	25873788.42	43223984	5165549.466	541316.1599	429290.4902	272307.7117	224106.9386	303283.7934	135232.8578	192552.686	381784.604	179235.2426	208129.6188	379057.2176	221708.2661	8085437.863	8244665.436	7955550.103	8503896.685	8547716.815	60851391.62	113688848.4	8276428.798	2417186.116	7087805.72	2705062.981
	C11 H16 O5	228.09919	5.756	0	DDA for preferred ion	383989.5305	446215.0776	307282.3478	193272.6059	1190179.849	1596100.264	2122049.352	5718808.114	2305302.955	8285034.133	10735501.72	5961391.145	14386173.99	10633583.35	9881196.404	77394698.79	165972249.4	93114477.81	37484806.82	15848071.9	29402741.85	4438870.706	13644833.59	1138030.542	973737.8159	6816637.525	1311166.994	462957.5596	680556.4418	506567.8193	10340687.26	8788870.304	10958354.62	25572916.63	23841196.58	20802245.16	24104581.06	23107981.76	1617573.38	14028143.17	901843.284	1163244.657	2547233.518	547716.2689
	C11 H16 O5	228.09925	5.367	0	DDA for preferred ion	333677.4943	104312.7957	166507.1577	1464293.631	1636813.714	1485025.181	317694.9796	1161758.727	294450.0618	1110950.46	6002597.557	680842.6731	1903711.809	3915201.907	1760731.404	5382062.845	3558940.768	7488549.527	10457643.2	9945282.947	7944154.261	4569110.942	3192752.074	464992.153	426075.9115	2525568.873	437573.0765	36751.59409	349095.4318	111288.4784	4303400.585	3115792.373	3410310.99	2742736.136	2162195.877	3891216.087	3390582.261	3322207.911	581689.5411	7516446.974	206119.9566	1193640.806	1001674.407	596035.7499
	C11 H16 O5	228.09927	7.855	0	DDA for preferred ion	37735.29897	46988.42902	20509.41335	119051.1884	94440.82065	101489.4068	200036.061	334608.2394	300968.9221	856486.0058	705043.351	775722.391	802438.0667	891708.0193	984650.1155	1458174.207	4251711.162	2213720.898	4910886.176	1365155.619	3964288.426	83884.71716	492737.3992	24040.72664	27459.24179	49499.72589	38210.11794	20446.72022	72450.32905	23668.75225	99960.15132	55960.25096	131049.1246	1132302.934	1005994.169	938967.2716	1135938.08	1169527.777	23107.16201	138411.1062	32086.42725	21934.71539	49976.75238	21214.83168
	C10 H16 N2 O4	228.11043	4.207	0	DDA for preferred ion	111862.7705	451272.4372	163508.8514	4477585.017	3476798.937	2064664.292	92534.62446	270132.699	200990.4147	532542.8467	1888227.789	372535.619	741861.352	1061076.19	556316.5147	1130377.539	4971710.421	656273.1298	4346350.164	17750045.81	1537699.152	668205.3136	1215277.098	360121.7607	162941.8199	225253.5859	409769.9873	342629.7232	497849.977	929686.2535	3203312.424	8927800.944	2518872.475	3778404.524	3976620.284	3320750.678	3565395.528	3249751.632	5995671.455	32783409.89	2998707.195	153308.1073	180760.8122	108012.847
	C12 H20 O4	228.13551	7.537	0	DDA for preferred ion	42477.73754	41199.14653	37112.50332	14231061.58	17622655.2	7948722.642	48510.13001	155710.3877	52457.29785	275086.7046	269081.4328	136878.7056	265540.1347	238065.1141	141710.2144	162645.3124	352198.6776	180266.4427	525411.1685	840772.757	391616.0317	175766.622	161245.2691	145957.5734	39107.9867	58938.17869	50191.45684	93168.91369	102288.2066	96514.42228	202576.263	146583.6505	178655.3077	1424862.654	2821176.958	3403193.43	1400407.202	1276318.724	158358.7144	265387.6033	112766.223	73070.68939	44872.45594	35282.87456
	C12 H20 O4	228.13558	7.782	0	DDA for preferred ion	28382.49687	34603.31513	28925.44256	17636384.37	25268339.37	13693428.33	31669.77539	50604.39068	29613.12442	41560.31906	41035.349	39535.99403	46708.1574	49277.86716	39306.231	88127.9733	109932.2512	92214.47581	52218.68469	95332.84263	134954.522	153824.8582	69378.05098	135585.3331	304287.0458	553043.1118	383430.8573	35790.06315	40768.5947	32346.97312	35145.66174	36754.02408	40365.19422	2044086.996	2681373.108	3301914.712	2124132.969	3263169.893	28064.82796	57269.92536	32272.95463	31273.92508	28350.42749	41980.53146
	C12 H20 O4	228.13559	7.913	0	DDA for preferred ion	471263.3604	334327.6328	447854.0801	15993399.59	25483781.56	12575532.56	498518.8156	519022.8023	426347.8471	314074.7986	406105.9845	355078.2668	409887.0462	450966.0713	418474.2774	567520.7362	1108220.586	1086269.216	246926.8168	461493.0959	694170.5784	729185.4962	432316.2387	317989.6482	30826.37757	47496.50497	37857.25224	268504.9269	562235.4069	485323.236	313819.1109	330642.7419	279156.2435	3795315.48	3903122.092	3463752.321	4056206.792	3966276.715	506424.1403	547453.9284	655349.727	431850.7076	435156.1751	664676.6794
	C12 H20 O4	228.13567	5.879	0	DDA for preferred ion	28510.01284	33875.80881	29192.55312	25659148.5	29487347.56	17145293.93	182411.3632	575713.7236	217085.4756	126837.7282	588995.881	42172.4355	174942.6643	417716.1845	214587.0982	141887.1286	1702641.232	115569.1059	710470.3294	493365.2934	632724.6396	130201.1354	467773.3791	131004.1704	127067.4649	325154.6037	106107.998	29389.77511	42600.91839	70525.75051	502271.7516	366644.2092	479746.3313	4828913.919	3931231.297	4286644.589	4165379.029	4327995.797	100976.7356	1049190.705	81668.96054	34042.2952	100523.5696	85764.66053
	C8 H11 N3 O3 S	229.05161	1.701	0	DDA for preferred ion	2245620.999	586068.4122	258508.2993	29488015.77	9968689.779	8519775.424	40592.32853	10120.66875	14609.19695	649210.7376	564413.8051	702276.5496	245334.2141	377799.8175	224148.615	137743.5229	236114.9185	297814.8668	1506446.682	1537864.14	2109657.882	2922192.748	2322287.1	409950.822	318120.3693	103934.7959	402031.2099	36641.8248	16062.60339	9591.107874	312634.055	94476.08525	413940.0762	4815787.63	5017520.795	5036047.276	5310163.676	5222458.337	2668977.444	1853579.991	939110.6167	324269.3501	2355489.946	103143.7072
	C3 H12 N4 P2 S2	229.99725	7.416	0	DDA for preferred ion	20122565.46	20415639.59	17751912.68	15300584.27	16896169.16	12235327.89	18833276.97	17661665.18	21126525.38	18436861.21	17787433.35	19007860.15	24902418.4	21428548.69	17742047.93	18635844.82	20904051.27	18647179.16	20967636.62	19415573.97	16462440.72	20433863.46	19234353.62	17644363.63	18570742.96	19517664.94	19937385.58	16335567.53	16074165.68	16951654.68	16468744.66	20904124.92	23382558.47	20779129.46	20709274.82	24119282.6	21746066.64	15081950.77	22682628.43	21298331.94	19853316.49	19097276.99	19185770.19	20579898.66
D-Ribulose 5-phosphate	C5 H11 O8 P	230.01866	0.7	7	DDA for preferred ion	46685703.41	20049200.44	110021422.6	12318745.83	27119096.26	23575380.77	5351908.973	3828597.284	10519978.58	5567583.461	5077572.064	11858272.91	113775162.2	97823422.2	105053155.8	7749497.822	6699420.152	12060810.34	13050679.13	21017391.67	11793761.55	38149850.89	7542455.738	27728692.94	76035744.11	22153111.76	53683152.98	50788257.5	30222201.18	39604811.76	37862872.83	18808275.01	47550015.74	26775482.91	30873892.54	28745305.06	23886895.34	27785321.33	2900080.843	3487693.183	3711999.048	7980254.639	2522854.626	8185576.011
	C11 H19 O P S	230.08975	1.179	0	DDA for preferred ion	136499.0604	170768.4268	152217.8229	2304242.193	941656.5195	908794.7971	53840.97143	212193.2434	65472.4526	231453.084	586077.5421	201781.8853	700636.7308	1897831.608	614687.0854	792136.8003	4653701.658	411642.9636	1572053.993	15163229.96	1144282.3	238949.5823	619988.3143	104214.7425	43483.37005	369875.2303	111981.7729	49745.05642	111821.6271	290437.2236	3422738.935	8412254.792	1693739.525	1913648.035	1822621.923	1668490.168	1914863.024	1926720.488	1709635.94	11820660.88	1225101.259	138689.9207	130169.5424	171667.9552
	C11 H18 O5	230.11491	5.897	0	DDA for preferred ion	356088.9393	161226.059	150159.0678	610441.0355	194421.0394	456455.7962	1336790.125	3159081.022	1487237.136	9351533.753	7975352.07	5261356.406	12919855.26	12313250.69	7655170.94	20150374.14	60315202.03	35883748.46	126636291.8	91073036.1	84906545.55	17592160.3	14620919.23	4334462.088	917024.5829	1169638.546	425334.5171	35451.92118	35202.80585	42752.15948	1338401.128	662779.2021	961961.4776	27870883.37	25388734.13	25407929.95	27423046.43	27203699.68	3729403.054	3179121.285	1001731.789	2789531.749	4728045.401	1894332.873
	C12 H22 O4	230.15131	7.257	0	DDA for preferred ion	14922.52248	96555.9135	32179.41547	2529853.332	6420877.974	4430855.984	23460.03894	21772.26079	21028.8153	23245.86299	96751.7968	20178.15116	42791.41182	30078.29976	52979.40101	69317.41977	106360.1497	86614.10252	26091.40295	54957.16899	35822.86208	47425.30307	35611.68114	16606.78718	24900.14506	23731.22737	23425.87738	15942.80749	23498.45398	49933.94324	65236.37321	60574.55598	26342.68358	662636.4996	661182.6972	583282.4677	646882.4834	660886.8004	64555.1712	32611.13986	21650.06344	42194.83787	25337.03073	24429.70614
Dodecanedioic acid	C12 H22 O4	230.15132	6.098	1	DDA for preferred ion	56567.10587	40058.55263	26979.73017	6973707.055	8844055.456	6146097.288	80897.118	123119.7621	79896.80931	25494.5383	50442.0279	39449.49155	28446.34958	29678.21067	36157.82716	61604.57896	39366.48307	35228.50213	86191.52521	69477.34828	94103.62117	65441.60913	67688.09392	62809.88243	63334.53728	50982.89462	47707.65112	53796.4056	40240.6259	14899.34527	36652.49483	25991.17522	103798.0988	1091053.554	1179677.159	964834.5463	1030543.118	1077295.456	110377.0882	42157.90716	87237.3792	37504.94363	15591.08148	55840.2078
	C5 H10 N6 O P2	232.03847	0.919	0	DDA for preferred ion	6494949.12	9278088.186	2250344.683	534345.3541	386999.7666	496191.0404	164202.9968	1023136.544	589910.8737	2970999.14	274582.0419	3071361.916	1081169.689	7068140.171	650260.2008	38337.14998	515508.1665	1381414.797	2322859.586	7483002.502	7725247.222	7038306.912	581392.8604	872139.8036	1113232.851	1397566.742	1106569.41	1207673.121	2030068.101	735584.3318	186079.5244	34761.03966	150391.8736	9613549.801	7914264.211	8571129.227	10657580.07	10278601.97	4076647.669	1237124.332	1799738.178	9265561.406	7293253.086	5971435.369
	C13 H13 P S	232.04787	2.034	0	No MS2	7444.136132	8467.32761	7577.280978	2758498.124	675165.2018	1607670.882	8574.568898	8567.120403	10905.88227	7223.827285	7560.355277	8927.869357	8010.492856	10549.05418	11087.49322	6863.360936	6906.362803	18459.51503	9184.034882	9959.103519	8212.954021	7967.688071	7199.449794	6779.448772	8314.513068	8347.313973	5628.727061	7692.349164	9132.505491	6982.309526	8731.205423	6694.981187	8065.318325	36946.55191	123881.1905	159363.2944	161775.2258	36588.80032	8047.373117	9183.298358	7377.391663	18548.29508	20914.84389	6406.369546
	C11 H20 O5	232.1306	6.316	0	DDA for preferred ion	154930.3688	155720.8904	15148.0817	6055978.976	3600204.021	4247866.131	305816.6676	854147.9538	347762.1146	2258657.53	1607874.534	1083296.688	698536.8876	667756.6464	273982.796	14997788.77	25655804.35	16656916.49	84112328.03	61021897.96	58622500.43	8438159.216	7173799.919	3499922.099	165137.3461	264882.7809	88153.1884	17623.05119	14930.42445	25037.52786	177460.2632	317261.4952	164521.0948	14737661.49	13794300.3	13270307.4	14166840.41	14412077.47	536036.6641	1415702.733	113758.1816	319856.9984	823135.9048	174456.8461
	C10 H20 N2 O4	232.14174	2.887	0	DDA for preferred ion	74677.34962	50692.27722	77696.09371	683774.669	391616.8235	760025.6664	15123.71819	134818.1694	22903.87668	41915.30979	22754.42583	78458.24586	1238962.554	2154793.31	902312.8578	109098.3888	142287.5697	88326.10386	990492.8216	958903.3274	704464.4108	208720.0894	64489.33578	67584.25471	349626.0589	209093.0458	95205.34509	123358.7603	112313.887	125706.081	3582693.62	5581773.28	2292173.278	1395115.358	1235264.68	1259398.768	1386603.563	1286039.276	365329.1568	487345.218	293439.7471	117747.5977	68063.38472	98891.56099
	C12 H24 O4	232.167	6.485	0	DDA for preferred ion	22866.59415	22815.97498	22698.99554	4803883.253	5191387.305	5586231.485	24120.03651	28235.60422	24415.47143	28890.29831	34507.52114	26670.10706	37197.80156	41531.18667	32069.4304	27230.96019	39244.64749	27636.27221	37683.92966	34233.88374	33695.70632	25462.78434	37237.32833	24203.44791	22154.42749	38856.49742	22820.65658	23332.30506	23366.62098	23113.86681	33960.97301	32373.58013	31798.11158	781114.8543	904774.0823	664986.6616	913956.0207	875303.0795	24392.09391	36469.65401	23957.16513	21909.2818	23319.75385	26137.71532
		232.88537	4.093	0	DDA for preferred ion	53091.13406	38808.30547	39095.39615	62330245.11	82748241.87	4124196.807	118596.9155	75761.1898	28384.62698	37577.62818	67486.1715	42014.79716	44914.91948	47602.47891	33687.02031	57444.44796	52403.01976	31139.85011	16675.10793	76609.23247	25979.81269	67884.64004	39625.21381	74510.59696	108393.0427	68129.81018	54469.01389	81019.94865	176590.236	62602.29095	28147.99199	56233.87144	42270.28653	25195446.94	1141610.794	335080.9762	392530.1152	1649293.223	38125.26809	21256.10869	69913.25742	83415.94726	79958.0335	105328.4027
		232.8887	4.149	0	DDA for preferred ion	31199.83064	23001.88953	30900.43279	61320147.24	101698977.1	7563838.088	16952.98945	20076.26293	18880.56427	108533.3853	21925.8679	18484.60939	20595.55139	28191.13912	17473.74125	19695.63863	22577.57888	20377.9419	39671.41303	63551.29826	25193.94407	20759.92108	19279.03008	25524.03135	17592.25988	20073.73617	16998.64936	45591.4068	72552.45429	61740.33073	19131.48849	23400.55057	19835.86725	4860261.984	15880524.89	13283299.87	38734199.46	893327.2954	36807.23378	39296.36687	30373.86035	20191.91216	22109.7291	21664.43341
	C4 H N3 O5 P2	232.93802	0.963	0	DDA for preferred ion	13217941.62	16351677.27	17934028.47	1176446.861	989192.6807	1233896.005	6997548.954	23429485.49	6924345.664	14776381.93	8424420.776	7057738.723	20346466.65	18577452.54	16093826.37	9247131.246	14276585.28	13343559.3	18076148.28	7445543.175	14143075.76	11258871.54	8286942.336	4141744.457	25964464.82	29244972.99	24406771.29	2169403.359	2136190.999	1922776.747	2889415.492	4774256.873	4895701.199	12636100.31	8524235.935	7711907.994	9517456.093	9111875.873	3312473.587	4835034.62	7539369.537	7035590.681	5373843.131	7485628.967
	C2 H4 N O8 P S	232.93828	0.472	0	DDA for preferred ion	10052379.41	7441404.807	8443110.25	6930519.833	6920028.183	6758533.758	10448941.54	7283132.553	7753481.982	10101907.63	8138460.384	8203084.932	8847748.366	7362138.425	7604153.786	9825016.215	6986939.816	7412587.584	9783798.89	7921188.001	9530694.33	12514487.82	9393356.766	8422219.924	9311939.241	8234233.941	7270613.27	9576314.164	8861833.685	8170814.965	7771469.247	7751685.571	8177401.244	9506809.126	8129893.413	7152227.496	6811205.313	7926160.047	9968001.856	7582220.5	8685457.041	11084509.72	6812214.258	8102503.895
	C2 H4 N O8 P S	232.9383	14.34	0	DDA for preferred ion	927448.6891	399391.1591	1315138.784	929816.5005	877812.4198	829649.5227	204520.1893	2018889.684	999003.2328	1543319.862	1547975.412	906964.0091	4957860.739	1811226.175	2729977.642	391158.9902	1273790.898	2256757.226	2189336.077	1304212.197	4601800.824	9402897.004	6076094.781	3840373.923	3465193.184	6440792.105	1993440.346	853734.4424	899297.3638	843297.5186	139036.8439	470680.1261	239819.7761	3308634.034	2266875.655	3558418.502	4531971.363	2875107.372	2148600.052	2397755.656	1397923.601	3461454.37	4501857.192	3583319.029
	C5 H4 N3 O2 P S2	232.94803	0.793	0	DDA for preferred ion	325953.7848	390598.656	303278.4461	78530080.32	52057169.88	65470450.12	111002.9284	201443.5805	169094.1266	319437.2331	246977.4008	285001.7308	345147.8895	342000.4683	327350.0266	231787.9832	282568.7847	822582.9337	437664.2707	616729.414	438266.0279	439245.6968	342299.8982	316431.319	384023.0672	383503.9381	345242.5466	381998.4555	341171.7294	309963.3286	134627.4843	171232.7626	171911.2341	13261983.25	12451727.34	17854156.29	12640200.03	14701633.64	354109.7819	409514.1339	525268.7051	605643.2315	497047.8815	730442.8489
	C5 H3 N3 O6 S	232.97427	0.938	0	DDA for preferred ion	6341466.412	6205802.394	6657122.843	415751.6803	312685.5718	362098.9334	4723699.618	5204006.732	3618512.036	2238681.98	1952273.37	1875534.193	8690276.535	10974099.76	5537432.948	1960892.168	1730708.817	2603743.24	3702906.024	2663489.43	4273840.454	2404116.207	1951640.239	1966813.697	10680224.6	7656530.555	5909309.991	161288.634	410949.4834	82572.10446	430871.0519	132248.0749	324636.5094	3455156.367	2061953.831	2289452.275	2212446.341	1961042.444	445322.4667	955395.5707	1013834.859	2442154.545	1940849.101	1855533.798
	C7 H7 N O6 S	232.99884	4.012	0	DDA for preferred ion	75754.76986	21194.13767	18408.45485	8873212962	8067462363	6363683024	52246.5354	20570.94252	15547.36469	58468.94309	54249.97968	61583.38205	100433.4159	55066.77545	50033.9399	61804.07129	24109.74967	16026.36886	75830.27467	25421.7642	29565.27235	70942.64812	45494.47657	17140.19145	34898.34067	42602.53112	13462.55964	226656.7724	250996.9762	178782.8515	23059.07509	24328.96982	16933.40904	5877499.458	115708.2123	116529.7696	171478.6813	80815.61338	63992.78795	24394.83357	42307.85934	57971.76189	16101.11459	22273.34408
	C7 H7 N O6 S	232.99887	4.144	0	DDA for preferred ion	451068.7016	799763.1509	361884.7757	3350317572	6821054407	12836042209	380368.8763	312388.9677	329452.4474	11939194.5	3159885.595	353634.8166	353325.7203	270317.8295	529864.6357	168782.2853	235252.1321	234259.9435	337054.7832	670147.0224	655519.608	437680.2751	232879.8737	366464.6934	315370.7535	253946.5026	304672.1593	1127369.202	2008185.202	810692.1502	118786.2497	179746.7373	336021.4641	5423149553	6678030011	6422653759	6806483424	7064105988	240362.7918	120335.0959	290072.2886	305339.0703	276746.9551	401943.8222
	C7 H7 N O6 S	232.9989	6.009	0	DDA for preferred ion	22206.10837	15863.90354	16094.83513	233935502.6	194575620.4	229280125.5	24568.72952	42531.51221	16539.41706	36920.0385	28530.28661	21008.65284	45835.90897	77569.69459	26006.83102	29890.2065	34056.32069	21839.91489	68122.09543	28926.70995	31665.25809	62045.49909	45855.34484	17100.38431	12735.39217	23183.23758	17799.02337	48225.34321	62877.00402	20766.82119	28090.54655	25616.20292	26600.55665	30677795.68	29018650.84	27593373.89	32046301.63	31660776.09	40576.06579	56080.88055	53431.90799	15493.64521	14944.18176	16976.87478
	C7 H7 N O6 S	232.99894	5.552	0	DDA for preferred ion	15952.80904	30570.19115	28808.5794	37835623.87	31599552.65	36930970.17	11647.40426	31720.03501	25743.21565	38764.26343	57002.7581	30219.54477	63604.89559	22114.44506	14540.94987	43750.95753	19374.98088	14122.21487	57361.65976	21223.28746	18010.91222	19962.1848	49290.31135	36643.09692	20554.70974	20515.13947	12932.15872	51341.21249	36866.9533	33467.25504	75841.62097	16534.36659	31791.87842	5064486.654	3701883.816	3967409.99	3973669.342	3932353.101	30431.41477	21769.27493	13184.22474	10679.44493	40570.18048	27084.98053
	C7 H7 N O6 S	232.99896	3.849	0	DDA for preferred ion	287555.9628	127918.1792	122304.0747	39940910359	41470334684	6364910388	236405.431	101418.712	113448.4808	251748.5207	265578.252	118858.8478	413125.0786	285752.5212	217091.3004	240625.1442	104291.7193	88652.61913	362645.7141	107143.1238	204921.3117	274216.6387	98482.81078	121647.8742	194086.6776	108741.2449	91350.39615	289644.6706	861425.7998	269184.7324	119238.5125	90292.82041	94101.32377	1564171.633	857917.7781	748420.6448	942031.7646	875094.3586	230945.0565	129661.8395	89807.25817	222850.6186	95737.69806	82725.0405
	C12 H12 N P S	233.04312	1.962	0	No MS2	17244.46574	16598.42176	17187.73881	2239337.378	1167478.47	6748798.857	20464.26032	25490.72743	29960.67662	17788.41507	17902.96668	16329.07242	19758.51522	17587.3667	15699.51714	17077.71804	17493.99926	16646.88829	20977.89689	26771.57272	18180.41999	17433.45788	17695.90252	16722.3181	14563.06228	15997.59517	14230.06773	25941.27146	20008.37358	22147.38781	16160.58689	16682.80896	17878.4906	915371.263	808897.3177	972089.2051	975129.4509	783059.988	20618.23925	18291.20324	16121.90512	16550.70342	15421.14016	16212.54239
	C9 H15 N O6	233.08941	1.441	0	DDA for preferred ion	71084.50082	109906.6444	62606.2163	26912038.37	13308445.71	30644409.31	16092.2517	20017.47757	25270.08011	48904.36797	95828.55168	15553.11759	22114.01941	23799.43708	34192.86649	17861.26471	75045.23587	65790.27401	141390.4238	348438.0401	168612.066	214093.2659	50766.23858	54327.29422	39219.94137	14021.31498	11346.04466	14412.62343	45216.21287	11069.43617	36889.34706	33740.15884	20641.8416	3591967.592	4051594.306	2736017.537	5141861.838	3183792.087	142024.499	213179.6168	101941.0655	58038.52883	73308.59805	54191.24364
	C9 H15 N O6	233.08941	1.631	0	DDA for preferred ion	12386.2268	11264.78709	10482.08827	24534074.99	13614457.39	35573522.48	9991.04983	11531.99108	11013.98169	96484.11303	79122.26868	60230.01622	36798.655	83115.52583	10230.1449	16858.94246	45961.20093	23212.23679	243337.8769	704906.9358	602147.5206	34107.4301	93592.23589	34299.23841	9355.354688	148916.406	8327.359735	11286.96964	10886.95033	11818.95855	37358.64691	29298.37607	15677.75581	3926478.86	4054613.09	3902799.978	4618998.602	3902011.878	88537.52184	293557.5123	100592.3518	13382.01372	77858.17245	19175.31123
		233.11506	4.163	0	DDA for preferred ion	287254.4223	289628.0022	104894.617	24561179.13	117108533	822659.3077	10630.98554	12589.54721	11839.74109	2174997.855	3755783.723	1841462.971	6847967.674	9269024.92	5565522.933	847027.9302	1389727.412	1417583.103	4384097.171	6742628.522	5919020.338	380589.8606	880352.5426	16005.76754	1584436.605	4540337.794	1087551.244	421739.8355	507621.8474	135408.5413	975181.6402	1089907.385	1292577.93	27185225.56	577581.3137	1784192.638	1052157.714	935527.6587	571128.3964	6307433.623	259276.3692	9457.849606	291122.2033	11677.89966
	C7 H6 O7 S	233.98295	3.402	0	DDA for preferred ion	21595.49653	19718.22648	20347.11003	21592503.32	19062770.87	18113584.68	22273.72849	20174.57769	21450.85999	19903.68467	20529.64817	19403.59104	22759.54033	20542.16445	18449.12211	20692.22347	19625.74342	19739.48275	20763.46464	21222.78919	19229.93803	20515.61836	19873.87904	20478.35471	17153.65797	18773.08297	17444.58978	21108.92889	20392.63701	21415.66795	20008.1953	19509.09895	21106.64667	1333214.794	1204451.79	1316201.139	1475495.003	1481282.88	20442.25324	20282.00898	18863.00954	18490.81018	17730.28994	18776.87726
	C10 H6 N2 O5	234.02713	1.449	0	DDA for preferred ion	12864.49008	14556.08053	12761.38234	30375176.94	13141422.31	14294820.56	69995.29999	47445.65292	65044.40669	16896.79086	25992.18275	14133.3103	55996.75382	24459.51629	12695.35834	13034.07346	19361.71348	14142.7235	27866.34875	30501.42532	25972.59564	16607.49351	18932.77483	13658.84681	11210.2431	17834.28358	11253.59005	12807.98041	14122.86349	12993.86993	14293.7158	15158.36607	14314.7464	42108224.17	38047009.7	83439.18605	45067919.93	93062.66996	29276.88513	31275.79385	23297.30666	12000.05182	13289.28779	14292.76001
	C10 H6 N2 O5	234.02715	4.302	0	No MS2	12639.88204	11848.99903	11480.24978	21894634.1	15250838.14	50386680.91	104781.5714	200461.4293	142534.2082	13551.36917	14363.99055	12062.23752	13855.396	16584.96656	10677.85873	14212.23626	29142.18265	15269.55824	16965.41292	19654.92165	15721.34218	16023.1742	14079.84963	11862.88363	9175.411202	11448.87831	8753.618942	30813.63069	10918.89973	9775.14388	12913.09535	13876.20514	13203.10894	5150615.405	4749963.112	5711726.314	5298819.222	6090562.2	16028.8582	34734.14783	14803.42277	9524.59973	8793.006924	9898.54603
	C10 H6 N2 O5	234.02722	1.687	0	DDA for preferred ion	15974.4363	14897.14271	15816.66865	376073828.8	140158443.9	330481941.2	69995.29999	47445.65292	65044.40669	22679.48988	16344.39196	17373.02742	53466.97474	51356.80267	64600.58731	18914.31789	19279.87545	21898.98299	33169.64068	30422.38324	33170.11096	24441.93771	18954.09597	19829.78596	52113.07911	15109.34375	40868.29031	16610.75617	15123.23555	14952.70835	18003.62677	21078.20915	17263.35927	42108224.17	38047009.7	41951424.22	45067919.93	41935656.65	17438.18398	45433.90999	15588.68913	14505.27767	15633.13082	15521.66931
	C8 H14 N2 O4 S	234.0669	3.229	0	DDA for preferred ion	21840.21095	20069.9307	20892.36993	7458893.619	9353761.496	5957722.964	21272.56438	21779.04365	21899.51554	20750.3551	21346.24864	20117.27844	23889.06126	21069.30051	18811.8094	20971.72612	24386.99302	20657.16104	22088.68446	21105.63146	19581.24712	19924.77364	21092.24032	20224.83693	17231.86502	19538.14212	17485.34236	21718.14717	20116.45581	21377.50068	19562.71271	21206.20525	20619.24197	1482141.417	1368636.006	1551208.472	1634784.002	1559257.718	20761.74973	22820.9503	19890.55677	19519.52159	18972.34767	24221.87751
	C9 H14 O7	234.07344	0.744	0	No MS2	133302.0787	151112.4761	102070.0149	2313748.991	1796505.3	3980190.367	53998.68115	92540.40555	126503.9061	2239134.911	1991892.779	1344125.075	174479.4361	196410.6477	151413.6433	1076838.956	1718024.296	1599098.049	3828496.512	3385666.239	2188884.952	696053.4612	1480464.614	494822.8456	119656.5542	146350.9967	113308.7147	92741.09452	136136.0019	96613.16259	87459.46882	193819.097	93817.36952	2973968.145	1412684.589	1910110.036	2940117.975	1832467.65	5282536.688	4268203.546	3818372.885	2340499.635	1938390.665	990362.8522
	C10 H19 O2 P S	234.08467	0.732	0	DDA for preferred ion	570938.4416	4850414.521	1991295.477	31179598.65	29330175.11	26014822.25	188810.5095	3142350.399	279539.8961	13138266.87	20768934.42	10025805.8	3514639.734	4747252.365	1944181.901	10938146.1	16325437.6	11090694.56	20637243.18	48637047.41	24781081.72	645949.9679	4941894.388	1822898.383	539047.5609	3080461.39	645593.0812	664410.696	832334.0319	770787.3614	7866245.736	14494304.1	5351829.648	19236430.74	17903665.26	17790497.98	13663179.72	14479927.28	17115809.42	40988287.26	17827818.62	4232984.58	5967112.326	3124668.243
2-(8-Hydroxy-4a,8-dimethyldecahydro-2-naphthalenyl)acrylic acid	C15 H24 O3	234.16147	11.468	2	DDA for preferred ion	11390374.13	13991054.02	12443663.48	10732129	8956743.237	9722637.654	12055855.26	14326797.21	9172140.231	12494918.69	10896444.19	9758091.724	9759451.069	10912913.68	9532629.003	10595051.67	10671354.45	8924516.645	11835269.47	10017541.32	11803039.92	13744084.36	13259399.1	11895018.31	11852511.89	12423497.67	15665919.04	8229849.711	13255936.84	12922685.63	10171341.45	10344459.6	10848387.1	12522880.81	12423006.92	11101243.82	10728800.32	11452555.47	11825014.09	13869909.03	11911121.01	14397085.02	10456770.61	14346290.39
	C10 H5 N O6	235.01115	1.37	0	DDA for preferred ion	21475.65844	44840.58984	19448.71897	70021836.04	29955411.17	66129948.38	12590.25269	28499.97209	13712.82979	29843.40292	30476.31108	28388.13835	22515.54629	44136.41817	19077.66652	22636.62227	41656.34857	25737.17232	81964.29786	109329.4831	81746.9381	23894.78233	50960.99401	23081.51528	12540.95143	18234.15772	12877.52821	23276.29991	24374.94009	17474.80041	16067.83779	21160.15286	16278.90154	3176441.246	1895083.213	1100042.954	3216097.347	3870315.559	39792.79104	65169.82559	49398.41861	28679.1841	31355.13157	31654.7389
	C10 H5 N O6	235.01116	1.724	0	DDA for preferred ion	151414.4183	191108.6236	187540.8266	94445612.31	67492857.94	115100803.3	100540.7198	158216.8404	203132.5513	45914.43472	240622.6533	216788.1475	256619.2881	271845.3839	257398.3327	237975.4978	450107.942	323029.7126	428279.0214	362203.4186	354374.1964	357556.0058	283329.929	326319.8241	216323.0192	390690.7846	319106.5362	162340.962	218091.1423	178663.2499	319390.5397	283091.7511	58874.61379	14281371.23	16080474.94	16079772.51	17634955.31	17833069.37	315824.8585	495665.4794	252851.2182	214263.9877	292124.0054	216636.7597
	C11 H9 N O5	235.04754	4.601	0	No MS2	19426.15275	20806.30849	21231.59124	19163174.52	3000037.645	5276292.517	19733.27061	28160.20576	21937.54582	45809.35928	66785.62933	31575.0124	34902.62069	41523.04854	24094.93949	30602.96071	47627.15173	32984.17425	69337.42148	83829.80132	57061.2489	38526.09516	35482.96415	25137.28784	17612.44953	28035.07791	18060.46243	24579.20187	26764.22712	23921.24574	30071.34463	28451.93914	29864.28431	1472579.26	1331164.855	1290970.79	1685731.624	1502601.145	29581.02869	58247.18996	24587.37651	26295.44513	20174.77573	31577.25597
	C8 H13 N O7	235.06895	0.692	0	No MS2	3816394.341	9986611.674	1749165.565	3126806.721	2662360.717	7134293.034	713851.6263	684314.2135	592464.5381	4535473.834	4568895.092	2273949.528	859767.5868	2838704.152	818149.4801	3826332.29	4403023.672	5394113.357	9921097.818	18139750.74	10022119.81	2403524.686	4625291.955	2906539.705	889493.8493	946949.7124	640216.3106	1907431.027	2680016.888	1778635.18	576197.5193	1012794.768	602777.7089	4527344.355	3929302.59	4986220.273	4467611.474	3388088.402	15849129.17	24656105.95	15572088.23	2723678.391	3809548.031	1437555.55
	C9 H17 N O4 S	235.08735	3.808	0	DDA for preferred ion	20436.20362	20228.6185	20404.96674	1434767.585	1589870.864	12999120.66	20637.80601	19822.885	20756.32868	19420.57146	20800.07381	19003.79143	21965.30051	21622.94502	18308.89852	20800.61396	23247.48923	19076.3402	32589.95754	62317.8265	47671.40714	20043.58838	21952.63534	19899.37122	17555.76296	20059.65924	17403.00074	57219.5588	43870.00774	39362.64265	19679.09673	20127.01856	20383.17363	2351409.482	2105696.364	2086549.257	2247537.564	2188948.794	19216.61007	24494.41589	19205.51821	19788.65827	17609.09559	18440.09765
	C9 H17 N O4 S	235.08736	4.432	0	No MS2	117126.3912	131003.1947	117372.9531	19211235.55	34831445.4	24074410.3	10962.51509	68011.67214	81109.13056	115787.0115	37673.55071	86458.10671	56654.17411	268256.2974	58378.80199	74978.28197	175218.7742	65172.68718	691963.4659	1197595.654	545687.1752	170664.3412	94358.34038	44476.71334	15185.99171	83029.62998	45238.95177	808820.7539	190753.9713	769320.938	14008.24551	15515.41773	16422.82122	8605323.333	7266403.477	6537046.16	7446254.537	8590502.443	200588.5842	122035.0808	331692.3524	227065.7014	556720.3199	329666.7413
	C7 H2 N4 O2 P2	235.96632	1.998	0	DDA for preferred ion	8861.15597	8289.956727	8729.912742	3954780.338	1165490.313	1693361.741	10594.52858	13196.77507	15510.9073	8325.741901	8699.025075	8702.186204	9505.252773	8656.513919	8127.778891	8144.622412	8514.9623	9276.567934	10073.71936	11544.76718	8718.683136	8895.431985	9161.325264	8135.940707	7350.241218	7559.238012	7367.031935	13430.0257	9530.870234	10696.73904	8199.519328	8483.032918	8325.980835	42231.79986	37818.4984	1685088.885	37941.16359	1822322.564	10674.24484	9085.265347	8794.323097	8448.153208	7752.924678	8186.102483
N-Formylkynurenine	C11 H12 N2 O4	236.07918	2.049	0	DDA for preferred ion	28090.25001	32618.29057	28592.66855	1075185090	197480114.9	286594581.5	973169.1494	2496454.505	667208.605	354474.9314	178845.1313	28478.24166	30635.42089	1088269.628	48722.3458	230254.2635	576394.4999	282745.2782	1935884.275	1058859.65	1640374.2	30065.85935	28854.47502	26867.29579	102869.1064	54997.97349	23203.17561	124827.655	422262.9266	1353241.99	388044.0778	80215.0954	355493.2289	139416.8325	159278.1145	125947.4425	146791.0363	161244.4867	33619.56072	479365.5297	33838.13879	27011.36098	84364.59359	28695.99892
N-Formylkynurenine	C11 H12 N2 O4	236.0792	1.368	0	DDA for preferred ion	67880.4672	95763.7622	14636.77284	10119882.18	13543343.78	10759226.44	225691.5234	1508242.223	242115.8495	1756587.356	3142354.216	1578621.806	1294194.976	8173482.875	968167.4193	1838859.365	2804209.222	1326787.003	10181514.35	14752046.45	7107506.172	332271.1757	1491485.596	112673.9501	138743.7417	2419612.143	236548.007	639932.9745	1534493.712	1036847.95	1161710.96	1512184.873	970700.597	10491353.46	8704031.556	9613598.539	10052457.69	9607362.615	683792.985	7128970.663	304392.0852	418844.4885	497298.2188	122379.3625
N-Formylkynurenine	C11 H12 N2 O4	236.07922	2.191	0	DDA for preferred ion	76096.1839	170571.4997	82563.78832	1745929531	546976408.6	536776439.5	211177.2666	700786.2871	245562.7365	1489922.41	761895.5376	1323337.144	904624.6935	3498288.558	741694.2586	1067097.44	1204809.281	1399248.273	11257662.98	8654700.617	4603512.063	885075.4818	867302.4673	99477.88231	175518.1248	1771519.621	210967.6744	2063378.436	1826220.668	1476122.477	1311228.253	885976.563	530306.3955	188677746.4	169597466	165918658	187692392.6	175854879.2	730854.7488	1847123.537	233814.4138	257118.6985	381279.9397	109707.2213
N-Formylkynurenine	C11 H12 N2 O4	236.07922	1.272	0	DDA for preferred ion	59000.54501	104251.7711	39926.47057	297908.9322	371121.3228	2589929.801	321471.4295	1869744.961	508433.7662	2522933.047	3802043.168	1390119.33	1079318.32	3259706.331	796513.0268	1381790.947	2302864.375	1332018.805	12729423.39	13378088.27	7658264.558	257292.7204	1668445.093	53629.88582	157543.7559	2002857.592	413032.2001	712420.0935	1292868.998	1051588.716	1217663.216	1405065.083	746306.8665	2474649.466	2308471.118	2426070.226	2322388.535	2614186.081	960778.6068	6622463.759	342916.1057	365037.6842	555240.7561	148174.3371
		236.19345	2.207	0	DDA for preferred ion	12383.31217	15913.60751	11515.83092	14591898	3187935.2	901908.943	12331.87292	13657.62905	12470.21663	14279.79284	21673.43089	14191.23313	14710.70767	25886.49371	11142.98467	15948.26566	19061.37988	15611.84805	37101.60178	42505.24118	28202.98635	20496.21873	14747.6789	14097.85852	10928.21249	14911.8522	10301.49963	24106.20376	26934.99344	19413.33414	12563.74311	15311.63416	12273.79146	1832675.339	469200.3557	42404.4241	55711.25525	48893.5066	17926.37487	30384.95274	16018.08394	15564.16834	14268.21559	13504.80947
	C5 H4 N O4 P S2	236.93286	0.5	0	DDA for preferred ion	19244314.7	11858950.61	11141257.14	12056457.72	10617817.95	11271684.89	16730338.25	13697720.05	13642156.88	16127723.44	12278610.9	12093969.49	19460618.27	11694626.63	11869837.21	16993260.39	13321039.69	12432761.99	16109433.63	11055136.59	12067889.35	20572241.15	14255900.49	14025713.08	16160076.58	11390641.64	12973766.42	13623734.45	13324234.26	10889651.73	13826478.27	12893807.7	11937994.71	15171159.76	12922331.08	11322346.83	11778681.16	11144454.81	14662448.37	11896841	11671555.33	14874875.64	12690278.26	12742235.53
	C3 H N3 O6 P2	236.93297	11.019	0	DDA for preferred ion	37266721.05	7541260.743	5630135.689	13715540.11	7441401.009	6695835.903	15837310.11	4991321.418	3618004.409	14741605.74	6851815.235	5267923.651	26097819.33	7120405.624	4748431.321	23016046.84	6972644.418	3823550.466	22344934.35	7379329.553	4515353.375	18740855.32	4236938.086	4396773.716	36874661.96	4031168.793	3414618.748	12435060.67	7201558.592	4533885.417	13045208.51	7490695.725	4397000.488	10814255.53	6337462.993	5424930.475	4910436.727	3694418.715	31252618.91	9495411.503	5356617.003	11806067.28	5707169.45	3929122.213
	C10 H7 N O6	237.0267	1.359	0	No MS2	20473.94275	42749.03476	18541.54832	10008991.17	2660216.682	5843522.65	12002.98996	27170.61265	13183.81535	28451.38018	53926.04919	27063.99531	28158.867	77633.84208	18187.80333	21580.7543	39713.31999	24536.68157	78141.13576	104229.8928	77933.91458	42812.35868	48583.95735	22004.89562	13931.62992	25520.93541	12276.86573	22190.59467	23237.98962	24747.5233	19759.61157	30134.92923	18274.16664	598386.3597	343126.3523	111682.734	684390.4266	567923.2252	37936.68668	62130.02883	47094.26708	27341.46545	29892.5954	30178.22777
	C11 H11 N O5	237.06325	3.62	0	No MS2	23306.78373	21665.19009	22478.09574	173039.3394	1485669.178	249515.6429	23178.12182	32404.09175	22072.38973	50903.64695	27950.7036	23287.76224	24715.19949	22970.70515	20101.48579	22048.03703	30917.84906	21273.19322	24306.81746	23790.19469	20891.30825	23002.93151	25825.14948	22104.90225	29301.82123	21104.88738	76128.80117	24857.54321	21630.02677	21719.58073	21550.253	21309.85535	21884.29051	618137.2755	497110.2814	490821.7257	683181.8106	610646.1858	21726.46852	20947.12622	20927.16199	21882.86582	19958.482	20987.19583
	C11 H11 N O5	237.06332	5.086	0	DDA for preferred ion	13397.88385	13116.74501	12470.52871	31182109.14	11662040.51	19363355.18	23218.62158	40608.25109	48285.24736	67126.45976	273926.4583	55418.8714	69280.37943	79632.36053	38400.25564	244201.5221	358014.1797	226993.2543	246092.0387	249158.3357	389897.627	47806.02028	78243.41826	12943.767	37547.3108	25571.69488	33032.62497	13800.53431	73075.05787	12529.07242	90604.62105	98475.69865	75724.23698	3197025.988	3116889.099	2826446.936	3248645.101	3330201.203	50445.26962	267361.4426	41187.63885	19670.45299	40956.04799	12290.79421
	C4 H13 N7 O P2	237.06659	0.818	0	No MS2	326629.5295	411609.3458	394362.9401	17276966.18	22462268.29	15784431.94	154002.1958	397820.9188	169444.6808	320099.4682	247489.4172	285592.5766	1132260.279	1670592.693	471157.8408	311465.1767	555650.0718	342159.9938	1409723.524	2317440.762	1942794.91	440156.3105	343009.5306	317087.3224	384819.1971	1382465.739	345958.2795	297842.1926	341879.023	624169.2533	175328.7815	228121.2292	172267.6285	1873837.441	3037060.091	1649578.476	1922271.865	2017605.252	346324.0245	1741320.508	402645.9475	606898.809	498078.3266	731957.1523
	C12 H15 N O4	237.09973	2.979	0	No MS2	17823.2623	18934.79075	16800.44955	4998892.83	3970375.023	9697299.696	18434.08617	27602.53965	19098.58525	30419.26455	163732.5727	19492.09537	21270.9394	58758.10277	20569.06331	393050.5953	471507.311	709095.2444	600698.112	1489054.614	148737.3217	53256.43398	69841.68618	16505.40106	15428.22741	22492.47409	15058.39206	19253.09525	42413.96519	18177.87379	25272.2715	31973.72366	25048.9373	1329094.012	1135831.948	1126331.246	1242482.816	1322086.949	49559.76644	544254.909	27835.34106	21425.97022	15597.41295	16075.11454
	C12 H15 N O4	237.09996	2.55	0	DDA for preferred ion	1620147.844	4778477.381	777119.0713	1022605.659	753415.3826	733875.8957	776082.067	10609807.78	1711973.258	20534692.27	59876898.37	16752215.82	4235851.19	34014570.69	2442371.056	7719460.254	29887285.92	11758640.43	95661810.53	135532193.1	105782242.8	1604291.576	11264290.3	739557.0154	1883415.341	13048855.08	1331037.947	1211330.348	1184369.952	572646.627	2768143.065	10012732.58	999355.8631	22760072.42	21001119.2	20152077.37	21957641.8	20435825.2	47226363.42	99700025.77	36285494.14	2296180.868	6383375.392	912136.1852
	C7 H13 N O4 S2	239.02806	2.217	0	DDA for preferred ion	41458.57278	51842.47074	46163.25556	17680940.11	20336605.43	31921008.27	43106.47538	42234.52741	40348.18456	47191.24815	68096.63342	44954.41415	50744.86557	80165.98878	38658.82215	49318.03764	58944.95805	48277.70782	118963.784	152946.349	87214.24458	70229.80242	58800.16405	43595.88257	34625.12662	46113.05729	34373.3483	110574.1024	97199.43692	90783.10604	41196.44782	50869.32885	43772.45919	2876122.298	2809527.325	3059923.175	3310216.14	2716234.939	67269.26452	119734.8122	53403.98104	49563.2665	44122.69074	47049.03133
	C7 H13 N O4 S2	239.02811	1.703	0	No MS2	23010.56379	22166.7799	22783.30553	10132704.29	7362401.235	7771829.286	22188.66561	25625.63625	22848.21626	32668.93671	31217.82021	25025.18074	31370.64969	27392.79866	23850.79936	27245.35064	28746.32007	31544.64643	47779.59724	43822.27811	47780.27468	35207.67533	27302.64945	28564.04735	18937.29837	29543.84274	18805.81713	23927.15819	21784.4417	22470.50042	35049.38193	30362.35315	38219.58602	965249.9363	1137666.368	819548.0408	1154578.782	1034250.102	31033.96809	65445.80757	23856.65142	22867.4097	23648.29563	22358.37027
		240.06624	0.235	0	DDA for preferred ion	1596238.761	1675198.574	2119939.998	1923007.912	1518488.125	883437.1743	1038502.474	1892342.938	1855527.391	2040921.29	44805711.34	1173049.221	1518429.084	579485.432	1211297.637	1523387.013	719919.9911	2000568.431	2004167.105	1084029.195	1624001.817	1518585.783	1471171.105	1305863.641	1982867.609	2198913.717	1149446.497	1174363.077	1517964.73	2077177.05	1186051.251	2424757.705	858462.3606	958525.3373	43362823.36	1414976.445	2637819.846	2042667.61	1091164.386	1355467.278	1391885.001	1289401.68	769302.3525	1571106.439
	C12 H16 O5	240.09945	6.233	0	DDA for preferred ion	105202.0719	261378.1678	144202.6008	391648507.6	217661612.3	355959426.7	51713.18227	48566.85467	44218.264	253037.7531	170616.6505	175353.7768	191466.7079	196156.6389	172259.3347	70330.26559	276997.4657	129958.4439	2066499.009	1820208.016	4450783.684	679071.4196	277912.0682	694094.7558	131985.983	111683.2686	31051.54347	133429.516	145584.5593	76122.56287	130990.1262	86147.13228	143266.2554	53099526.11	49324961.86	50490334.33	50640075.94	48802237.5	156173.6775	127882.152	182965.7907	132471.5716	112159.6049	153311.2626
	C13 H20 O4	240.13579	10.273	0	DDA for preferred ion	8986984.404	9088104.537	9292711.785	10423214.24	9425286.225	9599980.967	7372949.478	9932672.921	10026572.8	9533109.565	10516588.81	9307847.54	10338209.3	11489199.63	10727287.43	6594094.351	7974653.346	54241.42331	10476816.89	1564170.931	10212646.45	10890727.42	9060886.995	9191550.384	8613754.409	7913101.717	9059293.258	11131698.05	10526231.92	9551915.02	11543796.2	8808006.213	9573926.602	8511278.846	7579812.207	7694226.257	7898310.889	7291973.17	11326846.02	9527677.873	8927378.68	9956249.872	9519263.217	8266548.305
	C7 H21 N4 O3 P	240.1358	6.385	0	DDA for preferred ion	15633.45909	48690.04989	15868.31643	487905.8117	519320.2572	512592.0759	237033.411	404859.4397	251161.1208	217182.8054	799044.0839	99731.53176	233910.9009	865478.523	215153.7296	412451.2236	4731439.887	477456.361	863822.35	419384.6859	364299.4671	481260.2428	1255928.506	80114.91129	14772.86771	695008.3646	15459.96578	22508.81311	115194.8329	43878.98679	1778615.359	1292235.112	1490093.371	464257.2797	361790.8766	695198.8351	532446.7504	711725.7459	42033.90521	133968.6024	52958.10875	78589.88477	102762.4859	36640.42294
	C9 H7 N O5 S	241.00409	3.85	0	DDA for preferred ion	23106.73546	21251.72759	22909.72127	2612329268	63228558.21	3042327556	21736.00639	22968.61664	22875.27099	2001633.405	318324.5394	20085.24795	24290.78676	23579.07144	19764.21998	23353.93505	26101.16965	21371.54345	24706.48355	62210.22592	21908.4006	22637.79936	24647.36959	22218.36613	18762.33809	21190.32249	19539.25735	24110.7014	20961.22527	22933.48565	21534.31668	22538.0729	22441.91559	558954834.1	549391046	519787034.5	585119696.4	599679241.7	21848.10322	29541.6635	21563.0378	20521.18756	19770.65079	20703.66018
	C9 H7 N O5 S	241.0041	3.635	0	DDA for preferred ion	9201.073077	8553.003261	8812.134463	2401467942	1026253517	29908.21145	8613.063799	8849.993449	8713.757903	8307.713726	8230.168489	8196.88952	9757.088721	8612.469623	7926.743562	8704.143924	8741.648635	8337.465826	8885.073484	8695.791017	8247.489491	8838.088452	8939.402446	8435.176342	7100.356707	8005.310153	7156.114424	9813.283303	8402.735739	8481.616171	8507.628296	7956.587339	8495.790606	9788.300608	9438.017975	10360.26695	9477.515272	10598.40563	8156.62206	8028.384227	7902.904552	8638.937482	7709.7332	8159.709395
	C9 H7 N O7	241.02188	2.535	0	DDA for preferred ion	32484.93144	68027.3682	38239.09747	19683475.48	18372808.3	48315899.19	129206.7049	44457.95524	106902.8186	41459.49985	30475.54264	33244.20285	40638.95124	25433.53064	28111.61586	41349.16371	30250.52571	63823.84198	50320.12453	78644.92654	49724.78964	62001.41537	24346.56241	54336.87409	95091.43158	21478.49791	121268.5307	155498.3669	71643.4403	20842.99565	49822.71558	23708.87225	46804.02739	900098.7202	890711.0626	873902.4682	1141769.59	1186906.732	27125.28978	33844.97712	61990.02594	37402.28303	102372.7141	34920.51443
	C10 H11 N O6	241.05814	1.143	0	DDA for preferred ion	19709887.01	24567006.69	22226338.13	56528396.45	23317777.72	64354560.15	84978.2367	240693.7012	131108.9403	6560695.843	6226093.861	7289202.271	720733.2564	1150733.598	622581.2517	8308762.481	4827574.821	9527504.465	12305150.65	19149605.28	12883824.1	13260032.27	3857187.67	4460023.885	299043.9556	244243.4804	363187.1343	19606420.2	27593057	29498581.37	939852.5959	923229.1618	750529.1591	41080506.71	41479397.16	37349273.98	37210774.89	36203479.3	69627859.01	74385060.26	65260094.16	56180409.32	67229959.02	64949451.47
	C10 H11 N O6	241.05816	0.88	0	DDA for preferred ion	216752.2299	766547.0212	197048.7172	34668424.41	17208821.86	44315745.9	27384.96009	47242.979	34075.46676	78682.19693	51973.4693	78526.01533	52545.68579	71696.03126	50298.76862	45883.03283	71554.557	47661.33479	104975.7804	4894871.565	342455.0534	833678.0675	97738.43457	89841.53237	59713.40165	67433.53118	59734.39504	1680497.739	1112223.688	150555.2788	36157.82393	43908.01189	45945.6454	14612956.85	10593795.67	8723603.102	12316848.38	11451906.66	25945648.81	823576.6837	15880238.76	7810963.188	3660732.11	27999437.55
	C8 H16 Cl N O5	241.07127	0.779	0	No MS2	134836.8926	145845.7097	164456.851	321782.7102	268559.382	371652.484	394785.4251	356796.8602	267771.8742	187778.3224	709130.4061	127670.7043	154614.058	153204.1245	146641.2443	4835187.338	4320536.17	7708729.123	196058.1275	276272.9841	341159.4381	196766.5505	499853.3571	282293.4813	172028.7639	422859.8021	154656.461	153113.6452	152832.8788	138852.618	396055.8742	418189.681	342531.71	4619033.329	2932867.755	4758924.095	3509109.378	2867522.513	1727819.691	543595.9743	567587.9078	271306.7661	222659.8867	327212.5847
	C6 H4 Cl2 O4 S	241.92037	6.764	0	DDA for preferred ion	15687.21038	15093.53504	14867.37208	44068291.87	36150326.42	35749671.16	15239.70523	18722.75623	15861.58435	19109.43855	24353.1535	18240.83157	25040.76661	30778.65426	21421.38286	18332.00684	24581.43008	19792.58805	26068.38651	23096.61334	22674.03101	17929.21123	22381.60354	17186.86619	14613.06128	26148.18846	15512.09928	15657.65737	15555.87075	15357.39258	21624.27536	23660.72671	20421.70479	4394753.947	3755809.547	3645910.702	4281864.023	4337400.962	17780.17683	24299.32977	14871.78755	15502.37101	14952.72855	14974.38062
	C4 H2 N8 O3 S	241.9974	8.966	0	DDA for preferred ion	2925696.295	2728975.144	2523853.186	1318610.261	1235092.19	1279023.31	2919169.152	2891758.575	2530219.594	2699470.778	2874702.043	2325998.383	2467995.396	2459128.067	2593150.523	2819176.446	2927805.66	2891066.787	2821652.129	2562208.364	2710698.224	2739867.076	2658316.916	2913522.031	2925952.532	2846269.142	2808630.546	2706713.771	2566130.326	3100663.333	2732197.597	3129789.749	2740331.095	2245501.502	2047747.731	2441118.792	1950772.839	2080959.791	2410463.071	2817052.156	2686537.727	2767082.277	2868438.755	2379473.941
	C13 H10 N2 O3	242.06877	4.348	0	DDA for preferred ion	8041.503865	9114.552824	7643.329299	11868234.96	8068384.113	14654136.55	8505.716634	9885.112297	9918.289186	19325.38661	22187.70068	17336.67765	11923.92885	15611.13794	9600.871855	10986.49882	19896.61699	13786.69361	33322.18077	24467.79334	26788.55225	10216.73119	15551.7173	9347.084636	7530.770979	11888.56568	7052.311297	6785.82952	6658.195304	6278.174221	8900.746664	12904.03192	9411.324073	2593574.749	2277292.916	2375515.159	2576182.474	2072151.382	34489.04569	30759.13464	25724.73752	10766.49354	10238.57108	7956.982188
	C13 H10 N2 O3	242.06882	5.226	0	No MS2	11569.39032	12404.31354	12349.57476	41821820.41	9227209.826	29276433.28	11697.84071	13969.43355	11647.57846	16198.82262	19902.18884	13408.39203	17453.64432	21954.32706	14707.67241	17336.77474	37425.80808	20928.04537	22697.62223	20768.41178	17832.04676	12373.01903	18320.30945	11907.106	10824.84297	17013.50221	10467.64885	12284.1146	11448.38908	12678.88067	17223.61951	15363.60029	15945.75917	1782181.404	2643835.191	1778222.645	2396361.186	2375639.952	12587.81389	24857.74316	11325.21065	12514.65636	10341.51025	11462.8879
	C5 H11 N10 P	242.08988	1.781	0	No MS2	29135.70211	29385.17468	36333.74311	940913.5911	29818973.7	1417502.563	70106.81654	75667.79769	122163.4077	127064.184	82911.36639	46768.72282	40144.51399	43857.55181	30667.15834	1229573.6	795910.532	340111.6813	179275.0667	810644.4817	210991.0095	36607.00384	50938.46629	34217.80284	30877.10782	33355.5494	23310.39345	29249.38746	33813.19519	34105.71888	41696.77083	45173.41352	45440.95024	222752.9441	235778.3292	114851.4115	142381.6254	129166.0929	288563.0504	879700.2299	230274.7126	49656.34436	129732.214	35136.5855
Thymidine	C10 H14 N2 O5	242.09013	2.133	4	DDA for preferred ion	98186.90528	88365.1262	64667.18186	14550118.38	246996709.7	81028634.98	436708.9399	3510678.675	547969.0624	4704509.49	7323279.115	5491995.199	307502.6178	991355.6699	245968.8	5159605.546	7137046.199	3450012.644	8231300.639	29596171.29	2615917.699	201009.2628	448083.1049	71820.00345	91708.80897	247497.982	79545.17651	209532.4292	163051.077	152287.7465	137951.8628	690400.043	123182.0854	31289348.04	29630076.96	28112509.07	33935514.21	33256510.24	17586415.74	42884824.41	1231460.728	774822.5622	685156.1775	921267.0163
	C12 H18 O5	242.11502	5.711	0	No MS2	56758.64532	89417.92872	139583.8251	2041399.908	3079637.734	4465109.504	45749.1882	115745.0777	63723.62416	885008.3657	437140.5203	129237.7418	225719.5344	214219.0966	786239.4614	82042.62856	264050.047	172949.2785	623073.3574	610195.035	504168.1308	833677.1173	298110.1105	99881.11842	179351.6824	1280585.623	362167.8386	51280.01835	64845.23544	244566.6114	291818.7418	187277.3067	226447.3892	332596.6113	913273.3215	1283698.998	395364.3	890679.1259	62280.52093	1149993.542	99206.98645	62673.58347	49527.16293	48645.28596
		242.15028	7.499	0	No MS2	17536.13778	46804.90567	17993.00603	3845685.656	3656458.177	3754593.208	18967.29201	21873.35169	18631.97735	43133.14026	26587.75432	21292.39524	27730.43653	30090.94148	24065.67963	21052.20945	23623.63434	162680.2647	93155.10621	80613.96497	129144.2303	19528.62992	26935.89677	27139.35344	17231.97447	28574.60181	17613.67791	21290.19093	17035.03574	18601.201	22583.66075	22697.4312	22414.86912	178479.4531	683142.612	888956.3861	937805.5638	915858.5038	21165.41241	24195.79757	17623.74805	74806.22926	18050.58949	16746.93647
	C13 H22 O4	242.15137	8.317	0	DDA for preferred ion	470571.8401	148883.0281	943791.2045	17892437.88	22032091.72	22377086.86	203636.2573	246121.8057	275839.1533	394448.473	194195.1427	288255.4084	252573.2329	669016.6851	250992.1192	37163.73877	43332.02593	92860.31773	102276.0689	300680.6578	306644.4107	300334.2138	108951.8328	30160.36225	268366.2506	205038.2189	245000.3767	500027.691	262045.4769	899730.4905	399457.3683	429354.3517	248911.1523	4066102.102	3703267.08	2550346.88	4283638.353	4021148.109	391774.4298	576030.2304	637399.7679	334919.956	384651.1728	274721.0833
	C13 H22 O4	242.1514	8.534	0	DDA for preferred ion	470571.8401	31267.77505	943791.2045	23871134.3	32831446.3	16706208.09	72766.67432	83191.19516	275839.1533	42382.13653	110716.2839	131003.6805	101849.4684	129458.0541	126565.9693	172635.0509	336179.3497	396492.4431	264154.2505	238054.7944	328702.2667	300334.2138	107816.6362	35205.91988	25332.56529	34162.99288	29488.87079	500027.691	123691.201	899730.4905	399457.3683	41582.14626	248911.1523	4066102.102	3703267.08	2712575.923	3332564.223	4021148.109	391774.4298	576030.2304	637399.7679	334919.956	23239.26237	274721.0833
	C13 H22 O4	242.1517	7.501	0	DDA for other ion	42404.56825	44402.26827	80117.90673	30714963.5	24474865.12	36602221.31	44857.87797	52892.4924	45054.445	55490.83623	84143.29026	62544.43113	136239.4385	80807.31206	58193.81479	85920.53247	123482.3531	137326.2463	177605.9442	91714.57896	336514.0545	108604.392	96490.98038	53654.57021	67350.59822	69096.95097	47153.05835	104890.7053	41192.84101	87425.2622	54610.1083	55202.79769	54201.9491	7177663.988	7810820.64	6638348.112	7577992.623	7537236.315	46186.32324	58508.4562	54910.57533	93057.75494	55246.2675	40496.18105
	C13 H22 O4	242.15175	7.275	0	DDA for other ion	40698.40775	35158.9944	37122.03767	18529806.07	12558061.96	24220797.32	37951.7845	47042.67048	37325.8709	46844.37979	126122.1366	41759.69668	59101.94131	68476.0177	88497.76644	59298.04548	134813.1752	50581.13427	64762.72631	56547.81605	104078.5066	44660.70357	61380.40318	38044.89554	37866.56274	65545.11567	46507.63832	58044.30224	38630.07331	88287.33511	49383.97828	77678.39222	46220.09098	2110320.072	1966173.468	1903374.345	2248541.839	1990332.711	37048.55542	124678.0834	35709.51985	64756.30032	49576.69208	55885.8104
	C8 H5 N O6 S	242.98327	4.462	0	DDA for preferred ion	26351.70969	27659.63294	27980.69007	42217817.91	39786568.41	62142233.12	26521.91316	29083.95101	27095.72855	35920.62224	35088.56628	29611.06888	39657.30081	48847.2811	32628.48113	30752.17708	36056.19552	31127.45988	58926.54511	56262.38266	42603.00547	34461.51745	32555.11149	32613.77214	28484.27934	33693.607	32132.8631	28430.79364	27795.68229	28048.57477	35992.34257	40680.38864	38740.70259	7373350.619	6839428.928	6626678.773	7218397.386	7157814.086	40797.34369	71651.26091	32873.34293	31082.99176	27116.65202	28593.67912
	C6 H13 N O9	243.05859	0.724	0	No MS2	8649188.611	4250441.899	6258126.501	1769489.582	1733398.455	1449645.553	862896.8031	1387137.083	586044.3035	1237285.544	786270.6421	1815124.275	5358779.84	4506407.293	3467453.016	2762250.751	2577261.508	2780104.361	1837310.651	3347272.835	1998136.35	5395836.07	1795440.295	2892417.809	6495961.817	5075136.846	5357401.009	7336874.368	10506362.17	10958495.44	2798438.493	629378.9129	536490.843	8525646.653	3239027.395	4159244.599	3316833.542	3778352.738	4210683.909	5003438.083	2033644.486	831101.0988	957161.3116	816945.793
Cytidine	C9 H13 N3 O5	243.0852	0.74	0	No MS2	318094.3786	566878.918	565289.8227	794594.6019	7529715.131	730926.1439	165352.356	576716.6059	171129.1489	623120.4076	718303.4362	632241.0289	2675449.196	2950999.914	2689112.301	1253750.402	1050691.643	859769.0276	1332484.044	3194415.13	832001.6989	433105.2188	1925000.632	405150.8008	471613.4984	658219.7428	475298.8255	483298.8278	684161.664	1158372.332	2596330.744	8400084.523	1485459.423	1412225.296	1464776.538	1642212.717	1436976.107	1311397.765	1949823.361	4998515.999	1117305.63	1551551.556	3558529.113	2061553.086
Cytarabine	C9 H13 N3 O5	243.08535	0.986	2	DDA for preferred ion	38013.27741	89844.60193	45789.70092	546631.2696	561036.331	553858.4489	18005.33445	537990.3281	62114.56403	69765.58753	253397.4131	28777.78475	2675449.196	2950999.914	2689112.301	27909.40151	902366.2426	859769.0276	937230.918	477392.5491	82846.94832	830595.8069	99233.19731	81742.54633	41104.72264	28138.51338	103501.6972	2128604.563	549918.6821	1158372.332	1146549.38	249377.8922	61801.57307	2964378.131	4990445.016	5370619.687	6034613.722	3626590.733	1820790.202	4659662.305	735232.4843	7704092.002	3558529.113	2061553.086
	C7 H18 N O6 P	243.08676	0.686	0	DDA for preferred ion	29829599.71	27406722.4	35892583.35	2190147.157	1285088.983	7927976.237	10437579.32	26829945.24	15555608.66	32001745.29	22142272.82	38867268.09	47599481.38	44886082.16	50516696.07	19432324.83	16089112.11	19243608.93	24442331.93	15492551.46	37460101.59	61920621.43	27430138.19	38752019.46	79266917.26	58593653.13	70346985.15	50097169.1	47366971.47	37992983.62	72989487.46	53582637.43	74766680.48	40921858.34	42827419.49	49896853.53	52809404.24	48444261.59	15383615.7	21795419.12	17732116.14	19591889.01	14557055.1	38889483.81
	C13 H25 N O3	243.1831	7.762	0	DDA for preferred ion	72119323.79	69617503.01	65408096.54	52091618.05	53637024.64	50663643.94	69278236.8	70745539.76	62327615.2	66870010.72	67503993	68269449.02	71248788.8	63254476.53	71398226	65479547.2	67346768.4	74591762.56	61134643.76	68670471.71	66995525.3	67340868.86	65094376.56	75210874.14	65443617.45	63145627.97	70179530.91	71492382.47	69808121.35	115717718.6	66538954.9	61811984.85	102873151.4	94313665.06	94470183.43	91686918.69	91819865.55	104269047.6	64672302.91	66756799.7	71419614.94	77737601.5	69352559.79	70694020.93
	C4 H4 O6 S3	243.9174	6.763	0	No MS2	15700.97993	15106.78348	14880.422	21880654.66	17024286.5	16370188.21	15253.08198	18739.19024	15875.50696	19126.21197	24374.52963	18256.84257	25062.74629	30805.67041	21440.18561	18348.09787	24603.00657	19809.96111	26091.26819	23116.88653	22693.93328	17944.9487	22401.24913	17201.95207	14625.88798	26171.14019	15525.71512	15671.40097	15569.52501	15370.87262	21643.2562	23681.49506	20439.63006	1971484.899	1677989.458	1658958.686	1938086.782	2073437.426	17795.78348	24320.65865	14884.84135	15515.97831	14965.8534	14987.52447
	C12 H8 N2 O4	244.04814	1.602	0	No MS2	11204.03413	11337.68028	10590.46652	12250262.17	10985716	7859806.736	12015.12498	13704.98182	11396.98397	16480.7385	14968.5772	13496.00216	16549.46021	15465.95428	13989.14365	11080.24755	13571.27413	14503.71653	25657.44439	31840.86149	27647.6552	18355.6223	19408.44657	13286.14559	9556.193122	12500.824	10790.39776	12657.30927	12550.05514	12087.04551	13891.15336	16846.80555	14396.76647	2144538.363	1900114.772	1998376.534	2262406.635	1989518.66	13695.34432	18512.33063	12394.21765	10563.49755	12358.56733	13523.18366
Uridine	C9 H12 N2 O6	244.06916	0.806	1	DDA for preferred ion	3026305.741	5834321.675	4702690.502	15441829.29	173715215.4	23570970.76	6282703.388	67003971.96	16566821.11	15504361.68	18261466.45	15359214.29	21709524.04	17404170.74	25465942.45	13954132.07	19371602.65	21723883.96	23794593.46	81308641.1	23475544.06	238478543.7	104734689.5	170115325.1	19618003.22	19864154.4	19438470.59	32450387.48	39840937.95	17546972.51	45505816.79	53453636.37	72062105.3	46671833.22	34291213.39	43596282.47	45727884.94	41829551.75	12275598.09	29751302.36	15301028.07	4423708.008	12833476.67	5214774.618
Pseudouridine	C9 H12 N2 O6	244.06921	1.079	2	DDA for preferred ion	5213256.947	11864835	12386707.98	25975545.56	84526501.85	49967236.41	24666392.57	122350574.3	54702169.87	42851675.73	48232786.33	69855517.24	89062120.54	45798694.84	82292000.32	24714853.13	33618387.82	44160204.42	51707807.91	142377047.3	54325239.31	955219626	634027653.4	614914926.5	54896549.1	29997766.92	56510293.43	183421857.7	149007668.3	90118234.59	163180092.7	223604682.4	156402133	132428470.4	132704571.3	148113163.5	150962358	132247140.2	38663324.55	51234365.85	38840208.24	11303737.98	19822222.92	14824531.41
	C11 H16 O6	244.0944	5.161	0	DDA for preferred ion	95377.55709	32642.61291	31734.01631	101652.672	61814.12226	68298.86359	101071.1891	147451.1508	96961.2533	231167.6272	112742.6249	163159.3453	185900.914	228991.561	121917.9787	3502250.017	6500001.224	4502529.731	3123073.948	547297.2823	1370582.104	266360.9617	468750.9214	63709.07582	27008.09758	85028.27928	37139.82674	16941.82263	26809.21134	11122.90027	175464.2591	98271.18587	129069.4679	1031560.672	982470.9257	1110023.661	908671.8147	992053.2553	54653.41144	112249.5452	39710.37455	43961.62584	51844.21078	41106.69346
	C11 H20 N2 O4	244.14195	3.471	0	DDA for preferred ion	12841.10386	11754.88432	12534.41565	9139348.855	1990570.827	21976.3479	11922.00714	12162.71685	12141.01278	12100.73723	12526.3117	12235.59991	13502.01321	12478.2924	10930.69353	12173.01556	12053.00354	11749.6291	12306.75917	12724.80974	11593.84372	11768.0304	11916.32729	11936.86085	11221.06783	11179.58413	10076.27783	12620.26549	12140.43891	12548.22771	11962.57928	11440.54932	12333.36503	12624.84348	12125.38493	11419.26478	11976.82767	11659.49055	12072.79608	12228.14354	11620.92246	13090.85503	10317.35964	10760.19944
	C7 H20 N10	244.18634	7.796	0	No MS2	8287792.237	8859466.303	8700162.116	7556262.978	6395801.348	6127650.856	8959663.872	8398465.839	8153667.811	9293330.355	8789254.152	8401882.194	8218250.789	8454853.41	8455933.016	8662717.573	8988109.528	9691404.512	7565280.215	8892480.435	7978047.235	5967179.627	8316395.592	8533756.477	8334700.64	8438844.151	8010347.189	9161557.586	9189530.354	8661739.62	8369551.467	8174688.847	8567255.626	12403770.92	11799487.72	11501094.4	12483249.17	11741799.33	8420048.338	8533090.541	9054442.335	9605380.031	8802264.862	8968884.79
	C4 H6 Cl N O P2 S2	244.90592	0.462	0	No MS2	5811936.466	4508272.473	4785761.768	4844997.683	4512105.287	4941930.873	7763994.619	5090417.879	5397933.347	6746787.754	4757552.039	4652972.28	8213843.245	4866174.477	4404118.59	5490509.527	4896637.118	5086538.839	6569373.405	3893326.498	4574814.572	7541177.841	5054521.458	6468567.222	5599066.379	4675619.413	4667619.436	4953654.288	4692517.881	4423923.859	5020519.912	4825562.21	4978601.674	4906967.257	4326133.052	4700593.557	4214641.495	4331578.605	5468121.707	3994947.759	5030428.014	5213173.064	4912263.507	4752209.51
	C6 H3 N3 O6 S	244.97493	0.967	0	DDA for preferred ion	4236969.765	4932944.81	6786780.064	684155.4476	568527.9994	607295.0538	3682696.463	3046110.619	1602651.379	1805529.396	1548244.378	1525449.384	7037265.329	6592539.595	4442089.679	3682630.586	2714248.993	2917448.801	10845169.72	4755124.957	6573495.662	4829875.966	1670127.222	5315191.453	11856525.09	8258914.79	2384819.924	434849.4584	1087050.903	755417.3025	588650.9687	1949131.537	1052518.5	2375177.651	1476651.704	1873370.253	1782965.69	1459381.729	556397.051	2659090.889	1317387.139	2841549.288	2208578.53	2058031.662
	C8 H7 N O6 S	244.99913	6.555	0	DDA for preferred ion	13657.52745	13359.13097	15142.38859	32624422.35	23277473.53	26642225.28	14251.38046	17783.46835	14752.71785	17515.9107	21825.18609	16500.40638	21425.72735	26213.42202	18007.083	15816.31526	22078.72432	16943.0777	22743.56074	21306.43972	21452.51969	17028.13156	23705.55457	16411.01822	12735.44126	24360.87127	13391.37641	14849.5334	14197.17637	14239.67051	19543.43426	18583.15263	19426.74228	2378511.678	2530751.402	2231534.804	2619087.05	2517192.774	15313.17409	20247.85531	13894.25295	13645.5126	13749.31643	13023.35979
	C13 H12 N P S	245.04317	2.028	0	No MS2	21763.32739	21664.87241	22152.58342	16471084.13	3907486.398	30371511.16	25852.7176	32202.70694	37849.64127	21119.24278	22184.73092	22063.92954	23563.73366	23128.82858	20405.48255	20417.84307	21922.17581	22636.63638	26850.01381	35222.27313	25880.17657	23293.9593	22355.42177	20815.82593	17936.02321	20251.66703	17976.99583	32771.884	34924.57673	26102.13106	20008.42756	20700.25606	20317.01832	2654681.339	2310779.557	2228671.005	2582567.2	2386792.25	26047.24082	31785.5348	21568.19639	20927.44251	18984.95048	19975.68784
	C11 H7 N3 O4	245.04323	1.779	0	No MS2	8003.277514	8325.819521	7883.485713	4047305.666	871130.1587	6624424.52	15229.97357	20394.544	34613.04878	9771.867516	9967.510291	8175.568336	11374.30633	12135.24608	8689.0491	11081.93006	14607.32778	11475.67585	18197.50922	20307.42002	17878.95243	9088.673675	11707.41546	9695.067463	6142.20541	7556.070383	6537.731504	7917.721044	9580.428352	9663.310263	10539.58924	8238.971711	9311.198537	15037.78712	14875.97693	14412.88202	15651.39973	15749.83966	10704.92505	20604.31735	7746.950042	8237.745368	9134.27737	9827.586195
	C10 H19 N3 O4	245.1372	2.555	0	DDA for preferred ion	95663.02027	128283.3428	166085.3091	3702699.952	1870630.717	1818447.329	14865.79287	412121.8676	39287.53727	18700.24446	29630.33854	69013.99238	2515497.941	3989410.136	1295038.349	47011.20578	120983.5536	30779.10504	675199.8632	654733.8937	387653.0332	160296.9062	29052.6901	55028.85703	318099.8178	501050.2456	110071.7069	22451.78202	45402.17186	61185.76189	6784598.354	8290526.042	5132837.031	2017814.558	1968374.824	1885328.924	1990620.637	1874458.786	61514.99223	193625.9022	87115.84947	55635.73079	51066.28132	66818.16768
	C4 H4 N6 O3 P2	245.98302	1.159	0	No MS2	287603.4585	329128.5583	325825.6087	707689.8061	490982.5322	813202.1079	38494.9795	89230.07893	98697.69445	113559.702	122728.2141	130496.6013	63233.86374	91903.3873	54641.8222	106595.2723	100431.8663	162139.7604	225035.6893	363069.0563	238224.2093	211335.4689	92469.36463	123548.9225	62641.8129	32299.73003	29972.53698	302391.0116	387323.3824	469067.7129	53996.03446	72828.49244	43081.18192	11527357.83	9084483.102	9813159.527	10496926.92	9759169.673	980837.7637	712889.7142	692635.0643	806914.0161	745819.5095	736880.732
	C11 H6 N2 O5	246.02719	2.306	0	No MS2	34018.83076	39176.68728	46568.85991	25523616.73	1350254.014	12906813.44	35371.0172	32668.96762	33995.30385	37489.31445	42234.56537	34641.39428	38191.94169	38630.12985	31761.75336	33646.59495	36961.12228	33494.86484	53721.58225	49498.3484	38976.83471	35527.46265	36425.51711	32661.05064	27615.9903	31920.16627	28205.05001	37670.81007	34983.04449	35403.01593	34017.54023	35504.51117	39860.49975	63090.73163	61225.00374	59853.67224	57119.81385	80131.16525	49284.556	57128.59235	42330.66289	30992.74461	28284.08162	31697.67555
	C11 H6 N2 O5	246.0272	2.885	0	DDA for preferred ion	167446.386	234795.9377	156414.7081	125981612.3	20735533.4	140979725.7	41545.1355	50478.56343	46494.45983	63098.69537	73773.46707	61038.38561	58312.94098	70038.13897	46775.29621	48570.36077	54733.29766	51717.77742	123561.347	133203.1074	111907.8425	163631.6686	125712.7631	110586.6893	70264.63645	92626.76847	60262.31067	208667.1045	220867.8643	124304.6321	120135.7165	86952.98713	95697.41796	7540824.505	6648031.608	7032140.917	7371789.305	7413803.749	146403.4419	98590.30072	97264.55132	137914.7716	113498.4422	130403.7688
	C9 H10 O8	246.03724	1.175	0	DDA for preferred ion	1264779.684	2645241.567	579478.2433	450298.983	788160.2427	1517486.838	14669.67924	35392.32265	44531.74584	2412893.058	598734.6721	4367094.212	4494789.201	1143329.795	4378576.104	421463.455	53870.27864	503131.7745	619981.9019	249261.8148	163550.7012	846594.0513	203618.7312	1170074.812	1093031.297	51895.49965	1540507.119	144384.7362	457569.3931	322034.2448	119541.3577	66435.21788	62929.04392	1660673.263	1597437.146	2276433.021	1467759.222	2045221.07	6153512.487	543450.0572	9536896.142	559101.935	670487.7152	617638.4307
NP-004768	C13 H12 O6	246.05004	0.697	4	DDA for preferred ion	41762264.55	72615748.54	52939743.88	56275835.62	68871602.87	39846083.18	26080713.58	62886712.72	44319757.4	64099824.4	76405765.26	55033700.64	149996004.3	282692546	157738359	37696212.93	51839111.45	54125599.84	30653407.77	32421273.95	33340995.32	150540949.3	87278337.31	111051096.2	150797226.8	255603816.5	90420920.11	14115126.84	29223191.41	19448008.11	27940939.98	20518618.86	21144503.37	83673448.06	75964436.84	74466370.64	92760079.18	85497932.23	57804697.71	45405277.5	54497627.06	44704388.5	79628740.31	17765389.72
	C11 H18 O6	246.11007	5.26	0	DDA for preferred ion	182718.3062	36589.29512	151113.8988	123087.5004	146218.5682	122308.3113	355741.2836	1300256.226	489128.0603	2086381.085	1850819.126	1907759.938	3968950.335	2296121.559	1834115.715	16567578.15	44049505.6	19606025.65	20418378.5	2995172.727	16359016.69	556250.7427	1488538.408	133650.4489	68287.20895	70469.36109	49771.06115	84707.01598	140908.1874	135199.9622	162939.4649	162814.284	155099.4982	6047834.537	6085356.242	5054815.756	5969418.214	5738725.866	193197.7178	241770.1133	139820.3545	92101.13695	278014.2574	53058.71917
	C10 H18 N2 O5	246.12117	1.552	0	DDA for preferred ion	32048.37005	71306.96022	29480.97804	14027646.26	11034310.46	12866306.03	15144.39029	26346.60067	9017.47197	25356.3463	64494.77259	11248.45477	31460.10583	84768.36738	49205.47468	54997.88038	73098.05577	39842.55163	83222.87624	47636.55718	146505.847	50942.90808	15870.74059	24666.17015	49998.61662	62443.13542	12117.79762	81229.78055	76789.44299	58313.79952	8953.161061	13585.1376	29287.03915	1677086.008	1483744.829	1527009.542	1597352.44	1759446.572	10968.50072	35841.78359	11242.05628	224288.0997	123958.9076	216470.9224
	C10 H18 N2 O5	246.12118	3.09	0	DDA for preferred ion	2244170.61	11209910.15	4094133.647	6144321.917	3580375.398	7371301.038	214361.1101	6790193.527	752784.4115	253968.5331	1026015.142	272539.8107	9807630.288	17769768.29	7600038.763	670373.2195	7173919.452	489377.2073	11409070.48	39103876.7	6509293.092	893623.1568	1925881.845	207256.9161	389988.0716	3229505.128	349327.3465	186565.3599	244923.3015	98924.49149	38568450.81	104307681.9	26027307.98	18336892.61	16240694.46	16000803.09	17502642.38	17512587.63	296864.4313	5197864.131	251249.7557	285907.0016	299971.3199	285636.2188
	C10 H18 N2 O5	246.1212	1.174	0	No MS2	215130.8852	143635.3888	225763.0801	24552407.99	14192806.85	4837996.927	229519.1727	2272635.38	533876.9003	3599077.38	22160.23721	4159550.19	3790406.337	9256285.539	1880311.225	245653.4258	5592067.338	5049814.046	15963039.51	41312779.61	1224458.553	185239.6722	10200772.02	17835.61122	179012.642	2756983.725	212664.4131	1252847.582	111645.0311	56035.95835	1841394.888	9057112.737	1427725.301	409397.4434	6039836.657	6886771.596	79306.43772	6189929.266	14339010.39	120747.7832	11593117.89	116653.7694	2916924.239	1464986.885
	C10 H18 N2 O5	246.1212	3.362	0	DDA for preferred ion	16018.16035	15224.39534	15558.40198	4346611.54	7245905.534	34224.18798	17031.5893	19761.46558	16402.38353	14436.69984	15971.52657	15352.54716	17403.06495	20873.5938	14107.10698	16174.21813	14756.28996	15093.78025	15876.76722	22892.954	14251.68783	15687.25175	16402.15528	15659.71226	12981.41995	14354.8234	13338.99211	302460.4779	374150.4337	245379.8142	38645.64322	133891.2189	23756.79704	1274750.745	1116651.996	1328861.096	1199256.239	1205688.483	39911.47051	14875.58771	39663.29591	300958.8583	297513.035	79523.75589
	C10 H18 N2 O5	246.1212	2.637	0	DDA for preferred ion	837619.1572	3167956.718	1548530.656	2077546.764	1069280.251	1248834.31	210131.9708	4975360.335	449471.9244	49254.32549	551001.774	76383.16205	3612714.053	5439609.416	2454003.263	146263.7359	5278705.489	62399.75528	9448571.587	9067794.568	4168506.814	252131.6503	1825986.402	54015.84631	12326.87072	415510.683	22940.83048	15664.30466	14141.09512	30037.9237	21608706.02	43957036.47	11699977.92	7020624.744	6695768.444	6781166.59	7009861.549	6916494.721	42711.00261	1511081.268	30659.76022	22193.84389	39828.90051	20372.72018
	C10 H18 N2 O5	246.12127	3.608	0	DDA for preferred ion	19575.21513	18001.69148	18879.20552	7402017.441	466497.9878	8404346.807	19467.15284	21102.36961	18538.45569	40724.89633	18100.88374	18595.5355	20758.13432	29454.12083	16864.08849	59341.49007	43261.41759	84649.5246	139477.0835	292184.4939	70744.14125	28188.84271	41506.02592	19806.49091	16029.66172	21172.93279	15224.58068	302460.4779	379459.0872	261387.9217	56379.97025	86650.62422	59531.65112	1333756.969	1166680.273	1230706.412	1216868.16	1256088.522	39911.47051	120415.7455	40254.37577	300958.8583	301722.6774	444693.6848
	C10 H18 N2 O5	246.12127	1.919	0	DDA for preferred ion	525495.145	1297897.498	379749.674	2310410.536	125384.4717	1269834.016	109067.0935	605596.1373	372189.6679	4789298.617	2913025.113	4902394.809	922677.8399	2881751.646	557984.8694	2307622.472	4910188.362	5154093.226	12696925.55	33840711.35	14714557.9	2988180.818	4583702.384	1390270.191	198066.4637	1333217.094	217517.6151	456595.9812	214330.1778	259729.3269	181348.3561	468832.9115	137181.8715	7962623.1	8860718.312	9566395.974	8478721.953	9110731.46	9506463.798	7876710.269	3773544.248	1828293.798	2716701.345	1040229.833
	C10 H18 N2 O5	246.1213	1.788	0	DDA for preferred ion	413590.7836	683717.5426	153361.2933	3550574.436	952792.9382	853245.949	70127.20264	386576.4797	270473.4954	2776628.659	1524738.391	1441898.334	693034.1202	2022807.438	273979.2129	2248838.624	4218287.372	4824574.488	11576898.07	31195186.7	13521185.52	796508.8291	3621533.737	836002.6737	138807.3013	334555.8486	56849.93881	13685.60795	169249.8963	139942.5051	210113.3114	219630.5898	99475.24459	25682.61127	351772.5284	1337727.067	26730.5829	26898.70567	18282.63871	7176841.265	1748289.85	18940.08755	3890581.484	478013.7957
	C12 H22 O5	246.14645	6.381	0	DDA for preferred ion	38903.77119	93071.00294	35227.0032	10641045.28	12678827.87	9916164.88	67527.61161	133790.6179	82628.99132	134504.9003	205243.7329	76664.54484	270293.0931	157724.2334	104822.1636	119441.165	94921.76476	248621.7922	540769.9921	423430.678	492427.0823	195692.7116	148806.9611	78059.21961	25979.70338	41871.67278	57252.35786	42649.56995	49582.42787	89517.77208	210208.3773	100342.999	125418.0955	1729001.704	1700850.891	1649524.919	1979580.824	1794787.904	88300.41741	129882.8445	134548.3201	28437.47543	69832.8199	103385.6838
	C13 H26 O4	246.18287	6.952	0	DDA for preferred ion	13950.61378	14598.16121	13882.11847	7482480.28	7976015.21	7165891.766	14868.35226	20090.44438	16790.55128	18929.9865	22796.22096	16277.97452	24926.03621	29223.55041	20782.56206	18687.81328	25207.82244	15918.17876	24648.3622	29286.97586	79061.8476	16576.72218	22336.41503	15525.95974	14566.50506	26008.69442	16645.51032	15389.65751	15273.37694	14145.11375	20184.96942	20806.33592	19320.40227	1154528.477	979733.1174	973801.0364	1035950.145	1066645.385	15038.20961	21686.90017	14479.09736	13937.87099	13984.347	13866.05556
	C5 H N3 O7 S	246.95373	1.308	0	No MS2	1111096.252	211691.281	1077423.282	504619.7648	529150.8935	576489.4881	1682645.602	1612055.053	1341892.028	1403276.019	890900.254	1231088.601	753740.761	110248.4508	895699.2064	533455.3786	50142.87574	816294.9377	86030.59048	137078.1279	387689.4441	1402166.862	125147.9678	1426017.398	1168075.619	448720.4581	1210284.307	307813.936	300396.1346	35556.88652	77394.51751	1122464.644	1030215.49	221311.8664	248729.2525	238657.5131	247431.7433	223570.4534	91281.71925	93169.03772	520609.9643	958091.4312	800497.1529	2143263.829
	C8 H9 N O6 S	247.01456	0.888	0	DDA for preferred ion	87822.13543	103365.0032	174673.8585	38769949.34	109750044.5	35436104.93	19886.78829	31714.01134	25683.26547	66306.84865	39916.47	69609.39553	38906.10974	50772.11978	42093.52292	38389.46741	51532.22807	36420.56123	81617.63402	108958.6012	73209.34431	61492.79871	86640.24683	66431.99136	42407.3572	52436.57191	43963.58359	63441.36331	108729.7035	56735.27519	24700.7498	32177.38043	40728.52278	15030073.63	4416555.584	18034246.37	13201344.73	17606119.36	140086.7458	70550.2753	69913.18395	111858.6834	94824.52949	161938.7909
	C8 H9 N O6 S	247.01476	6.476	0	DDA for preferred ion	33634.60992	34511.3686	34589.24019	135240019.7	115075472.6	161097159.9	35478.30577	41531.91889	36248.88357	42494.91234	52500.11847	39229.21977	54714.46849	61840.72326	47171.11673	40054.18199	57725.1864	42638.27253	55429.51721	50354.82407	49563.21569	43366.43512	54772.60865	35600.99609	32587.07972	57154.25414	33567.04007	35779.69128	34370.10237	33998.32475	49953.39805	47618.49237	46772.03225	18246979.12	16754253.01	8949966.995	19767370.42	14852449	36085.66671	53643.43191	35238.73728	32352.48507	34510.02849	31598.13179
	C8 H9 N O6 S	247.01477	6.793	0	DDA for preferred ion	18397.03083	19646.41293	19161.80189	178479982.8	124122517.3	128063916.9	19384.98548	25086.25753	20038.4709	27661.76511	29008.48132	30695.6597	30115.9309	37897.84951	25195.6092	23159.43838	32809.76154	25004.63956	37213.3771	28961.87957	44124.82056	39488.03148	32351.41623	22138.63195	18047.0406	33033.88249	18473.81217	22147.21294	20685.35857	19945.54386	25206.19133	25862.99843	25640.77999	18435156.65	12930921.09	13168205.41	18212468.51	13509390.46	20495.16625	27255.56218	19706.17616	18624.63581	18890.28291	17947.28133
	C12 H9 N O3 S	247.02994	7.514	0	DDA for preferred ion	16542.50284	16973.8325	16973.48396	15606710.68	14521339.23	15828774.46	17154.35792	19598.24564	17225.59547	19611.39854	23003.56411	18392.51593	26159.17089	28640.47821	22339.7707	18174.15583	24065.21641	19323.23235	26325.29927	26012.7374	23120.05127	18778.13322	25409.65145	15894.13373	17148.47292	26955.50397	15832.44599	16466.56923	16034.97285	16290.65847	21304.0224	21411.34637	21144.79487	606607.7747	516175.9133	522143.321	458651.8786	708798.5884	16866.67737	22395.86644	16625.14892	16146.74017	16066.30828	15798.01936
	C11 H9 N3 O4	247.05894	3.141	0	DDA for preferred ion	13421.94464	13182.41911	13620.51271	9990591.978	7356075.849	9725322.001	13517.98724	13225.71741	13702.30249	13779.98665	13911.28744	13176.12729	14904.02376	14436.88442	12175.8932	14156.18442	14336.61776	12834.54071	16254.39684	19562.1842	15733.77511	14451.47517	14236.12412	13205.91317	11378.39558	12433.39977	11537.47887	13263.7928	13084.32664	13854.14865	16392.20107	18524.3135	15550.56232	1811724.852	1835216.234	1634543.34	1916142.411	1723880.801	14989.99415	15382.48323	12580.5032	18144.03419	15620.4814	14762.68413
	C9 H13 N O7	247.06876	1.248	0	DDA for preferred ion	2727447.51	5021724.517	3469036.76	82532179.54	29808039.4	59647650.6	135234.4419	336115.4652	111957.1424	976889.3028	1236089.514	1235442.142	1054137.694	1349101.439	458911.0169	683498.4338	972043.5608	1000901.146	2060144.295	2960347.433	1886435.571	2250203.352	868489.206	792309.2534	153681.6876	487641.6531	106096.2279	7806834.566	6520235.652	8554330.473	645164.9713	461160.5478	572515.4683	10516984.01	10341605.11	10242327.13	9332906.323	10866742.33	18968352.12	13854115.61	11544795.89	3838257.444	4277740.389	4851854.149
	C10 H17 N O4 S	247.08757	3.6	0	DDA for preferred ion	733284.7926	1003771.288	954032.8631	107905.5193	248203.5331	59060.8514	19941.44188	42866.22265	33133.74351	30873.17356	26202.54829	16721.53119	77204.0946	51178.10936	25421.79562	102728.8446	54170.24532	126720.0565	7834389.33	8038086.797	7765627.771	12283911.15	4933661.673	8383006.873	46599.64422	16453.12638	27829.33032	38140.27482	72049.88303	28814.05073	77795.50127	56941.52983	55491.83693	2307088.327	2092934.536	2268742.084	2498438.671	2296533.389	63450.47707	65615.97109	92777.35166	17059.62939	18438.44919	25040.5941
	C6 H14 Cl N9	247.10536	5.022	0	No MS2	9990.451475	65634.38482	76366.99177	2739581.622	8895995.784	7856759.77	9511.769493	15524.0871	32653.64201	16333.82595	13006.65728	54524.16669	14076.03566	18633.91387	37882.6402	11814.98738	16242.78195	15036.62842	110680.3196	788690.7635	420819.134	11484.94223	11707.32276	78381.07509	8270.744857	11813.27289	27452.15053	72943.01363	161467.3369	296411.6206	13319.82327	12962.26396	12668.15146	1220595.727	1184731.955	1091782.278	1278942.165	1364585.936	10614.31198	63716.41274	155466.8525	242189.4025	663268.8198	176619.2906
	C4 H5 N6 O3 P S	247.98802	7.984	0	DDA for preferred ion	9228766.69	9154292.311	11230117.02	4252265.362	5717262.401	4913852.924	9617088.434	10330728.47	10400643.36	8981699.562	8859135.341	9842772.416	8969423.831	10071941.98	10591295.16	73082.7522	343948.4636	99521.48597	10738130	10492646.49	10473095.1	10402969.52	11170475.72	11037474	9449036.743	10674945.97	10572571.54	10489949.14	10381582.7	9606096.352	10378796.38	9840759.383	9356450.994	775170.4751	8292090.046	10161593.56	8419689.55	7987417.535	9431082.033	11482083.7	9768083.67	9983952.034	10658291.19	10256456.61
	C4 H5 N6 O3 P S	247.98805	8.132	0	DDA for preferred ion	9228766.69	9154292.311	11230117.02	4252265.362	5411818.929	4913852.924	9617088.434	10330728.47	10400643.36	8981699.562	8859135.341	9842772.416	8284255.651	10071941.98	10591295.16	9695185.901	11921681.14	10858327.81	10738130	10492646.49	10473095.1	10402969.52	11170475.72	11037474	9449036.743	10674945.97	10572571.54	10489949.14	10381582.7	9606096.352	10378796.38	9840759.383	9356450.994	9184662.024	8652336.719	10161593.56	8344419.698	8617867.686	9431082.033	11482083.7	9768083.67	9983952.034	10658291.19	10256456.61
	C8 H8 O7 S	247.9988	3.625	0	DDA for preferred ion	12761.73907	11279.21654	12307.98706	15511660.63	11969211.75	6689153.446	12691.28963	12274.79732	12085.84083	11882.67459	11800.573	11744.59818	13532.92374	12577.71766	10994.26471	12072.50639	12124.52482	11563.92982	13309.31224	12060.92105	11439.1341	12595.36335	12398.80615	12068.05903	10450.27392	11103.23529	9925.414595	13610.86472	11654.45813	11763.86401	11799.94241	11668.31154	11940.40121	1154159.648	983244.6012	1039351.129	1143677.363	1237527.945	11568.38746	11440.28815	10961.20038	11982.06612	10693.27485	11317.38454
	C3 H6 N8 O2 P2	248.00792	7.391	0	DDA for preferred ion	40637538.58	38725748.51	40643152.07	20505871.66	24655482.62	25044576.91	42589316.19	36453196.85	46027488.96	40597707.24	35584529.85	41688217.83	46918363.13	39108065.59	43021600.89	34632871.21	43928602.59	45747836.38	39672358.81	42064250.9	36617379.57	36460649.39	35613276.11	36203129.58	38026267.89	37954705.69	43100584.46	38557147.01	31529538.76	33616470.11	40685975.4	51898709.43	45433555.49	39985423.78	43255851.61	45270342.59	43482008.75	33026031.18	45134515.15	43285590.86	41205764.4	51473160.5	42628657.12	43576389.43
	C9 H16 N2 O4 S	248.08311	2.014	0	No MS2	44008.29909	11884.65546	15070.55618	4298148.369	6297292.348	9155937.955	23017.19732	20734.45452	32499.75039	17973.22561	12972.54394	28804.86362	23435.37795	35272.98919	28900.14533	39362.78569	20653.55855	28395.98046	57785.46033	66637.28328	35305.17336	52623.56254	60223.19988	17997.72848	15210.81243	11218.92057	16986.63993	146996.2151	447032.3042	197658.4428	24468.48681	14888.28959	11778.96467	1286920.041	1340164.095	1340806.144	1446172.302	1269951.255	39379.24627	53092.3058	17595.49673	12128.68625	46839.42259	11723.94304
	C9 H16 N2 O6	248.10051	5.441	0	DDA for preferred ion	12732.65089	43244.90762	12396.24058	143785.6558	80469.59036	104830.4104	7993.198167	211913.2784	88921.34086	2902742.71	3994444.019	2222551.423	2310641.566	4558690.192	2170222.444	314454.426	1816661.263	606854.2351	6532079.038	6831079.698	5583966.009	326887.4446	4808017.73	14989.05243	45584.13338	1482992.418	38051.616	61906.29682	311262.6901	114950.8219	2032332.685	3089235.562	2085576.984	2853033.499	3251222.508	3524552.782	3045741.371	3595754.5	524768.4151	6106422.969	159859.0615	17384.80266	245278.6431	38035.96349
	C5 H3 N3 O7 S	248.96941	1.312	0	DDA for preferred ion	1520146.923	313865.035	1294027.083	499714.2764	524006.9341	570885.3427	2416470.929	2207234.434	1809985.285	2036985.014	1304549.069	1455713.931	1563065.725	125356.3716	1064766.842	1051312.736	1110114.921	1089878.456	784808.2102	135745.5697	101489.4011	2288014.22	1223947.127	1701382.821	2104890.326	754640.6062	1586843.069	462354.0089	470665.1622	40308.77352	1054339.282	1809875.288	1354069.328	287925.0074	242702.9677	162851.2891	261319.554	252664.7455	1118159.69	92263.32679	148772.5526	1483102.908	1043435.871	2840775.927
	C7 H7 N O7 S	248.99411	5.6	0	DDA for preferred ion	10390.54962	10785.35165	11418.05925	26312991.02	24386791.19	28832972.03	11198.7154	14787.7552	11149.79453	18969.18906	25998.29276	16982.93985	23221.41181	31041.93837	17693.03831	12895.18584	19968.80678	15491.44844	35656.65216	31414.66222	31057.29476	14826.73843	26058.08472	12607.98045	10384.41932	20854.94685	11534.47839	12143.69357	12448.19646	11245.16167	18181.6201	21014.53171	18340.61642	3455982.165	3175563.863	2779712.97	3341078.839	3175229.205	11477.18832	29051.65077	11393.31268	10099.30586	10523.24316	10254.82575
	C11 H7 N O4 S	249.00935	6.391	0	DDA for preferred ion	101074.659	53297.67845	142682.3319	34332661.24	22847568.31	26331845.42	91766.61878	95331.93542	110367.6796	99856.22947	363893.2488	103457.7206	144439.4971	129977.7426	129788.6513	184814.9448	180602.6485	131703.0008	128504.1117	71092.49247	125690.7497	98992.26904	42623.99377	54436.43641	94073.6971	102446.7795	105961.4403	99942.66662	100652.8379	143056.3777	125772.1386	131334.2089	31282.63551	4738926.541	3333596.994	3720806.084	4370003.791	4775971.036	100109.8046	133070.2695	93408.03102	68672.7207	26755.43633	99520.19324
	C8 H11 N O6 S	249.03045	2.499	0	DDA for preferred ion	68291.46826	532944.5909	61012.09104	110489.164	113914.2702	76017.24885	19813.57246	19781.8575	19602.67136	375522.5398	1099799.627	177297.8055	194842.6533	334301.8055	265775.0052	19358.79144	126346.7446	19352.84296	1304025.935	19491413.38	1444600.258	987386.8107	388421.0059	396111.0132	16138.00704	30130.2698	20612.23431	297457.7371	932346.3485	2300760.242	23600.37207	21434.37429	20531.18709	1200015.134	1192591.123	1126142.406	1232273.184	1201259.133	553272.5244	455257.6868	720842.714	655166.8119	666461.0656	1109220.331
	C8 H11 N O6 S	249.03047	1.061	0	No MS2	483792.0341	541239.0653	541097.7313	554648.6398	658105.5669	688539.293	64648.53641	211545.8459	169763.8358	307208.9964	290090.5863	316726.4362	1619910.295	850790.0067	1381175.961	77786.74616	234067.0045	151330.8286	392960.4942	395305.8362	541568.7446	309649.9391	280494.7746	228786.6626	98273.92152	237215.1365	147073.6835	3050238.793	4011520.746	9254951.541	93797.97675	55826.61155	103510.5225	149086.3357	607919.7968	374742.1507	499486.4425	497670.9453	54990.68627	370808.8693	254440.9702	222408.6857	245084.0124	696857.2317
	C11 H11 N3 O4	249.07464	1.478	0	DDA for preferred ion	7552.374805	8143.996879	7264.527531	93150524.39	84703174.25	101155303.6	7937.585821	9661.957394	7899.431936	36633.95581	15137.84456	9200.792795	30850.20272	71332.87094	38668.39993	7503.647693	12509.58398	8236.720711	17112.52162	20544.92923	17154.80308	9058.971019	11414.69201	7347.032853	6528.844429	33416.4488	6177.291942	8493.355685	8225.154244	8353.582533	8019.753283	8628.462747	7789.513602	17378007.31	15050830.33	15887857.22	17208673.3	15640465.72	17050.85488	18215.01911	13568.349	6897.478539	7739.679843	7839.941795
N-Acetylneuraminic acid	C11 H19 N O9	249.08466	0.721	4	DDA for other ion	56470190.93	65430308.14	55190447.11	371586915.8	470492142.3	483713760.7	11620226.74	22701183.98	20999928.37	116070797.9	115404791.4	119430560.4	59000486.32	107945544.2	56662272.08	65007365.03	63011918.11	120957114.7	170307288	117648207.8	180112140.6	215508360.6	108099469.3	229090311.2	56061231.58	50388360.76	57113296.47	27989283.52	36294360	28969089.37	52537120.16	50038984.5	50468571.03	178551828.6	191123446.8	165190403.7	202433562.3	179120286	439860473	280532754.4	406358651.1	22632757.04	15348194.34	35401423.91
	C5 H16 N9 O P	249.12092	1.617	0	DDA for preferred ion	19327.24898	18469.45934	19148.81151	9223383.768	3355464.823	4556553.387	19573.03935	22325.87251	20120.48114	26847.67273	24384.31152	22684.16349	26959.62268	25194.55538	22788.78161	20957.11199	22279.15732	28306.02168	41796.83271	123055.7413	45038.95249	37020.294	64648.7696	29005.03877	15567.35734	20364.25926	17577.91785	20619.17897	20444.45843	19690.20029	22629.15215	27444.00816	23452.81278	1119481.335	1156345.252	1091840.483	1203016.53	1238350.946	22637.00731	124443.4742	20319.23934	21136.69284	20132.5184	22029.71724
	C3 H3 N6 O4 P S	249.96737	12.718	0	DDA for preferred ion	606455.8942	1906630.131	236809.3731	3007870.22	1947174.32	4537801.547	6769801.409	3226744.305	1508651.118	1035771.738	768659.2712	571417.6006	564096.9161	3876873.599	645317.7281	6991818.145	1380795.996	1631762.954	2270368.65	1457455.621	2698856.486	4235430.315	3412988.925	5199218.988	1475141.225	10594645.67	746029.0495	2412018.787	1095623.569	3958441.615	2920798.314	288979.007	3113999.291	2928303.717	2806319.822	2810512.098	2685551.363	2619735.485	15625943.83	13289657.15	3087416.064	4557886.422	20121891.74	5629200.808
	C4 H11 O10 P	250.00992	0.824	0	DDA for preferred ion	1051932.596	3296935.175	355023.9393	713597.4854	540825.963	748435.2663	100137.1891	237142.4468	152542.0164	3425360.086	7544145.491	2085836.406	311362.4115	782554.0892	295306.7273	4338279.549	13537715.86	6115544.834	12870946.53	25020911.05	9810707.067	14761835.03	11005886.08	12959047.48	1585122.725	6372736.032	2165911.922	268131.454	307775.4657	279621.9603	300427.5541	841771.7764	586573.1486	2374960.512	2576314.25	2597329.137	3210549.63	3327091.603	976704.0716	8606391.101	2070774.47	546358.6561	1585987.139	658942.0183
	C11 H10 N2 O5	250.05871	2.346	0	DDA for preferred ion	22716.38684	26171.46312	31109.7054	88205415.9	134164151.3	108553918.7	22626.55464	23004.1073	22710.10907	24220.02185	28214.23778	23141.72116	25513.61698	25149.13773	21218.01547	22259.83659	22011.64426	20824.93221	25080.87123	27691.01849	23278.30184	22624.12056	26583.38775	21515.75021	18448.49379	21323.84111	21463.47901	24811.10954	23369.95603	23650.51234	25345.37101	26214.94068	27212.84675	15825589.69	13456898.45	14133468.44	15195541.2	14591117.75	24907.93206	29183.648	22096.99657	19823.86426	18894.80328	19687.60555
	C10 H10 N4 O4	250.06993	2.504	0	DDA for preferred ion	159253.5425	450875.5465	202722.0168	5634139.462	6039077.933	11357062.85	17469.44861	227007.4455	36569.36897	171351.4882	389349.5008	277076.6452	75333.60713	227759.9033	84264.08569	72764.10901	387864.6409	214022.043	1088051.098	2863320.669	1932831.081	6536796.739	5974089.823	4950137.752	97393.53869	185748.4598	127083.491	29719.21438	39115.49372	16682.89058	249605.1195	145141.1786	134323.9094	2387847.691	2171189.096	2125815.261	2382823.357	2377078.079	161582.4696	241461.6715	147264.3691	279860.329	366097.7098	294480.7802
	C10 H18 O7	250.10644	4.376	0	DDA for preferred ion	216626.2641	238995.1767	69728.83124	676106.0697	618220.6305	381675.6242	1539699.154	4807114.695	2296945.128	18724432.07	12836676.74	11888963.34	9278675.447	15360216.11	6152125.486	1443464.242	8458247.594	3915314.951	8515179.584	3578165.469	11695696.43	2037056.334	11643358.97	185677.4626	451985.7459	6931400.001	350502.9516	155531.0871	492691.0194	35888.90855	15330691.3	17362278.91	15222509.46	7915520.63	7692713.308	7788740.021	7735678.805	7470571.957	1582218.161	12971121.39	571510.7695	546064.5848	1032742.908	203185.1949
	C8 H13 N O4 S2	251.02838	6.581	0	No MS2	20501.47453	21577.43044	20825.67578	3512105.29	2202388.072	6776471.049	21197.20162	26817.5419	21942.88024	27959.54933	32462.31979	25120.31104	36387.5582	40836.62459	30769.55232	23524.85251	32839.42719	25915.20194	36337.3289	32837.13781	32696.82974	23952.98069	35677.06181	24409.40111	20736.89083	36233.84426	19918.04981	22086.88164	21169.26101	21118.01025	29068.49043	28970.15051	29424.56773	725837.3042	546839.008	497822.9504	544157.0207	564762.8958	23772.81676	34728.18722	20696.61425	20296.0466	20450.44221	19370.66967
	C9 H17 N O5 S	251.08238	1.969	0	No MS2	14411.47167	31632.80769	14364.06408	6549092.46	5944609.364	2319732.882	17102.30472	23370.55873	25038.60943	14866.0587	14961.79128	13646.46305	24940.82611	44033.3896	13120.33379	47426.2258	167887.5423	48114.1499	64018.01724	61516.75907	36991.47622	29927.56876	27836.95448	13975.10467	12170.58056	13369.4423	11892.29177	135306.0938	473914.544	201837.1795	13505.65704	13942.08626	14941.33624	589371.1007	543921.5283	606777.1647	613656.0408	595742.5497	17230.98734	15216.24485	20482.90866	13831.68357	12887.68976	13549.07707
	C9 H17 N O5 S	251.08245	1.633	0	DDA for preferred ion	9768.861789	9315.950943	127618.121	15870305.21	13836862	9270579.313	11328.96772	10648.10274	14662.24392	66419.08978	14447.37563	65429.08613	10953.97942	13657.68388	9446.038697	10592.66793	11260.88917	14307.13776	6481230.416	4396873.381	3863582.516	21092.47394	13583.72325	30911.03892	73823.33329	47663.99088	74061.01775	117255.2155	168247.9962	106286.7696	66523.12433	8255.288645	10792.23952	1969949.027	1706055.427	1547497.681	22454.71597	1976056.575	11441.76266	50907.87782	10270.25838	13555.94132	135878.7182	11134.81092
	C9 H17 N O7	251.10017	0.984	0	DDA for preferred ion	25599.74926	58710.76085	33773.43981	325648.6477	334230.2805	329954.1482	102662.9699	540735.275	123702.7289	272363.4203	19646.01264	17144.00037	27470.90758	27318.52133	27915.25555	26451412.01	12562810.14	14833097.77	977607.0629	127174.9179	728507.8533	1702000.034	604587.4622	984057.3972	37717.01013	205039.7521	60562.08648	20286.06291	28299.44356	22185.19012	13318.99109	39813.58108	63926.49947	477860.9106	695216.57	73850.67458	495832.3548	55627.97055	728980.2459	85052.32097	55789.93067	48578.95831	61787.3835	70868.75551
	C10 H21 N O2 S2	251.10021	0.683	0	No MS2	10097289.3	9307917.251	5379472.889	2762064.208	1620666.571	2262807.386	1462630.489	3142751.426	914779.0477	14483570.65	14657634.73	6228992.204	6402244.637	9401721.875	6618120.026	35696150.6	36130602.45	43434873.97	20251469.93	50627594.44	27347682.63	2522954.133	5988918.011	5275810.726	3689957.99	8029467.533	4165281.908	3585725.202	4699332.446	2354855.315	1111909.671	1838365.93	1008904.928	26808274.46	13176099.01	18136700	18718493.86	23469396.19	23877401.57	34345200.64	22343283.72	1786694.614	4596774.399	2626851.577
	C14 H21 N O3	251.15191	12.077	0	DDA for preferred ion	4747099.87	4189326.673	5399338.164	3638986.797	5044614.179	5323956.509	3321635.329	4178187.916	4806051.383	3755894.517	4726613.537	5051101.751	3248478.268	4272425.865	4061964.548	4557185.44	4383586.039	5288144.384	3446700.024	4426911.788	3840734.571	3696782.11	4241726.488	4851756.979	4149307.906	4147853.978	4783161.834	4402468.284	5054597.148	5063891.86	4789877.938	6066964.901	5386646.029	3622748.375	3691589.833	4334506.02	4306300.496	4514085.187	3760666.158	3853121.615	4820795.444	3849675.524	3979725.894	4561906.265
	C10 H8 N2 O6	252.03797	1.709	0	DDA for preferred ion	12991.87391	12524.41279	12731.28244	15188594.92	14015343.96	14909977.03	12207.41467	12991.49488	12782.195	18458.21768	13302.25443	14139.43275	15315.75237	15477.15633	12298.73016	15393.84699	15691.36431	17822.98444	26995.86505	24759.94722	26996.2478	19892.62586	15426.22128	16138.92146	10699.72918	14661.79058	10625.44121	13022.814	12308.38856	12169.60113	14652.66035	17154.97902	16178.50312	902218.0126	950049.0796	973518.3577	1001872.391	981557.9024	16838.20736	36977.41904	13479.20408	12920.27438	12723.37841	12632.66292
2'-Deoxyinosine	C10 H12 N4 O4	252.08561	1.257	12	DDA for preferred ion	1273570.799	3386402.081	525196.2406	3852906.591	14761504.47	10862587.85	1593607.157	25887469.03	2811360.609	24994181.02	48097959.94	22100482.84	1852168.684	3848621.244	1286852.874	29977236.77	35848916.16	33869214.3	38280896.05	84509208.72	17170673.1	1834706.852	1626069.75	790065.5279	2143882.914	6322963.916	1124786.293	469145.0858	529054.6852	272663.6222	960263.1141	4237880.072	1051782.301	22828589.96	20017250.63	22769708.65	22026180.06	462909.0661	31252885.66	49262170.45	8624274.381	1888394.595	3263073.651	8777771.517
6-Amino-3-methyl-4-phenyl-1,4-dihydropyrano[2,3-c]pyrazole-5-carbonitrile	C14 H12 N4 O	252.09952	9.011	2	DDA for preferred ion	8552342.599	8321868.829	8237237.173	1500796.099	1623326.22	1438053.617	8401670.785	8052137.614	8556178.564	9387766.544	8286827.28	9959655.841	10065525.44	8538280.897	8438407.822	8639849.882	8922683.029	8923123.292	8929946.674	8380855.824	10312850.96	8636444.674	8241982.376	8393673.571	256743.2234	257099.6031	229428.6827	8238667.96	10178800.26	8196195.295	8607097.007	8791287.605	8157382.266	6044291.589	6707138.514	7063844.469	6047516.722	6344179.833	8574264.849	8434000.822	8319300.29	9088004.584	7840730.664	10116289.73
6-Amino-3-methyl-4-phenyl-1,4-dihydropyrano[2,3-c]pyrazole-5-carbonitrile	C14 H12 N4 O	252.09952	8.881	2	DDA for preferred ion	8552342.599	8321868.829	8237237.173	1332154.233	1770340.831	1909993.689	8401670.785	8052137.614	8556178.564	9387766.544	8286827.28	9959655.841	10065525.44	8538280.897	8438407.822	8639849.882	8922683.029	8923123.292	8929946.674	8380855.824	10312850.96	8636444.674	8241982.376	8393673.571	9157554.172	10109009.58	10335212.34	8238667.96	10178800.26	8196195.295	8607097.007	8791287.605	8157382.266	6042532.257	6624867.748	7028272.231	5982082.56	6344179.833	8574264.849	8434000.822	8319300.29	9088004.584	7840730.664	10116289.73
Alanyltyrosine	C12 H16 N2 O4	252.11073	1.592	6	DDA for preferred ion	213283.9043	267072.1239	283370.0662	4389311.774	2491274.556	570127.5294	59557.69836	1339251.487	608666.7833	68709.70185	76921.7556	150475.631	4488529.197	2165900.627	2702893.066	221481.6691	456332.8428	157337.3422	2020774.064	1777921.334	1502872.546	350076.7146	21454.70569	266603.5751	932126.4454	543257.5427	618114.3378	102241.4661	86030.98358	114067.7349	8130254.446	14645675.7	6559036.645	2809308.695	2538585.873	3055874.957	3080460.484	2529240.923	394446.8699	727251.1968	793525.7958	165728.2518	122814.9107	138687.9115
	C6 H4 Cl N O6 S	252.94459	6.517	0	DDA for preferred ion	14903.14041	16244.76892	15536.13448	21524386.64	25030784.94	14376512.68	15960.97804	18684.37714	15477.21914	18125.53692	23114.21147	17663.4618	23516.36646	28122.85554	20686.30024	17910.55421	23376.84362	19029.57707	24401.8996	22270.15855	21688.8424	16849.51602	23505.17756	15961.28357	14419.43097	25712.55236	14969.63119	15878.89939	14610.66625	14976.82943	21598.84369	20190.89583	20811.10183	2278501.672	2179045	2034834.16	2122217.128	2153696.596	16141.00688	22384.25105	15589.4387	14504.00666	14007.90116	13879.4471
	C12 H12 Cl N O3	253.05039	6.128	0	DDA for preferred ion	1136210.456	670821.3299	884243.7577	89962.52567	78109.3308	96078.48454	9693090.692	7571882.854	30130174.77	73545995.7	55166077.59	72546701.4	49813225.67	33369384.31	83618326.43	1927907.486	9827390.609	8715529.561	23361411.1	6888444.464	39037757.28	11165401.87	49758869.66	2205891.469	5069573.972	11396302.56	4353432.098	1204234.636	2197981.073	1652803.793	48190153.84	26974052.3	58197915.37	44938891.01	43387607.76	42285321.82	42677067.55	45026270.02	9342426.483	13581067.88	2517236.845	921584.2203	2274953.075	1196050.979
	C11 H11 N O6	253.05839	3.594	0	DDA for preferred ion	18638.78404	17140.53397	17976.06985	35163442.2	11699509	25916056.46	18535.89119	19308.03149	17333.91852	21084.72515	22914.50512	17336.58492	19765.11523	18370.01697	16057.35116	25872.04703	91198.88169	19097.07993	93674.93743	54388.16659	76929.29486	18625.07336	18928.39349	17677.62143	15262.84136	16877.89455	14634.59556	19878.94963	17297.85639	18261.28914	17234.06012	25672.45076	17501.19491	2971888.134	2668944.091	2606669.172	3051947.992	3157928.296	21937.81381	144663.4416	16876.90579	17500.05556	15961.097	17395.33015
		253.08874	1.393	0	No MS2	136853.4549	358398.0673	54212.65982	1585455.742	1437818.091	2764906.004	123714.3774	2939403.519	256818.5895	2303417.005	1656673.44	2275199.228	169556.7032	392562.3039	112718.6338	2911818.022	3206648.729	3659825.027	3876461.837	8230204.781	1752666.03	157869.9302	173275.6616	53149.92095	219717.8734	684342.2894	119499.1867	41083.35777	40466.15991	39417.39023	122359.6623	400545.4835	90458.00431	1665645.296	2197479.391	2317326.553	2120924.15	2283607.458	3520446.002	4403098.515	784905.7933	170774.1924	334970.9983	961630.4852
	C12 H15 N O5	253.09492	4.525	0	DDA for preferred ion	296532.6061	1933129.518	14632.72541	243485919.5	177194022	240554265	13683.44907	921810.4709	13700.33052	360270.5345	1561426.909	430842.7615	1048371.692	7632895.028	647946.0122	1566193.641	2647014.747	1926832.437	13366501.62	41731664.2	12172341.9	428846.2837	89649.17501	15241.8335	1242070.889	4430517.361	1046325.29	492498.3834	2098016.846	14422.70793	152162.7633	82497.02255	213000.6301	48803679.97	45389046.59	47129365.32	48570080.91	48443163.7	2180481.445	10052714.94	2766213.147	1353319.452	2681093.676	1014424.687
	C13 H18 O5	254.11519	6.11	0	No MS2	61290.19742	45193.12874	25949.09465	14356040.99	17106058.02	11507459.87	135535.4987	353986.9809	33918.69598	320960.3023	801651.4427	265631.3327	597686.1437	524748.1617	611099.8624	85114.14301	351523.8967	106354.0439	960846.6206	1589781.606	737366.3069	405933.4277	756531.2357	85641.04872	115927.8496	570284.2743	167559.6731	19009.35646	18963.7247	22232.75361	198739.0372	167878.5919	136782.1187	3431138.19	3238414.105	2335699.386	2344605.374	3628949.046	25673.86361	563700.9279	26714.91073	64888.45645	330843.8863	85661.74887
	C13 H18 O5	254.1152	6.611	0	DDA for preferred ion	179639.1583	60077.98925	26879.30622	87481861.03	78842168.23	94023442.8	1246873.285	2677571.348	527553.8718	1226506.102	4033516.327	742349.8656	5355155.33	5311602.412	3126066.497	297433.3372	2002732.079	459986.9177	5088539.604	3783705.276	4151165.076	870917.6857	2955904.449	324066.9605	477889.4488	4359652.77	378339.0618	27182.26129	129186.784	21943.46443	1208324.541	1358279.153	1409891.878	15453973.25	13183302.05	13836638.53	14537883.52	15764639.29	240235.1291	4215893.647	186671.6133	73522.54141	1263909.754	95153.07093
[truncated: 2,457 more rows]
[truncated: 242 more columns]
